# Supplementary material for: A Methodological Assessment and Characterization of Genetically-Driven Variation in Three Human Phosphoproteomes
Source: Sci Rep. 2018 Aug 14;8:12106. doi: 10.1038/s41598-018-30587-3 (PMC6092387; doi:10.1038/s41598-018-30587-3)
Supplement: Supplementary file 2 — Supplemental Table 1 [file 41598_2018_30587_MOESM2_ESM.xlsx]

## Sheet: ST1
Supplemental Table 1: Phoshposite Table
Amino acid	Leading proteins	Sequence window	Phospho STY Probabilities	Localization prob	PEP	Score	Mass error (ppm)	Position	Number of Phospho STY
S	ENSP00000000412	PAAYRGVGDDQLGEESEERDDHLLPM_____	GVGDDQLGEES(1)EERDDHLLPM	1	0.000799788	96.504	0.032538	267	1
S	ENSP00000001008	TDTEMKEEQKSNTAGSQSQVETEA_______	S(0.063)NT(0.237)AGS(0.663)QS(0.037)QVETEA	0.663119	0.00447722	76.158	-1.0948	451	1
S	ENSP00000003302	AEIIVLKEPPTIRPNSPYDLCSRFAAVMESI	EPPT(0.012)IRPNS(0.988)PYDLCSR	0.987518	0.00573627	67.928	0.13062	1053	1
S	ENSP00000003302	VDPSAALDLLKGAFRSSEEQQQDVSEFTHKL	GAFRS(0.678)S(0.322)EEQQQDVSEFTHK	0.67792	0.00103694	107.21	2.2197	248	1
S	ENSP00000003302	DPSAALDLLKGAFRSSEEQQQDVSEFTHKLL	GAFRS(0.215)S(0.784)EEQQQDVSEFTHK	0.784338	0.00397656	107.21	-0.1434	249	1
S	ENSP00000447328	KSRNSRSLYLETRKTSSGLSNSFAGKSNHHC	KT(0.03)S(0.925)S(0.044)GLS(0.001)NSFAGK	0.924971	0.00130911	86.488	0.28263	126	1
S	ENSP00000447328	SRSLYLETRKTSSGLSNSFAGKSNHHCHVSA	KTSS(0.003)GLS(0.672)NS(0.325)FAGK	0.67211	0.00116638	89.374	0.4105	130	1
S	ENSP00000447328	SLYLETRKTSSGLSNSFAGKSNHHCHVSAYE	KTSSGLS(0.001)NS(0.999)FAGK	0.999081	2.53e-05	164.69	-0.11888	132	1
S	ENSP00000447328	TVVQETQKKGHKLTDSEDEFPEITEEMEKEI	LT(0.038)DS(0.962)EDEFPEITEEMEK	0.961987	0.00061811	107.78	-2.0558	416	1
S	ENSP00000447328	HVSAYEKSFPIKPVPSPSWSGSCRRSLLSPK	SFPIKPVPS(0.95)PS(0.045)WS(0.003)GS(0.001)CR	0.950217	0.00199218	87.319	-3.5417	157	1
S	ENSP00000447328	SAYEKSFPIKPVPSPSWSGSCRRSLLSPKKT	SFPIKPVPS(0.454)PS(0.454)WS(0.046)GS(0.046)CR	0.454111	0.01317	56.29	0.80617	159
S	ENSP00000447328	VPSPSWSGSCRRSLLSPKKTQRRHVSTAEET	SLLS(1)PKK	1	0.0275732	92.239	0.90666	170	1
S	ENSP00000005260	LLEENETEAVTVPTPSPTPVRSISTVNLSEN	LLEENET(0.001)EAVT(0.012)VPT(0.084)PS(0.835)PT(0.069)PVR	0.834579	0.000446667	56.688	0.88458	414	1
S	ENSP00000005260	NSTGTSEDPSLQRSVSVATGLNMMKKQKVKT	S(0.002)VS(0.998)VATGLNMMK	0.998327	0.00357203	66.246	3.0788	331	1
S	ENSP00000005260	IKTPASTPVSGTPQASPMIERSNVVRKDYDT	TPASTPVS(0.22)GT(0.78)PQAS(1)PMIER	0.999999	6.12e-11	169.88	-0.32319	261	1;2
S	ENSP00000005386	LANVIAATGTTSKKNSSQDDLFPTSDTPRAK	KNS(0.5)S(0.5)QDDLFPTSDTPR	0.499777	0.00381041	49.768	0.27056	480
S	ENSP00000005386	ANVIAATGTTSKKNSSQDDLFPTSDTPRAKV	KNS(0.5)S(0.5)QDDLFPTSDTPR	0.499777	0.00381041	49.768	0.27056	481
S	ENSP00000006251	EAEGAAAGGTSIRRHSVSEMTSCPEPQGFSD	RHS(0.576)VS(0.335)EMT(0.045)S(0.045)CPEPQGFS(0.001)DPPGQGPTGTFR	0.575655	0.000250887	47.132	-4.3971	273	1
S	ENSP00000006251	RSGDVLAKNPVVRSKSYNTPLLNPVQEHEAE	S(0.094)KS(0.314)Y(0.278)NT(0.314)PLLNPVQEHEAEGAAAGGTSIR	0.313792	0.000155555	59.893	-0.060537	245
S	ENSP00000006750	TYEDIVTLRTGEVKWSVGEHPGQE_______	WS(1)VGEHPGQE	1	0.00466851	124.76	0.44315	221	1
S	ENSP00000007390	EFGNPNRPVASTRLPSDTDDSDASEDPGPGA	LPS(0.997)DT(0.007)DDS(0.982)DAS(0.014)EDPGPGAER	0.997292	0.000162876	107.01	0.6554	259	2
S	ENSP00000007390	NRPVASTRLPSDTDDSDASEDPGPGAERGGA	LPS(0.997)DT(0.007)DDS(0.982)DAS(0.014)EDPGPGAER	0.981724	0.000162876	107.01	0.6554	264	2
S	ENSP00000007390	VASTRLPSDTDDSDASEDPGPGAERGGASSS	LPS(0.797)DT(0.204)DDS(0.375)DAS(0.624)EDPGPGAER	0.624077	0.00953286	67.496	0.17352	267	2
S	ENSP00000376295	LHRLLQSLESLHRIPSAPVIPTHQASVTTER	IPS(0.999)APVIPTHQASVTTERPK	0.999479	0.00521555	53.998	0.17783	226	1
S	ENSP00000379334	QEAEEENRLLIVQDASERAALIPGGLSDGQF	LLIVQDAS(1)ER	1	0.000510041	186.16	1.1722	193	1
S	ENSP00000379334	_MNHLPEDMENALTGSQSSHASLRNIHSINP	MNHLPEDMENALT(0.086)GS(0.701)QS(0.449)S(0.746)HAS(0.018)LR	0.700815	0.000413061	72.726	3.4154	15	2
S	ENSP00000379334	NHLPEDMENALTGSQSSHASLRNIHSINPTQ	MNHLPEDMENALT(0.011)GS(0.439)QS(0.671)S(0.888)HAS(0.991)LR	0.671092	6.56e-06	103.52	1.0865	17	2;3
S	ENSP00000379334	HLPEDMENALTGSQSSHASLRNIHSINPTQL	MNHLPEDMENALT(0.011)GS(0.439)QS(0.671)S(0.888)HAS(0.991)LR	0.888232	2.7e-06	159.89	1.0865	18	1;2;3
S	ENSP00000379334	EDMENALTGSQSSHASLRNIHSINPTQLMAR	MNHLPEDMENALT(0.003)GS(0.079)QS(0.182)S(0.738)HAS(0.998)LR	0.998175	6.56e-06	109.59	-0.43169	21	1;2;3
S	ENSP00000379334	LTGSQSSHASLRNIHSINPTQLMARIESYEG	NIHS(1)INPTQLMAR	0.999994	0.000475186	86.548	0.21024	27	1
S	ENSP00000011619	PKSQDSYPVSPRPFSSPSMSPSHGMNIHNLA	PFS(0.094)S(0.899)PS(0.201)MS(0.616)PS(0.19)HGMNIHNLASGK	0.898811	0.000583725	59.536	0.40036	483	2
S	ENSP00000011619	SQDSYPVSPRPFSSPSMSPSHGMNIHNLASG	PFS(0.195)S(0.791)PS(0.547)MS(0.389)PS(0.078)HGMNIHNLASGK	0.546894	0.000388349	57.21	0.40042	485	2
S	ENSP00000011619	DSYPVSPRPFSSPSMSPSHGMNIHNLASGKG	PFS(0.207)S(0.772)PS(0.222)MS(0.642)PS(0.156)HGMNIHNLASGK	0.641882	0.000130186	95.652	-1.81	487	1;2
S	ENSP00000356576	TSDSVATLGGSKRMLSPASSLELFMETKQQK	MLS(1)PAS(0.122)S(0.878)LELFMETK	0.999998	0.00314155	88.951	-1.1268	1443	1;2
S	ENSP00000356576	VATLGGSKRMLSPASSLELFMETKQQKRVKE	MLS(1)PAS(0.122)S(0.878)LELFMETK	0.877928	0.00314155	88.951	-1.1268	1447	2
S	ENSP00000356576	MPCPHPAEVPEVRSKSFDYGNLSHAPVSGAA	S(0.048)KS(0.885)FDY(0.044)GNLS(0.022)HAPVSGAAASTVSPSR	0.884748	0.0095	42.73	-0.0041743	1050	1
S	ENSP00000014112	REGQEDQGLTKDYGNSPLHRFKKPGSKNFQN	DYGNS(1)PLHR	1	0.000715695	135.08	-0.38103	433	1
S	ENSP00000014112	LNGHKLHGKPIRITLSKHQNVQLPREGQEDQ	IT(0.012)LS(0.988)KHQNVQLPR	0.987827	0.0268604	43.592	0.79814	409	1
S	ENSP00000415457	GGSEYKYTPPTQPPISPPYQEACTLKRKGQL	Y(0.004)T(0.004)PPT(0.038)QPPIS(0.95)PPY(0.004)QEACTLK	0.949691	0.00167232	43.164	0.47801	269	1
S	ENSP00000372924	KKEKRTEGYAAFQEDSSGDEAESPSKMKRSK	TEGYAAFQEDS(0.999)S(0.999)GDEAES(0.002)PSK	0.99855	2.92e-08	122.47	-0.079775	92	2
S	ENSP00000372924	KEKRTEGYAAFQEDSSGDEAESPSKMKRSKG	TEGYAAFQEDS(0.999)S(0.999)GDEAES(0.002)PSK	0.99917	2.92e-08	122.47	-0.079775	93	2
S	ENSP00000372924	______MTECFLPPTSSPSEHRRVEHGSGLT	TECFLPPT(0.108)S(0.438)S(0.438)PS(0.017)EHRR	0.437622	4.82e-05	112.74	-3.5706	10
S	ENSP00000372924	_____MTECFLPPTSSPSEHRRVEHGSGLTR	TECFLPPT(0.147)S(0.147)S(0.56)PS(0.147)EHR	0.559747	4.82e-05	112.74	-0.37811	11	1
S	ENSP00000372924	ISPTKFPGLYRTGEPSPPHDILHEPPDVVSD	TGEPS(1)PPHDILHEPPDVVS(1)DDEKDHGK	0.999991	5.18e-06	133.46	-0.25861	48	2
S	ENSP00000372924	PSPPHDILHEPPDVVSDDEKDHGKKKGKFKK	TGEPS(1)PPHDILHEPPDVVS(1)DDEKDHGK	1	5.18e-06	133.46	-0.5177	62	2
S	ENSP00000372924	EHRRVEHGSGLTRTPSSEEISPTKFPGLYRT	TPS(1)SEEISPTK	0.999561	1.89e-15	247.73	-0.62086	29	1;2
S	ENSP00000372924	HRRVEHGSGLTRTPSSEEISPTKFPGLYRTG	T(0.048)PS(0.991)S(0.955)EEIS(0.005)PTKFPGLYR	0.9549	0.0021587	59.996	-1.731	30	2
S	ENSP00000372924	EHGSGLTRTPSSEEISPTKFPGLYRTGEPSP	T(0.001)PS(0.99)S(0.009)EEIS(1)PTKFPGLYR	0.99964	0.000839561	197.46	-0.01237	34	2
S	ENSP00000445960	ITDLLSEQKASVSQTSPQSASSPRMESTAGI	ASVSQT(0.01)S(0.933)PQS(0.055)AS(0.001)S(0.001)PR	0.932817	0.00698791	68.41	0.62912	647	1
S	ENSP00000445960	CLTRHSYRECLGRLDSLPEHEDSEKAEMKRS	LDS(1)LPEHEDSEK	1	0.00041963	131.86	-0.22554	222	1
S	ENSP00000445960	SLPEHEDSEKAEMKRSTELVLSPDMPRTTNE	S(0.5)T(0.5)ELVLSPDMPR	0.5	0.000204275	141.59	0.57079	237	1
S	ENSP00000445960	DSEKAEMKRSTELVLSPDMPRTTNESLLTSF	S(0.437)T(0.563)ELVLS(1)PDMPR	1	0.00130473	95.662	0.13133	243	2
S	ENSP00000445960	MPRTTNESLLTSFPKSVEHVSPDTADAESGK	S(1)VEHVSPDTADAESGKEIR	0.999512	0.00221733	73.675	0.28248	261	1
S	ENSP00000025301	KQKVRDRNVIPDTPPSTPLVPSRASSEWDIK	NVIPDT(0.95)PPS(0.556)T(0.488)PLVPS(0.006)R	0.556249	0.00280245	61.942	0.34422	1103	2
S	ENSP00000025301	DAPDSPRPVKASREDSGLFSPIRSSAFSPLG	EDS(0.97)GLFS(0.03)PIR	0.970303	0.010315	95.094	-0.74966	444	1
S	ENSP00000025301	SPRPVKASREDSGLFSPIRSSAFSPLGGCTP	EDSGLFS(1)PIR	0.999993	0.00387367	125.53	0.45075	448	1
S	ENSP00000025301	PKSLQPSSQNHRFYHSTGSLNGYGCGDNVVQ	FY(0.005)HS(0.437)T(0.437)GS(0.118)LNGY(0.002)GCGDNVVQAVEQYAK	0.437333	0.000139302	67.913	1.6087	1523
S	ENSP00000025301	IAKVRNCMLFKQKKNSCYADGDEDYKVEEKL	KNS(0.764)CY(0.236)ADGDEDYKVEEK	0.763632	0.00147971	89.468	1.1571	1289	1
S	ENSP00000025301	ALPANVRKPTPRKPESPYGNLCDAPDSPRPV	KPES(0.848)PY(0.152)GNLCDAPDSPRPVK	0.848024	0.00368271	63.979	0.66022	422	1;2
S	ENSP00000025301	RKPESPYGNLCDAPDSPRPVKASREDSGLFS	KPESPYGNLCDAPDS(1)PRPVK	1	0.000352615	116.38	1.3585	433	1;2
S	ENSP00000025301	TFRNNHMKTKASVRKSFSEDVFQSVKSLLQS	S(1)FSEDVFQSVK	0.99965	0.000441338	195.71	0.23728	18	1
S	ENSP00000025301	RNNHMKTKASVRKSFSEDVFQSVKSLLQSQK	S(0.001)FS(0.999)EDVFQSVK	0.998734	0.000957452	68.972	3.6531	20	1
S	ENSP00000025301	ETTKSADRVTYAEKLSPLTGQACRYCDLKEL	LS(1)PLTGQACR	0.999929	0.000647979	127.32	-0.41635	1580	1
S	ENSP00000025301	QNTIEKEEFMLKLMRSLSEEVESSESGELPE	S(0.532)LS(0.468)EEVESSESGELPEVDVK	0.531711	0.000707142	66.613	-0.74966	1169	1
S	ENSP00000025301	TIEKEEFMLKLMRSLSEEVESSESGELPEVD	S(0.009)LS(0.991)EEVESSESGELPEVDVK	0.990953	1.19e-35	249.59	1.0854	1171	1;2
S	ENSP00000025301	FMLKLMRSLSEEVESSESGELPEVDVKSEHS	S(0.465)LS(0.535)EEVES(0.183)S(0.677)ES(0.14)GELPEVDVK	0.677056	0.00114474	72.302	3.0388	1177	2
S	ENSP00000025301	EPKVKNPCLNVQSQRSVSPTFLNPSDENLKT	S(1)VS(1)PTFLNPSDENLK	1	1.52e-05	182.82	0.046944	1240	2
S	ENSP00000025301	KVKNPCLNVQSQRSVSPTFLNPSDENLKTLC	S(1)VS(1)PTFLNPSDENLK	0.999982	1.52e-05	182.82	0.41913	1242	1;2
S	ENSP00000025301	HKELPSVKTSVTTSISEPWTQRSFYRSSNAS	T(0.008)S(0.008)VT(0.028)T(0.09)S(0.021)IS(0.743)EPWT(0.101)QR	0.742744	0.0290768	41.513	-0.11529	273	1
S	ENSP00000025301	LPPSSCMSGLMYKYPSCESVTDEYAGHLIQI	YPS(0.996)CES(0.004)VTDEYAGHLIQILK	0.995917	1.89e-17	155.17	-2.1119	1337	1;2
S	ENSP00000025301	SSCMSGLMYKYPSCESVTDEYAGHLIQILKQ	Y(0.074)PS(0.919)CES(0.827)VT(0.176)DEY(0.003)AGHLIQILK	0.827426	0.000464532	81.974	1.8975	1340	2
S	ENSP00000034275	NEVSSDANRENAAAESGSESSSQEATPEKES	ENAAAES(0.834)GS(0.834)ES(0.166)S(0.078)S(0.078)QEAT(0.008)PEKES(0.001)LAESAAAYTK	0.834404	0.000349812	74.876	-0.55736	285	1;2
S	ENSP00000034275	VSSDANRENAAAESGSESSSQEATPEKESLA	ENAAAES(0.834)GS(0.834)ES(0.166)S(0.078)S(0.078)QEAT(0.008)PEKES(0.001)LAESAAAYTK	0.834404	0.000349812	74.876	-0.55736	287	2
S	ENSP00000034275	SDANRENAAAESGSESSSQEATPEKESLAES	ENAAAES(0.484)GS(0.484)ES(0.484)S(0.248)S(0.248)QEAT(0.034)PEKES(0.015)LAES(0.001)AAAYTK	0.484475	0.000456908	50.891	0.27658	289
S	ENSP00000034275	REDGNYCPPVKRERTSSLTQFPPSQSEERSS	ERT(0.332)S(0.332)S(0.332)LT(0.004)QFPPSQSEER	0.331938	0.00376513	84.946	-0.79622	57
S	ENSP00000034275	EDGNYCPPVKRERTSSLTQFPPSQSEERSSG	T(0.007)S(0.007)S(0.986)LTQFPPSQSEER	0.986215	0.0015783	118.96	0.32933	58	1
S	ENSP00000034275	FVFQKDKGQKRSAGGSSPEGGEDSDREDGNY	S(0.004)AGGS(0.498)S(0.498)PEGGEDS(1)DREDGNYCPPVKR	0.497942	0.00122744	93.505	0.68678	32
S	ENSP00000034275	VFQKDKGQKRSAGGSSPEGGEDSDREDGNYC	S(0.003)AGGS(0.216)S(0.758)PEGGEDS(0.022)DREDGNY(0.001)CPPVKR	0.757954	0.000904725	93.505	-1.9424	33	1;2
S	ENSP00000034275	QKRSAGGSSPEGGEDSDREDGNYCPPVKRER	SAGGSSPEGGEDS(1)DREDGNYCPPVKR	0.999997	2.8e-12	159.05	-0.94528	40	1;2
S	ENSP00000034275	TGAVPAASPDTAAWRSPSEAADEVCALEEKE	S(0.5)PS(0.5)EAADEVCALEEKEPQK	0.5	0.00685192	61.537	-0.3703	151	1
S	ENSP00000034275	AVPAASPDTAAWRSPSEAADEVCALEEKEPQ	S(0.5)PS(0.5)EAADEVCALEEKEPQK	0.5	0.00685192	61.537	-0.3703	153	1
S	ENSP00000034275	SNKFVFGQNMSERVLSPPKLNEVSSDANREN	VLS(1)PPKLNEVSSDANR	1	0.000974587	153.06	0.44574	265	1
S	ENSP00000037243	______MKWMFKEDHSLEHRCVESAKIRAKY	WMFKEDHS(1)LEHR	1	0.000494807	117.13	-0.39904	10	1
S	ENSP00000040738	SDGAVTSAGTEIRAGSISSEEVDGSQGNMMR	AGS(1)ISSEEVDGSQGNMMR	0.999751	7.43e-09	196.31	0.58874	1701	1
S	ENSP00000040738	GAVTSAGTEIRAGSISSEEVDGSQGNMMRMG	AGS(0.08)IS(0.913)S(0.007)EEVDGSQGNMMR	0.912841	2.25e-09	140.63	-0.63831	1703	1
S	ENSP00000040738	SVATSTEGKDKDVTLSPVKAGPATTTSSETR	DKDVTLS(1)PVK	0.999949	4.66e-05	192.3	0.24238	1531	1
S	ENSP00000040738	KGEISSGRKDNAEAISGHSVEADPKEVEEEE	DNAEAIS(0.5)GHS(0.5)VEADPKEVEEEER	0.5	0.00241044	60.133	2.5154	2750	1
S	ENSP00000040738	ISSGRKDNAEAISGHSVEADPKEVEEEERHM	DNAEAIS(0.5)GHS(0.5)VEADPKEVEEEER	0.5	0.00241044	60.133	2.5154	2753	1
S	ENSP00000040738	EEKNVLLNSLQKEDKSPETGTAGGSSTASYS	EDKS(0.332)PET(0.332)GT(0.332)AGGS(0.001)S(0.001)T(0.001)ASYSAGR	0.332492	0.00654937	43.841	0.82377	2475
S	ENSP00000040738	TASYSAGRGLEGNANSPAHLRGPEQTSGQTA	GLEGNANS(1)PAHLR	1	0.000467389	92.264	-0.80648	2501	1
S	ENSP00000040738	QKSVSDPVEDKKEQESDEEEEEEEEDEPSGA	KEQES(1)DEEEEEEEEDEPSGATTR	1	1.61e-37	215.31	0.24756	2986	1
S	ENSP00000040738	EERHMPKRKRKQHYLSSEDEPDDNPDVLDSR	KQHYLS(1)S(1)EDEPDDNPDVLDSR	0.999996	2.94e-05	144.56	1.3536	2779	1;2
S	ENSP00000040738	ERHMPKRKRKQHYLSSEDEPDDNPDVLDSRI	KQHYLS(1)S(1)EDEPDDNPDVLDSR	0.999996	2.94e-05	144.23	1.3536	2780	1;2
S	ENSP00000040738	AQGDATLEHSTNLDSSPSLSSVTVVPLRESY	NTAAEEHVAQGDATLEHSTNLDS(0.063)S(0.847)PS(0.078)LS(0.008)S(0.003)VT(0.001)VVPLR	0.84695	4.23e-08	79.59	0.95355	1281	1
S	ENSP00000040738	RQCPETEPHDTKEENSRDLEELPKTSSETNS	QCPET(0.002)EPHDT(0.23)KEENS(0.768)RDLEELPK	0.768398	0.00106604	57.21	1.5406	2815	1
S	ENSP00000040738	SKTQLSPSIKRKREVSPPGARTRGQQRVEEA	REVS(1)PPGAR	1	0.00843835	46.88	0.68628	3029	1
S	ENSP00000040738	HVHAKSEPSKPARRLSESLHVVDENKNESKL	RLS(0.986)ES(0.014)LHVVDENKNESK	0.985546	0.000372942	149.41	1.0661	635	1
S	ENSP00000040738	NKNESKLEREHKRRTSTPVIMEGVQEETDTR	RT(0.012)S(0.915)T(0.073)PVIMEGVQEETDTR	0.914884	0.000256269	136.62	0.11471	659	1;2
S	ENSP00000040738	KIVTSVRRRGRKPKRSLTVSDDAESSEPERK	RS(0.988)LT(0.009)VS(0.003)DDAESSEPER	0.988078	0.00226916	74.732	-4.3837	2954	1
S	ENSP00000040738	SVRRRGRKPKRSLTVSDDAESSEPERKRQKS	S(0.002)LT(0.064)VS(0.898)DDAES(0.027)S(0.008)EPER	0.898402	0.0220875	47.082	0.48663	2958	1
S	ENSP00000040738	GRKPKRSLTVSDDAESSEPERKRQKSVSDPV	SLTVSDDAES(0.5)S(0.5)EPER	0.499963	0.00898297	70.837	-3.7397	2963	1
S	ENSP00000040738	RKPKRSLTVSDDAESSEPERKRQKSVSDPVE	SLTVSDDAES(0.038)S(0.962)EPER	0.962216	0.000289263	137.61	1.1857	2964	1
S	ENSP00000040738	RSTTRSEAQRSKTQLSPSIKRKREVSPPGAR	TQLS(0.999)PS(0.001)IK	0.999368	0.000793494	132.56	0.20066	3019	1
S	ENSP00000040738	KAEKTKSSKTKGQGRSSVDLEESSTKSLEPK	S(0.5)S(0.5)VDLEESSTK	0.5	0.00617813	88.075	-0.94004	537	1
S	ENSP00000040738	AEKTKSSKTKGQGRSSVDLEESSTKSLEPKA	S(0.5)S(0.5)VDLEESSTK	0.5	0.00617813	88.075	-0.94004	538	1
S	ENSP00000040738	RTSEDMADKEKSTADSGGEGLETAPKSEEFS	STADS(1)GGEGLETAPK	1	0.000835308	137.52	-2.6542	266	1
S	ENSP00000040738	DAESSEPERKRQKSVSDPVEDKKEQESDEEE	S(0.047)VS(0.477)DPVEDKKEQES(0.477)DEEEEEEEEDEPSGATTR	0.47656	0.000748898	43.903	0.20768	2975
S	ENSP00000040738	KDDSKTDTGIVTVEQSPSSSKLKVMQTDESN	TDTGIVTVEQS(0.697)PS(0.167)S(0.068)S(0.068)K	0.696819	0.000699499	117.84	0.49366	2905	1
S	ENSP00000040738	DSKTDTGIVTVEQSPSSSKLKVMQTDESNKE	TDTGIVT(0.114)VEQS(0.349)PS(0.349)S(0.094)S(0.094)K	0.348721	0.00265125	77.899	1.0414	2907
S	ENSP00000040738	SKTDTGIVTVEQSPSSSKLKVMQTDESNKET	TDTGIVTVEQS(0.167)PS(0.261)S(0.414)S(0.157)K	0.414486	0.000454329	102.39	1.1204	2908
S	ENSP00000040738	VATGPRRAEKTSVATSTEGKDKDVTLSPVKA	TSVAT(0.023)S(0.291)T(0.291)EGKDKDVT(0.223)LS(0.171)PVK	0.291209	0.00402564	59.539	-3.3919	1520
S	ENSP00000040738	PDVIPLFDKRTVLEGSTASTSPADHSALPNQ	TVLEGS(0.368)T(0.079)AS(0.183)T(0.183)S(0.183)PADHS(0.005)ALPNQSLTVR	0.368085	0.000348898	76.208	-0.018506	1313
S	ENSP00000040738	LFDKRTVLEGSTASTSPADHSALPNQSLTVR	TVLEGSTAS(0.165)T(0.165)S(0.669)PADHSALPNQSLTVR	0.669317	7.42e-15	175.21	0.65308	1318	1
S	ENSP00000040738	EEFEAPMPSAVSGDDSQLTASRSEEKDECAM	VTTEEFEAPMPS(0.001)AVS(0.005)GDDS(0.887)QLT(0.096)AS(0.012)R	0.886625	0.000463665	56.22	-0.49418	2128	1
S	ENSP00000040738	RHAYVHKPYLYSKYYSDSDDELTVEQRRQSI	YYS(1)DS(1)DDELTVEQR	1	5.82e-29	258.38	0.70613	482	1;2
S	ENSP00000040738	AYVHKPYLYSKYYSDSDDELTVEQRRQSIAK	YYS(1)DS(1)DDELTVEQR	1	5.82e-29	258.38	0.70613	484	1;2
S	ENSP00000042381	NKASTVTKRFSTYSQSPPDTPSLREQAFYNM	FSTYSQS(0.999)PPDT(0.001)PSLR	0.998542	0.00175839	143.69	-0.62691	347	1
S	ENSP00000042381	RPQRRLLSARVNRSQSFAGVLGSHERGPRSF	S(0.059)QS(0.941)FAGVLGSHER	0.941069	0.00163125	60.062	-1.3595	22	1
S	ENSP00000052569	PMQAPPGHDQDSLKKSQGVGPIRKVLLLKED	S(1)QGVGPIRK	1	0.00597979	63.401	0.14031	272	1
S	ENSP00000053243	KINSEPLKDEFKNTGSGLLGMANIDLEKSRT	NT(0.001)GS(0.999)GLLGMANIDLEK	0.99941	0.000536414	131.09	-0.86457	94	1
S	ENSP00000053243	TTKTNDYCKSLPAALSATEIEKSISAR____	SLPAALS(0.941)AT(0.059)EIEK	0.940751	0.00187293	91.401	0.76911	173	1
S	ENSP00000054216	CVKENSSKDLKKSFKSPEPRLFTPEEFFRIF	S(0.001)FKS(0.977)PEPRLFT(0.023)PEEFFR	0.976519	0.0126044	44.238	4.7377	129	1
S	ENSP00000054666	DRADALQAGASQFETSAAKLKRKYWWKNCKM	ADALQAGASQFET(0.299)S(0.701)AAK	0.701052	0.00165117	76.598	-1.102	63	1
S	ENSP00000054666	MRVNVDKVLERDQKLSELDDRADALQAGASQ	DQKLS(1)ELDDRADALQAGASQFETSAAK	1	9.23e-17	188.12	1.0079	44	1
S	ENSP00000055163	YQTPPSLPNHISRAPSPASFQRSLENRMSPS	APS(1)PASFQR	1	0.00126804	125.23	1.691	1542	1
S	ENSP00000055163	APSPASFQRSLENRMSPSKSPFLPSMKMQKV	MS(0.998)PS(0.002)KSPFLPSMK	0.998339	0.00124816	144.08	-0.39225	1555	1
S	ENSP00000055163	VGSPVGSNQSRSGPISPASIPGSQMPPQPPG	S(0.226)GPIS(0.742)PAS(0.032)IPGSQMPPQPPGSQSESSSHPALSQSPMPQER	0.741511	0.00060876	78.661	-0.11753	742	1
S	ENSP00000055163	SPAWAAAQQRSHPAMSPGTPGPTMGRSQGSP	SHPAMS(0.983)PGT(0.016)PGPT(0.001)MGR	0.982653	0.00159773	81.807	-3.5574	502	1
S	ENSP00000055163	MSPGTPGPTMGRSQGSPMDPMVMKRPQLYGM	S(0.007)QGS(0.993)PMDPMVMK	0.992564	0.00661015	53.168	3.6049	516	1
S	ENSP00000055163	KLWVDRYLTFMEERGSPVSSLPAVGKKPLDL	YLT(0.002)FMEERGS(0.99)PVS(0.006)S(0.002)LPAVGK	0.989744	0.0194307	58.373	-3.5642	1072	1
S	ENSP00000056217	TQIPGTQTESRAEELSPAALSPSLEPIRCSH	AEELS(1)PAALS(0.836)PS(0.164)LEPIR	1	0.00109049	80.752	1.1227	445	2
S	ENSP00000056217	TQTESRAEELSPAALSPSLEPIRCSHQPISL	AEELS(1)PAALS(0.836)PS(0.164)LEPIR	0.836127	0.00109049	80.752	1.1227	450	1;2
S	ENSP00000056217	_____MEAEEAQRGASPPISAIEEFSIIPEA	GAS(0.894)PPIS(0.106)AIEEFSIIPEAPMR	0.894048	0.00269833	41.047	-3.1932	11	1
S	ENSP00000066544	TQSSGPQTSTTPQVLSPTITSPPNALPRRSS	EVTPILAQTQS(0.001)S(0.001)GPQT(0.002)S(0.002)T(0.008)T(0.008)PQVLS(0.848)PT(0.108)IT(0.015)S(0.006)PPNALPR	0.84838	5.61e-06	79.542	1.2969	364	1
S	ENSP00000386704	HGLNAARPDYIASKASPTSTEEEQVMLRNDQ	AS(0.953)PT(0.043)S(0.003)T(0.001)EEEQVMLR	0.953111	0.00406646	78.95	-1.6097	487	1
S	ENSP00000386704	ENTMKNVGSRKYAFNSLQLKAFPKHYRPPEG	KYAFNS(1)LQLK	1	0.00387557	109.83	-3.3028	916	1
S	ENSP00000075120	HGADRSGKDGVMEMNSIEPAKETTTNV____	DGVMEMNS(1)IEPAK	1	0.000747899	100.04	2.4992	485	1
S	ENSP00000351326	LPLAQGGHRPLSRAQSSPAAPASLSAPEPAS	AQS(0.783)S(0.217)PAAPASLSAPEPASQAR	0.783383	0.000429637	106.62	-0.05079	488	1
S	ENSP00000351326	PLAQGGHRPLSRAQSSPAAPASLSAPEPASQ	AQS(0.427)S(0.573)PAAPASLSAPEPASQAR	0.572978	0.000429637	70.112	0.085857	489	1
S	ENSP00000351326	LLWEQQRLAGRLPRGSTGDTVLLPLAQGGHR	GS(0.82)T(0.179)GDTVLLPLAQGGHRPLSR	0.820281	0.00818129	62.193	-5.8802	466	1
S	ENSP00000351326	VHSERHVLLYGTNPLSRLKLDNGKLAGLLAQ	HVLLYGT(0.049)NPLS(0.951)R	0.950594	0.00705369	65.374	2.1137	597	1
S	ENSP00000351326	KKSLERRKNPLLRKESAPPSLRRRPAETLGD	KES(1)APPSLR	0.999999	0.000318361	82.069	-0.46755	220	1
S	ENSP00000351326	LPSDPPEHFPLRKTVSEPNLKLRYKPKKSLE	KTVS(1)EPNLK	0.999944	0.000627065	135.65	-0.29405	194	1
S	ENSP00000351326	RLSGSGLHWPLSRTRSEPLPPSATAPPPPGP	T(0.481)RS(0.481)EPLPPS(0.017)AT(0.02)APPPPGPMQPR	0.481405	0.0139297	40.137	0.013051	360
S	ENSP00000406364	PAPDSGLLGLFQGQNSLLH____________	LIKEPAPDS(0.001)GLLGLFQGQNS(0.999)LLH	0.999356	0.00724421	41.475	0.4726	132	1
S	ENSP00000085079	FDMSGVRGSLAEAVGSPPPAATPTPTPPTRK	GSLAEAVGS(1)PPPAATPTPTPPTRK	0.999893	0.000101033	104.12	-1.04	428	1
S	ENSP00000085079	AATPTPTPPTRKTPESFLGPNAALVDLDSLV	T(0.459)PES(0.541)FLGPNAALVDLDSLVSRPGPTPPGAK	0.54067	0.000394014	55.158	1.2896	447	1
S	ENSP00000085079	SAGELELLAGEVPARSPGAFDMSGVRGSLAE	S(1)PGAFDMSGVR	1	0.00503502	97.273	-1.6079	409	1
S	ENSP00000085079	DEFSDFDRLRTALPTSGSSAGELELLAGEVP	TALPT(0.032)S(0.722)GS(0.234)S(0.011)AGELELLAGEVPAR	0.722445	3.02e-06	147.41	0.96974	391	1
S	ENSP00000085079	FSDFDRLRTALPTSGSSAGELELLAGEVPAR	TALPT(0.185)S(0.162)GS(0.511)S(0.142)AGELELLAGEVPAR	0.511045	9.83e-05	110.78	1.6544	393	1
S	ENSP00000085079	SDFDRLRTALPTSGSSAGELELLAGEVPARS	TALPT(0.012)S(0.046)GS(0.414)S(0.528)AGELELLAGEVPAR	0.528147	9.04e-05	112.55	2.4116	394	1
S	ENSP00000403822	AICGLKLQRRWKRTQSQQGLQENSSGQSFFV	T(0.009)QS(0.991)QQGLQENSSGQSFFVR	0.99084	1.24e-34	249.48	0.44283	545	1;2
S	ENSP00000403822	RRWKRTQSQQGLQENSSGQSFFVRNKKVRRA	TQSQQGLQENS(0.716)S(0.272)GQS(0.012)FFVR	0.715868	0.000197572	156.87	0.12145	553	1;2
S	ENSP00000403822	RWKRTQSQQGLQENSSGQSFFVRNKKVRRAP	TQSQQGLQENS(0.06)S(0.93)GQS(0.01)FFVR	0.929546	1.05e-09	143.74	-0.48038	554	1
S	ENSP00000438233	DPGEDDLGGTVDIVESEPENDHGVELLDQNS	ADPGEDDLGGTVDIVES(1)EPENDHGVELLDQNSSIR	0.999984	4.03e-16	138.84	-0.1923	45	1
S	ENSP00000379969	DRDRDSGVVGARPRASPPPQGPLPGPPGALH	PRAS(1)PPPQGPLPGPPGALHR	1	0.000521211	66.137	-1.3545	64	1
S	ENSP00000379969	PGTSSQFSAGADRATSPLVSLYPALECRALI	AT(0.248)S(0.752)PLVSLYPALECR	0.751522	0.00487432	69.747	-0.10908	503	1
S	ENSP00000156109	SARRRLADSGDGAGPSPEEKDFLKTVEGREL	LADSGDGAGPS(1)PEEKDFLK	0.999972	0.00443939	82.885	-0.0010611	42	1
S	ENSP00000156471	MAAPAQPKKIVAPTVSQINAEFVTQLACKYW	KIVAPT(0.111)VS(0.889)QINAEFVTQLACK	0.888807	0.000210791	79.676	-1.0845	16	1
S	ENSP00000466670	KAVDQPRQLFWEKKLSGLNAFDIAEELVKTM	KLS(1)GLNAFDIAEELVK	1	0.000404377	75.773	3.1014	112	1
S	ENSP00000466670	KKFRSKPQLARYLGGSMDLSTFDFRTGKMLM	YLGGS(0.994)MDLS(0.004)T(0.001)FDFR	0.994485	0.00543447	63.691	-0.21668	24	1
S	ENSP00000158762	SQARLDDSPRGPGQGSGHLAIGSAATLGSGG	LDDS(0.5)PRGPGQGS(0.5)GHLAIGS(0.001)AATLGSGGMAR	0.499664	0.000146385	76.899	0.172	379
S	ENSP00000158762	QGSGHLAIGSAATLGSGGMARGREPGGVGHV	GPGQGSGHLAIGS(0.001)AAT(0.189)LGS(0.81)GGMAR	0.809592	0.000588819	53.401	-2.5862	392	1
S	ENSP00000158762	QSSIASAFSQARLDDSPRGPGQGSGHLAIGS	LDDS(0.981)PRGPGQGS(0.019)GHLAIGSAATLGSGGMAR	0.981464	5.82e-05	101.36	1.4519	371	1
S	ENSP00000158762	__MTVKLDFEECLKDSPRFRASIELVEAEVS	LDFEECLKDS(1)PR	1	0.00846288	75.018	0.76549	14	1
S	ENSP00000158762	FSLMASDDPEKLSRRSHDLHTL_________	S(1)HDLHTL	0.999998	0.019858	107	0.12405	734	1
S	ENSP00000159111	KHKSGGHAVQLLRAVSLGQVVITKNRNGLYY	AVS(1)LGQVVITK	1	0.00757338	80.632	2.0209	920	1
S	ENSP00000159111	FEHFAQKGPTWKEPVSPMELTGPEDGAASSG	EPVS(1)PMELTGPEDGAASSGAGR	1	3.62e-06	174.53	0.59556	566	1
S	ENSP00000159111	GDIFTLEEELPKRVRSRLSLSTGAPQEPAFS	S(0.451)RLS(0.451)LS(0.049)T(0.049)GAPQEPAFSGEEAK	0.450811	0.00318882	60.419	1.2364	1036
S	ENSP00000159111	FTLEEELPKRVRSRLSLSTGAPQEPAFSGEE	S(0.451)RLS(0.451)LS(0.049)T(0.049)GAPQEPAFSGEEAK	0.450811	0.00318882	60.419	1.2364	1039
S	ENSP00000160262	FREHQRSGSYHVREESTYLPLTSMQPTEAMG	EES(0.757)T(0.241)Y(0.002)LPLTSMQPTEAMGEEPSRAE	0.757069	0.000399791	105.21	-5.9064	525	1
S	ENSP00000160298	AHNNLGVKRPTSRAPSPSGLMSPSRLPGSRE	APS(1)PSGLMSPSR	0.9998	0.00334574	85.006	0.63424	1074	1
S	ENSP00000160298	PSPCLVGEASKPPAPSEGSPKAVASSPAATN	APVYMPHPETPSKPS(0.001)PCLVGEAS(0.012)KPPAPS(0.578)EGS(0.409)PK	0.578224	0.000955269	52.334	-0.72069	544	1
S	ENSP00000160298	PDFVQVKDLPDGHAASPRGTEASPPQNNSGS	DLPDGHAAS(1)PR	1	0.00156994	130.47	0.39801	334	1
S	ENSP00000160298	DLPDGHAASPRGTEASPPQNNSGSSSPVFTF	GT(0.051)EAS(0.939)PPQNNS(0.023)GS(0.05)S(0.487)S(0.437)PVFT(0.013)FR	0.938525	0.000356267	58.272	2.5593	341	1;2
S	ENSP00000160298	PRGTEASPPQNNSGSSSPVFTFRHPLLSSGG	GT(0.051)EAS(0.939)PPQNNS(0.023)GS(0.05)S(0.487)S(0.437)PVFT(0.013)FR	0.487027	0.00134994	50.986	2.5593	350
S	ENSP00000160298	VFTFRHPLLSSGGPQSPLRGSTGSLKSSPSM	HPLLSSGGPQS(1)PLR	0.999589	0.00364873	44.734	1.2172	368	1
S	ENSP00000160298	TPPHDVDSLPHLRKFSPSQVPVQTRSSILLA	KFS(0.995)PS(0.005)QVPVQTR	0.994804	0.00065098	72.428	-1.8287	814	1
S	ENSP00000160298	DVDVVMGDPVLLRSVSSDSLGPPRPAPARTP	S(0.016)VS(0.977)S(0.006)DSLGPPRPAPAR	0.977423	0.00261947	81.157	0.07439	431	1
S	ENSP00000160827	EEEEIGSPEPMAAPASASQKLSPLQKLSSMD	ARGPEEEEIGSPEPMAAPAS(0.376)AS(0.376)QKLS(0.248)PLQK	0.375956	0.000388567	52.642	-3.7638	421
S	ENSP00000160827	EEIGSPEPMAAPASASQKLSPLQKLSSMDPA	ARGPEEEEIGSPEPMAAPAS(0.376)AS(0.376)QKLS(0.248)PLQK	0.375956	0.000388567	52.642	-3.7638	423
S	ENSP00000160827	SPEPMAAPASASQKLSPLQKLSSMDPAMLER	ARGPEEEEIGSPEPMAAPAS(0.12)AS(0.12)QKLS(0.759)PLQK	0.758989	0.000228822	102.47	0.99298	427	1
S	ENSP00000160827	KAVVMPLQLIQEQAASPNAEIHILKNKGRKR	AVVMPLQLIQEQAAS(1)PNAEIHILK	1	0.000149006	87.155	-1.3445	543	1
S	ENSP00000160827	EIHILKNKGRKRKLESLDALEPEEKAEDCWE	KLES(1)LDALEPEEK	1	0.00219116	65.231	0.88085	562	1
S	ENSP00000161863	PCASPSPPSSGKGSKSPSPRPNMPVRYFIMK	GSKS(1)PS(1)PRPNMPVR	0.999989	0.00175645	113.54	-2.8268	1279	1;2
S	ENSP00000161863	ASPSPPSSGKGSKSPSPRPNMPVRYFIMKSS	GSKS(1)PS(1)PRPNMPVR	0.999997	0.00175645	113.54	-2.8268	1281	2
S	ENSP00000161863	ELPLASSWRSNNSRKSSADTEFSDECTTAER	S(0.345)NNS(0.36)RKS(0.591)S(0.591)ADT(0.113)EFSDECTTAER	0.590598	8.28e-05	132.76	1.007	1201	1;2
S	ENSP00000161863	LPLASSWRSNNSRKSSADTEFSDECTTAERV	KS(0.004)S(0.996)ADTEFSDECTTAER	0.995919	6.55e-06	208.17	-0.46543	1202	1;2
S	ENSP00000161863	WRSNNSRKSSADTEFSDECTTAERVLMKSPS	KS(0.097)S(0.58)ADT(0.324)EFS(0.998)DECTTAER	0.998429	0.000288043	133.68	-0.54548	1208	2
S	ENSP00000161863	GLQQPSGIGQRPRPMSSEELPLASSWRSNNS	PRPMS(0.5)S(0.5)EELPLASSWR	0.499646	0.0257666	44.238	0.53063	1183
S	ENSP00000161863	LQQPSGIGQRPRPMSSEELPLASSWRSNNSR	PRPMS(0.5)S(0.5)EELPLASSWR	0.499646	0.0257666	44.238	0.53063	1184
S	ENSP00000161863	LQEPSSFRVDGIPNDSSDSEMEDKTTANLAA	VDGIPNDS(0.581)S(0.41)DS(0.008)EMEDK	0.581131	0.000655244	102.03	0.67736	1089	1
S	ENSP00000161863	QEPSSFRVDGIPNDSSDSEMEDKTTANLAAL	VDGIPNDS(0.046)S(0.908)DS(0.046)EMEDK	0.908055	0.00056354	114.9	-1.1195	1090	1
S	ENSP00000161863	EFSDECTTAERVLMKSPSPALHPPQKYKDRG	VLMKS(1)PS(1)PALHPPQK	1	0.00416956	81.854	-2.3032	1221	1;2
S	ENSP00000161863	SDECTTAERVLMKSPSPALHPPQKYKDRGIL	VLMKS(1)PS(1)PALHPPQK	1	0.0219917	41.905	-2.3032	1223	2
S	ENSP00000402154	PPGLVHPLFSPSHLTSKTPPPLYLPTEGRRS	AGPPGLVHPLFS(0.031)PS(0.086)HLT(0.294)S(0.294)KT(0.294)PPPLY(0.002)LPTEGR	0.293505	0.00883408	41.65	1.0202	194
S	ENSP00000402154	GGRSLGEEGPPTRGASPPTPPVSIKSERLSP	GAS(1)PPT(1)PPVSIK	1	0.00062747	124.69	0.29367	310	1;2
S	ENSP00000402154	ASPPTPPVSIKSERLSPAPGGPGDFPKTFPY	LS(1)PAPGGPGDFPK	1	0.00110541	135.54	0.24934	324	1
S	ENSP00000402154	GDGPPAVSSQPSGGRSLGEEGPPTRGASPPT	S(1)LGEEGPPTR	1	0.0075499	102.87	4.1534	298	1
S	ENSP00000402154	ASTDMDRVLLKYTEYSEPHESRTNTDILETL	YT(0.001)EY(0.001)S(0.991)EPHES(0.006)R	0.991375	0.011149	46.318	0.34024	73	1
S	ENSP00000162391	_________MASDLESSLTSIDWLPQLTLRA	AS(0.017)DLES(0.453)S(0.402)LT(0.115)S(0.013)IDWLPQLTLR	0.452866	0.000560479	52.185	-0.52768	7
S	ENSP00000162391	________MASDLESSLTSIDWLPQLTLRAT	AS(0.006)DLES(0.428)S(0.428)LT(0.127)S(0.012)IDWLPQLTLR	0.42779	0.000560479	52.185	-1.7507	8
S	ENSP00000162391	_____MASDLESSLTSIDWLPQLTLRATIEK	AS(0.001)DLES(0.25)S(0.25)LT(0.25)S(0.25)IDWLPQLTLR	0.249739	0.000560479	52.185	-0.68898	11
S	ENSP00000162391	PDISRKRRHPPDDDLSQDSPEQEASKSPRGG	HPPDDDLS(0.973)QDS(0.027)PEQEAS(0.082)KS(0.918)PR	0.972562	0.00144814	70.028	0.572	161	2
S	ENSP00000162391	SRKRRHPPDDDLSQDSPEQEASKSPRGGVAG	HPPDDDLS(0.001)QDS(0.995)PEQEAS(0.095)KS(0.909)PR	0.994885	0.000825268	96.707	-0.70004	164	2
S	ENSP00000162391	DDDLSQDSPEQEASKSPRGGVAGSGEASLPP	HPPDDDLSQDSPEQEAS(0.021)KS(0.979)PR	0.979274	0.000825268	122.53	0.68376	172	1;2
S	ENSP00000163416	ASVPRPSSHFVRRKKSEPDDELLFDFLNSSQ	S(1)EPDDELLFDFLNSSQKEPTGR	1	7.85e-10	185.34	-1.5727	116	1
S	ENSP00000164227	PGAALPLRKRPLRAPSPEPAAPRGAAGLVVP	APS(1)PEPAAPR	1	0.00459364	112.5	0.45461	41	1
S	ENSP00000164227	RGKATRPASTSQPDPSPDRSANTSPESSSRL	ATRPASTSQPDPS(1)PDR	0.999947	0.00897277	69.331	-0.025738	374	1
S	ENSP00000367337	_______MYPESTTGSPARLSLRQTGSPGMI	MYPESTT(0.005)GS(0.995)PAR	0.994782	7.14e-05	126.77	0.87415	9	1
S	ENSP00000367337	STTGSPARLSLRQTGSPGMIYSTRYGSPKRQ	QT(0.001)GS(0.999)PGMIYSTR	0.998596	0.00313487	68.978	3.0218	20	1
S	ENSP00000367337	EVVLGNIIKKKGWRRSSLVITTKIFWGGKAE	S(0.92)S(0.08)LVITTK	0.920267	0.00383554	117.02	2.9086	111	1
S	ENSP00000367337	VVLGNIIKKKGWRRSSLVITTKIFWGGKAET	RS(0.014)S(0.986)LVITTK	0.986002	0.00055616	138.97	0.038129	112	1
S	ENSP00000164305	LQNRSHGKIKLRKRKSTLYFNTQEKSARRRG	S(0.5)T(0.5)LYFNTQEK	0.5	0.0105129	94.402	-0.094018	39	1
S	ENSP00000169551	SSPSKIYGRALEKCRSHPEVIGVFGESVKGY	S(1)HPEVIGVFGESVK	1	0.00217929	69.979	2.0293	151	1
S	ENSP00000170168	QCDVGDLQPPPAKPASPAQVQSSQDGGCPKE	ETAVQCDVGDLQPPPAKPAS(0.996)PAQVQS(0.003)S(0.001)QDGGCPK	0.996091	4.09e-06	74.494	1.317	358	1
S	ENSP00000170168	ADVDYSALEKEVDFDSDPMEECLRIFNESTS	EVDFDS(1)DPMEECLR	1	0.00126531	129.11	-0.071379	610	1
S	ENSP00000170168	ATSGKGRPDRPARRPSPTSGDSRPAAGRGPP	RPS(0.994)PT(0.003)S(0.003)GDSRPAAGR	0.994298	0.00669338	82.449	-0.32688	459	1
S	ENSP00000170168	STKAPSGKLVERKARSLDEGASQDAPKLKKR	S(1)LDEGASQDAPK	1	0.00222968	84.759	0.94651	499	1
S	ENSP00000170168	HEVVLGGRLAAKTSFSLSRPSSPRVEDLKGA	TSFS(0.431)LS(0.431)RPS(0.069)S(0.069)PR	0.430811	0.0155371	55.724	0.32225	908
S	ENSP00000170168	VVLGGRLAAKTSFSLSRPSSPRVEDLKGAAL	T(0.001)S(0.002)FS(0.058)LS(0.634)RPS(0.153)S(0.153)PRVEDLK	0.633593	0.00735364	70.889	1.0234	910	1
S	ENSP00000170168	GGRLAAKTSFSLSRPSSPRVEDLKGAALYSR	TSFSLS(0.019)RPS(0.619)S(0.362)PR	0.619165	0.00735364	72.209	-0.24308	913	1
S	ENSP00000170168	GRLAAKTSFSLSRPSSPRVEDLKGAALYSRL	TSFS(0.004)LS(0.186)RPS(0.405)S(0.405)PR	0.404862	0.00735364	64.04	2.8432	914
S	ENSP00000396340	PSMVSNPGSCSDPQPSPEMKPHSYLDAIRSG	KTQPSMVSNPGSCS(0.003)DPQPS(0.985)PEMKPHS(0.01)Y(0.002)LDAIR	0.984535	3.32e-05	74.133	-1.7178	96	1
S	ENSP00000396340	GKREKRTLVLRDRNLSGMAERKTQPSMVSNP	NLS(1)GMAER	1	0.0161173	69.672	0.088242	72	1
S	ENSP00000170564	__________MAARDSDSEEDLVSYGTGLEP	AARDS(1)DS(1)EEDLVSYGTGLEPLEEGERPK	0.999991	0.000152757	103.94	0.58953	6	1;2
S	ENSP00000170564	________MAARDSDSEEDLVSYGTGLEPLE	AARDS(1)DS(1)EEDLVSYGTGLEPLEEGERPK	0.999978	0.000152757	103.94	0.58953	8	2
S	ENSP00000443138	QLSRHGSSVTRSRLMSKESGSSMIG______	LMS(0.987)KES(0.961)GS(0.251)S(0.801)MIG	0.986701	0.0057158	74.338	-0.65546	330	2;3
S	ENSP00000443138	RHGSSVTRSRLMSKESGSSMIG_________	LMS(0.975)KES(0.972)GS(0.043)S(0.011)MIG	0.971556	0.0057158	101.3	0.29242	333	1;2;3
S	ENSP00000443138	GSSVTRSRLMSKESGSSMIG___________	LMS(0.023)KES(0.299)GS(0.486)S(0.192)MIG	0.485634	0.00573312	101.3	0.71018	335
S	ENSP00000443138	SSVTRSRLMSKESGSSMIG____________	LMS(0.129)KES(0.845)GS(0.081)S(0.944)MIG	0.944449	0.0057158	81.594	-0.2529	336	1;2;3
S	ENSP00000175091	___________MVSMSFKRNRSDRFYSTRCC	VSMS(1)FKR	0.999956	0.0309451	83.948	-0.37707	5	1
S	ENSP00000310092	GSGTQTGTGTGTGARSAEEAPLYSKVTPRAQ	S(1)AEEAPLYSK	0.999972	0.0282724	54.343	1.5573	275	1
S	ENSP00000463637	DYERIINLRHFKRILSLLEGQKIAFGGETDE	RILS(1)LLEGQK	1	0.00116097	132.17	2.8474	293	1
S	ENSP00000176763	QGGDLSPAANRSQKASQSRPNSSALETLGGE	AS(0.577)QS(0.424)RPNS(0.985)S(0.015)ALETLGGEK	0.576868	0.00485105	147.17	0.37297	448	2
S	ENSP00000176763	GDLSPAANRSQKASQSRPNSSALETLGGEKL	ASQS(1)RPNS(0.751)S(0.249)ALETLGGEK	0.999897	0.000382068	197.99	-1.1806	450	1;2
S	ENSP00000176763	PAANRSQKASQSRPNSSALETLGGEKLANGS	AS(0.003)QS(0.997)RPNS(0.994)S(0.006)ALETLGGEK	0.994048	0.000382068	197.99	-0.02223	454	1;2
S	ENSP00000176763	AANRSQKASQSRPNSSALETLGGEKLANGSL	AS(0.016)QS(0.677)RPNS(0.505)S(0.801)ALET(0.001)LGGEK	0.801329	0.000382068	117.61	-4.9797	455	1;2
S	ENSP00000176763	GTNLSTDLSLNKEMGSLSIKDPKLYKKTLKR	EMGS(1)LSIKDPK	0.999997	0.00256843	174.72	-0.57672	514	1
S	ENSP00000176763	___MAFANFRRILRLSTFEKRKSREYEHVRR	ILRLS(1)T(1)FEK	1	0.0017246	149.41	1.5376	13	1;2
S	ENSP00000176763	EMFFKLSEEAECPNPSTPSKAAKFFPYSSAD	LSEEAECPNPS(0.506)T(0.375)PS(0.119)K	0.505918	0.016417	48.288	0.28009	951	1
S	ENSP00000176763	QVAQEKQVAEQGGDLSPAANRSQKASQSRPN	QVAEQGGDLS(1)PAANR	1	1.24e-19	237.16	-0.45925	438	1
S	ENSP00000176763	FGVSAKNLKTLQKRDSFIGTPYWMAPEVVMC	RDS(0.998)FIGT(0.002)PYWMAPEVVMCETMK	0.998402	1.72e-07	128.92	0.76661	191	1
S	ENSP00000176763	NFRRILRLSTFEKRKSREYEHVRRDLDPNEV	S(1)REYEHVRR	1	0.000694536	98.105	0.26053	20	1
S	ENSP00000176763	EPCSQPSGDRSLQTTSPPVVAPGNENGLAVP	S(0.001)LQT(0.045)T(0.477)S(0.477)PPVVAPGNENGLAVPVPLRK	0.477163	0.000655393	50.432	-1.7743	392
S	ENSP00000177694	DVVPQAYWLGAPRDHSYEAEFRAVSMKPAFL	DHS(0.998)Y(0.002)EAEFR	0.997743	0.00326975	85.522	0.49018	394	1
S	ENSP00000340557	KAAEAAAKAAKASNTSTPTKGNTETSASASQ	ASNT(0.022)S(0.467)T(0.467)PT(0.022)KGNT(0.022)ETSASASQTNHVK	0.466868	0.00223221	103.58	1.2167	493
S	ENSP00000340557	ADLPLPPELPGGDDLSKSPEEKKTATQLHSK	CLLADLPLPPELPGGDDLS(0.678)KS(0.322)PEEK	0.677627	5.21e-06	118.15	-1.7504	662	1
S	ENSP00000340557	LPLPPELPGGDDLSKSPEEKKTATQLHSKRR	CLLADLPLPPELPGGDDLS(0.063)KS(0.937)PEEK	0.9367	0.000535059	104.53	-1.0187	664	1
S	ENSP00000340557	PSYSRHSSYERGGDVSPSPYSSSSWRRSRSP	GGDVS(1)PSPYSSSSWR	0.999999	0.000104102	166.77	1.2782	383	1
S	ENSP00000340557	RSRSRHRLSRSRSRHSSISPSTLTLKSSLAA	S(0.059)RHS(0.547)S(0.416)IS(0.966)PS(0.008)T(0.003)LT(0.001)LK	0.547279	0.0123087	50.226	-0.73129	436	2
S	ENSP00000340557	SRSRHRLSRSRSRHSSISPSTLTLKSSLAAE	HSS(1)IS(0.988)PS(0.009)T(0.003)LTLK	0.999875	3.2e-09	192.23	-0.38286	437	2
S	ENSP00000340557	SRHRLSRSRSRHSSISPSTLTLKSSLAAELN	HS(0.001)S(0.999)IS(1)PSTLTLK	0.999907	4.72e-25	207.31	-0.14833	439	1;2
S	ENSP00000340557	NHVKDVKKIKIEHAPSPSSGGTLKNDKAKTK	IEHAPS(0.767)PS(0.179)S(0.043)GGT(0.011)LK	0.76689	0.0170439	50.088	3.2876	525	1
S	ENSP00000340557	KLADFGLARLYSSEESRPYTNKVITLWYRPP	LYS(0.008)S(0.035)EES(0.959)RPYT(0.998)NK	0.959055	0.00623027	58.98	-1.8125	867	2
S	ENSP00000340557	QGSSNVAPGEKQTDPSTPQQESSKPLGGIQP	QT(0.001)DPS(0.499)T(0.499)PQQES(0.001)S(0.001)KPLGGIQPSSQTIQPK	0.498915	0.0020973	83.934	-1.9568	1086
S	ENSP00000340557	YREDKTEPKAYRRRRSLSPLGGRDDSPVSHR	S(1)LS(1)PLGGRDDS(0.999)PVS(0.001)HR	1	0.000527108	108.49	-0.065761	315	2;3
S	ENSP00000340557	EDKTEPKAYRRRRSLSPLGGRDDSPVSHRAS	S(1)LS(1)PLGGRDDS(0.999)PVS(0.001)HR	1	0.000527108	116.74	-0.065761	317	1;2;3
S	ENSP00000340557	YRRRRSLSPLGGRDDSPVSHRASQSLRSRKS	S(1)LS(1)PLGGRDDS(0.999)PVS(0.001)HR	0.999222	0.000527108	116.74	-0.31589	325	1;2;3
S	ENSP00000340557	VSPSPYSSSSWRRSRSPYSPVLRRSGKSRSR	S(1)RS(1)PYSPVLR	1	0.000401589	169.3	-3.7802	397	1;2;3
S	ENSP00000340557	SPYSSSSWRRSRSPYSPVLRRSGKSRSRSPY	S(0.999)PY(0.001)S(1)PVLR	0.999977	7.48e-07	148.7	-0.15237	400	1;2;3
S	ENSP00000340557	RDDSPVSHRASQSLRSRKSPSPAGGGSSPYS	S(0.543)RKS(0.502)PS(0.953)PAGGGSSPYSR	0.543406	0.00550584	43.241	0.3605	337	2
S	ENSP00000340557	SPVSHRASQSLRSRKSPSPAGGGSSPYSRRL	S(0.03)RKS(0.974)PS(0.996)PAGGGSSPYSR	0.974156	0.00139448	100.81	0.71748	340	2
S	ENSP00000340557	VSHRASQSLRSRKSPSPAGGGSSPYSRRLPR	S(0.079)RKS(0.922)PS(0.999)PAGGGSSPYSR	0.99893	0.00139448	100.81	0.34507	342	2
S	ENSP00000340557	GDVSPSPYSSSSWRRSRSPYSPVLRRSGKSR	S(1)RS(1)PYSPVLR	1	0.000401589	169.3	-3.7802	395	2;3
S	ENSP00000184956	KKAPAGPSLEETSVSSPKGSSEPCWLIRLCI	KAPAGPSLEET(0.001)S(0.005)VS(0.101)S(0.892)PK	0.891838	0.000435501	69.765	0.76525	643	1
S	ENSP00000186436	PADDLGQTYNPWRIWSPTIGRRSSDPWSNSH	IWS(0.989)PT(0.011)IGR	0.988574	0.0190305	66.19	1.9342	1863	1
S	ENSP00000186436	YLEAQGIWEPFRRRLSFEASNPPFDVGRPFD	RLS(1)FEASNPPFDVGRPFDLR	0.999999	0.0017101	112.26	-0.72806	1155	1
S	ENSP00000186436	TYNPWRIWSPTIGRRSSDPWSNSHFPHEN__	RS(0.582)S(0.417)DPWSNSHFPHEN	0.582309	0.000544135	112.34	-0.65518	1870	1
S	ENSP00000186436	YNPWRIWSPTIGRRSSDPWSNSHFPHEN___	RS(0.215)S(0.785)DPWSNSHFPHEN	0.785424	6.64e-06	170.98	0.13444	1871	1
S	ENSP00000410256;ENSP00000358983	ADIHAENEEPLCPLPSPPTSDSDSDSEGPEK	AGADIHAENEEPLCPLPS(0.798)PPT(0.042)S(0.042)DS(0.042)DS(0.048)DS(0.02)EGPEKDT(0.008)R	0.79815	0.000714344	40.513	0.59114	707	1
S	ENSP00000410256;ENSP00000358983	IVRLRFSAFLRASDGSFSLPLKPVISQPIHD	AS(0.183)DGS(0.795)FS(0.023)LPLKPVISQPIHDSK	0.794647	0.0056968	50.986	0.38208	204	1
S	ENSP00000410256;ENSP00000358983	LPLKPVISQPIHDSKSPGASNLKISRMDKTA	ASDGSFSLPLKPVIS(0.006)QPIHDS(0.274)KS(0.645)PGAS(0.074)NLK	0.645443	0.000137133	69.537	0.016442	222	1
S	ENSP00000410256	GVRLLRGPETRDKLPSTEVKEDSAYGSQSVE	DKLPS(0.821)T(0.177)EVKEDS(0.001)AYGSQSVEQEAEK	0.821348	0.00147587	104.59	0.54774	858	1
S	ENSP00000410256	PETRDKLPSTEVKEDSAYGSQSVEQEAEKLG	DKLPS(0.327)T(0.327)EVKEDS(0.327)AY(0.012)GS(0.005)QS(0.002)VEQEAEK	0.326802	0.006056	44.167	1.8395	865
S	ENSP00000410256;ENSP00000358983	PGLDGIIEYDDFKLNSSIVEPKEPAPETADG	LNS(0.538)S(0.462)IVEPK	0.537553	0.00116629	131.83	0.096709	22	1
S	ENSP00000410256;ENSP00000358983	GLDGIIEYDDFKLNSSIVEPKEPAPETADGP	LNS(0.148)S(0.852)IVEPK	0.851539	0.00217747	100.93	-1.488	23	1
S	ENSP00000410256;ENSP00000358983	RLGLRSLVDTYRQTTSPSGSLLRSYELAGGD	QTT(0.061)S(0.924)PS(0.013)GS(0.002)LLR	0.924438	0.0135095	75.02	0.53518	812	1
S	ENSP00000410256;ENSP00000358983	MMGTMIQKLQRQRLRSRPQGLTEAEQRELEQ	S(1)RPQGLTEAEQR	1	0.000761459	140.78	0.69315	161	1
S	ENSP00000410256;ENSP00000358983	SDSDSDSEGPEKDTRSSFRGHTPLDLTCSTK	S(0.496)S(0.496)FRGHT(0.009)PLDLTCSTK	0.495551	0.0169502	67.227	-1.1964	726
S	ENSP00000410256;ENSP00000358983	DSDSDSEGPEKDTRSSFRGHTPLDLTCSTKV	S(0.496)S(0.496)FRGHT(0.009)PLDLTCSTK	0.495551	0.0169502	67.227	-1.1964	727
S	ENSP00000193322	SEQKKRKLILPKRLKSSTSFANIQENSN___	RLKS(0.969)S(0.282)T(0.295)S(0.454)FANIQENSN	0.969088	3.66e-84	238.93	-0.20219	322	2
S	ENSP00000193322	EQKKRKLILPKRLKSSTSFANIQENSN____	LKS(0.499)S(0.766)T(0.587)S(0.148)FANIQENSN	0.766162	3.66e-84	230.57	1.174	323	2
S	ENSP00000193322	KKRKLILPKRLKSSTSFANIQENSN______	S(0.294)S(0.477)T(0.234)S(0.995)FANIQENSN	0.995113	1.41e-20	238.93	-4.8724	325	2
S	ENSP00000195654	SSVASIETKSRQRSHSSIQFSFKEKLSEKVS	SHS(0.989)S(0.011)IQFSFK	0.98892	0.00610426	115.83	0.95398	1266	1
S	ENSP00000367126	GPPLRGRGKGRGRIRSEDEEDLGNARPSAPS	IRS(1)EDEEDLGNAR	1	4.37e-06	116.16	0.79479	256	1
S	ENSP00000472985	RIGRAGTVRRQAVDVSPLRRVNQAIWLLCTG	QAVDVS(1)PLRR	1	0.0204123	48.513	0.10194	142	1
S	ENSP00000430934	LIGTFQTTMTKLKEASRSSPVEFECINEKKR	EAS(0.657)RS(0.248)S(0.095)PVEFECINEK	0.657283	0.00993249	66.702	0.095932	240	1
S	ENSP00000430934	GTFQTTMTKLKEASRSSPVEFECINEKKRQK	S(0.5)S(0.5)PVEFECINEK	0.5	0.00152636	104.09	0.71915	242	1
S	ENSP00000430934	TFQTTMTKLKEASRSSPVEFECINEKKRQKK	S(0.445)S(0.555)PVEFECINEK	0.554737	0.00152636	104.09	1.9775	243	1
S	ENSP00000199814	NSDGTRPVGMLGKATSTSDMLLKLARTTPYY	ATS(0.801)T(0.164)S(0.035)DMLLK	0.801084	0.0270667	63.091	3.7157	142	1
S	ENSP00000200135	_____________MASFVTEVLAHSGRLEKE	AS(1)FVTEVLAHSGR	0.999885	0.000820393	69.331	2.3572	3	1
S	ENSP00000200135	____MASFVTEVLAHSGRLEKEDLGTRISRL	ASFVTEVLAHS(1)GR	1	0.000158767	143.83	-1.5809	12	1
S	ENSP00000412305	GTGRLFFEFYHLLNYSRPKEGDDRPFFWMFE	LFFEFY(0.009)HLLNY(0.201)S(0.79)R	0.790183	0.0199001	41.621	-4.6855	586	1
S	ENSP00000202677	DKSHSNSSTLSDRRLSNSSLCSIEEEHRMVY	RLS(0.984)NS(0.164)S(0.852)LCSIEEEHR	0.983739	0.000125796	137.13	0.21668	373	1;2
S	ENSP00000202677	SHSNSSTLSDRRLSNSSLCSIEEEHRMVYEM	RLS(0.439)NS(0.796)S(0.761)LCS(0.004)IEEEHR	0.796347	0.000373417	109.83	1.2601	375	2
S	ENSP00000202677	HSNSSTLSDRRLSNSSLCSIEEEHRMVYEMV	RLS(0.984)NS(0.164)S(0.852)LCSIEEEHR	0.85189	0.000373417	109.83	0.21668	376	2
S	ENSP00000202677	HVKREHEGITILVRRSSSPAELDLKDDLQQT	RS(0.4)S(0.3)S(0.3)PAELDLKDDLQQTQGK	0.400237	0.00764047	66.372	0.033474	819	2
S	ENSP00000202677	VKREHEGITILVRRSSSPAELDLKDDLQQTQ	RS(0.02)S(0.981)S(1)PAELDLKDDLQQTQGK	0.980609	9.52e-28	246.31	0.40762	820	1;2
S	ENSP00000202677	KREHEGITILVRRSSSPAELDLKDDLQQTQG	RS(0.03)S(0.97)S(1)PAELDLKDDLQQTQGK	0.999906	9.52e-28	246.31	-0.26585	821	1;2
S	ENSP00000202677	ESSGHKRSSSWGRTYSFTSAMSRGCVTEEEN	TYS(0.999)FT(0.001)SAMSR	0.998717	0.0136233	82.069	1.5459	486	1
S	ENSP00000202816	KKRLKRKQKALAEEASEEELPSDVDLNDPYF	ALAEEAS(1)EEELPS(1)DVDLNDPYFAEEVK	1	0.000127386	108.07	2.822	657	1;2
S	ENSP00000202816	KQKALAEEASEEELPSDVDLNDPYFAEEVKQ	ALAEEAS(1)EEELPS(1)DVDLNDPYFAEEVK	0.999999	0.000127386	108.07	4.8377	663	1;2
S	ENSP00000202816	IGINKKSVKSAKDGTSPEEEIEIERQKAEMA	DGT(0.036)S(0.964)PEEEIEIER	0.964261	0.00172168	100.43	0.46115	694	1
S	ENSP00000202816	KKMKTSCKFKIDSNISPKKDSKEFTQKNKKE	FKIDSNIS(1)PK	1	0.00212743	167.73	-1.4688	153	1
S	ENSP00000202816	ISHSTTEDLKRFYDLSDSDSNLSGEDSKALS	FYDLS(0.996)DS(0.681)DS(0.324)NLS(0.994)GEDS(0.004)K	0.995984	0.00040104	91.416	1.3769	75	2;3
S	ENSP00000202816	HSTTEDLKRFYDLSDSDSNLSGEDSKALSQK	FY(0.061)DLS(0.968)DS(0.968)DS(0.945)NLS(0.055)GEDS(0.002)K	0.96815	0.00040104	79.408	0.99702	77	2;3
S	ENSP00000202816	TTEDLKRFYDLSDSDSNLSGEDSKALSQKKI	FY(0.061)DLS(0.968)DS(0.968)DS(0.945)NLS(0.055)GEDS(0.002)K	0.945444	0.00156134	41.088	0.99702	79	3
S	ENSP00000202816	DLKRFYDLSDSDSNLSGEDSKALSQKKIKKK	FYDLS(0.996)DS(0.681)DS(0.324)NLS(0.994)GEDS(0.004)K	0.994274	0.00040104	91.416	1.3769	82	1;2;3
S	ENSP00000202816	EKQRTLDSGTSEIVKSPRIECSKTRREMQSV	TLDSGTSEIVKS(1)PR	1	2.26e-44	224.57	0.3114	198	1
S	ENSP00000368601	LATGIPSSKVKYSRLSSTDDGYIDLQFKKTP	Y(0.001)S(0.072)RLS(0.854)S(0.784)T(0.289)DDGYIDLQFK	0.85381	0.00275323	71.808	-4.4274	23	1;2
S	ENSP00000368601	ATGIPSSKVKYSRLSSTDDGYIDLQFKKTPP	LS(0.016)S(0.97)T(0.014)DDGYIDLQFKK	0.969887	0.000451389	134.34	-0.013233	24	1;2
S	ENSP00000415721	DIICGFLKERCFRGSSYPVCVSKVVKGGSSG	GS(0.01)S(0.99)YPVCVSK	0.989976	0.0142655	78.705	-0.20829	50	1
S	ENSP00000203407	FLEHLAFKGTKNRPGSALEKEVESMGAHLNA	NRPGS(1)ALEKEVESMGAHLNAYSTR	1	3.14e-10	177.1	-0.71466	107	1
S	ENSP00000203556	TSSPGAGTRQLVKASSTGTESSDDFEERDPD	AS(0.092)S(0.407)T(0.407)GT(0.073)ES(0.017)S(0.004)DDFEERDPDLGDGLENGLGSPFGK	0.406699	0.000256112	92.372	-2.9551	454
S	ENSP00000203556	PITSVPRGSLRGRGPSPAAASPEGSPLRRTP	GRGPS(1)PAAAS(1)PEGS(1)PLRR	1	0.00102153	110.9	-2.0468	914	1;2;3
S	ENSP00000203556	PRGSLRGRGPSPAAASPEGSPLRRTPLPKHF	GRGPS(1)PAAAS(1)PEGS(1)PLRR	1	0.000296072	139.9	-2.0468	919	1;2;3
S	ENSP00000203556	LRGRGPSPAAASPEGSPLRRTPLPKHFEITQ	GRGPS(1)PAAAS(1)PEGS(1)PLRR	1	0.00102153	110.9	-2.0468	923	2;3
S	ENSP00000203556	LPSLNSSPLDIRKKLSGPLPPRLDENSAEPG	KLS(1)GPLPPR	1	0.00133961	100.93	-0.093846	385	1
S	ENSP00000203556	AEPGLPPGPEGRKRYSDIFRSLDNLEISLGN	KRYS(1)DIFR	0.999999	0.010674	86.911	-0.34744	19	1
S	ENSP00000203556	SKLCEETPITSVPRGSLRGRGPSPAAASPEG	LCEET(0.007)PIT(0.072)S(0.072)VPRGS(0.848)LR	0.848103	0.0186494	45.347	-1.68	907	1
S	ENSP00000203556	PGSDVDSVGGGSESRSLDSPTSSPGAGTRQL	S(1)LDSPTSSPGAGTR	0.999974	0.00638094	68.576	0.90637	434	1
S	ENSP00000203556	DVDSVGGGSESRSLDSPTSSPGAGTRQLVKA	SLDS(1)PTS(0.021)S(0.978)PGAGTR	0.999995	1.1e-07	197.1	1.5476	437	1;2;3
S	ENSP00000203556	SVGGGSESRSLDSPTSSPGAGTRQLVKASST	S(0.001)LDS(0.733)PT(0.363)S(0.94)S(0.927)PGAGT(0.035)R	0.94037	0.000308851	151.28	0.053141	440	2;3
S	ENSP00000203556	VGGGSESRSLDSPTSSPGAGTRQLVKASSTG	SLDS(1)PTS(0.003)S(0.997)PGAGTR	0.996652	1.1e-07	197.1	0.2114	441	1;2;3
S	ENSP00000203556	AQLQYVQRSEDLRARSQGSPEDSAPQASPGP	S(0.434)QGS(0.434)PEDS(0.132)APQASPGPSK	0.433753	0.00101011	44.341	-0.18708	231
S	ENSP00000203556	QYVQRSEDLRARSQGSPEDSAPQASPGPSKQ	SQGS(1)PEDSAPQASPGPSK	0.999871	0.00097504	178.69	0.055481	234	1
S	ENSP00000203556	AKTLHADPGDDPGTPSPSPEVIRSLKTLLVQ	TLHADPGDDPGT(0.025)PS(0.92)PS(0.055)PEVIR	0.919515	0.000322466	61.684	0.5366	662	1
S	ENSP00000203556	GTGWRWQGTPGPTPGSDVDSVGGGSESRSLD	WQGT(0.001)PGPT(0.023)PGS(0.948)DVDS(0.027)VGGGS(0.001)ESR	0.948131	0.00165789	53.998	2.0419	421	1;2
S	ENSP00000203556	RWQGTPGPTPGSDVDSVGGGSESRSLDSPTS	WQGT(0.004)PGPT(0.087)PGS(0.913)DVDS(0.942)VGGGS(0.039)ES(0.016)R	0.94163	0.00847303	43.841	-0.16508	425	2
S	ENSP00000203629	FGFHLWRRQWRPRRFSALEQGIHPPQAQSKI	RFS(1)ALEQGIHPPQAQSK	1	5.42e-06	160.25	-0.3256	484	1
S	ENSP00000446317	RAEGPPRLAIQGPEDSPSRQSRRYDW_____	LAIQGPEDS(0.966)PS(0.034)R	0.966415	6.77e-05	137.61	0.7159	238	1
S	ENSP00000446317	MDPFAIHRQHMSRMLSGGFGYSPFLSITDGN	MLS(0.999)GGFGY(0.001)SPFLSITDGNMPGTRPASR	0.999254	0.000800484	63.706	4.5187	32	1
S	ENSP00000446317	SAPGGIRETRRTVRDSDSGLEQMSIGHHIRD	T(0.168)VRDS(0.416)DS(0.416)GLEQMSIGHHIR	0.416009	0.000318917	80.316	0.81997	144
S	ENSP00000446317	PGGIRETRRTVRDSDSGLEQMSIGHHIRDRA	T(0.168)VRDS(0.416)DS(0.416)GLEQMSIGHHIR	0.416009	0.000318917	80.316	0.81997	146
S	ENSP00000203786	AMGPSGHRRRCLVPASPEQHVEVDKAVAQNM	CLVPAS(1)PEQHVEVDK	1	0.00417387	49.537	-1.4253	860	1
S	ENSP00000203786	LGRNKGFSRGPGAPASPSASHPQGLDTTPKP	GPGAPAS(0.948)PS(0.042)AS(0.01)HPQGLDTTPKPH	0.947818	0.000291136	129.22	0.14067	930	1
S	ENSP00000203786	TEKQVVGAGLQTAGESGSSPEGLLASELVHR	QVVGAGLQT(0.028)AGES(0.316)GS(0.316)S(0.316)PEGLLAS(0.019)ELVHRPEPCT(0.002)S(0.002)PEAMGPSGHR	0.316374	0.000199864	40.92	3.5744	821
S	ENSP00000203786	KQVVGAGLQTAGESGSSPEGLLASELVHRPE	QVVGAGLQT(0.028)AGES(0.316)GS(0.316)S(0.316)PEGLLAS(0.019)ELVHRPEPCT(0.002)S(0.002)PEAMGPSGHR	0.316374	0.000199864	40.92	3.5744	823
S	ENSP00000203786	QVVGAGLQTAGESGSSPEGLLASELVHRPEP	QVVGAGLQT(0.028)AGES(0.316)GS(0.316)S(0.316)PEGLLAS(0.019)ELVHRPEPCT(0.002)S(0.002)PEAMGPSGHR	0.316374	0.000199864	40.92	3.5744	824
S	ENSP00000203786	QTAGESGSSPEGLLASELVHRPEPCTSPEAM	QVVGAGLQTAGES(0.006)GS(0.006)S(0.006)PEGLLAS(0.326)ELVHRPEPCT(0.326)S(0.326)PEAMGPS(0.003)GHR	0.326037	1.92e-06	74.08	0.60505	831
S	ENSP00000203786	GLLASELVHRPEPCTSPEAMGPSGHRRRCLV	QVVGAGLQTAGESGSSPEGLLASELVHRPEPCT(0.284)S(0.709)PEAMGPS(0.006)GHR	0.709283	2.11e-70	177.64	1.1215	842	1
S	ENSP00000203786	AVACFAYTGRTAQELSFRRGDVLRLHERASS	TAQELS(1)FR	1	0.00892337	82.417	-0.91311	766	1
S	ENSP00000204517	SPKRRRAEDKDEGIGSPDIWEDEKAEDLRRE	AEDKDEGIGS(1)PDIWEDEKAEDLRR	1	0.000435891	60.029	0.61212	139	1
S	ENSP00000204517	LLQQNTQLKRFIQELSGSSPKRRRAEDKDEG	FIQELS(0.439)GS(0.281)S(0.281)PKR	0.43882	0.0019564	80.632	0.055776	121
S	ENSP00000204517	QQNTQLKRFIQELSGSSPKRRRAEDKDEGIG	FIQELS(0.014)GS(0.68)S(0.306)PK	0.680177	0.000219298	154.65	1.3717	123	1
S	ENSP00000204517	QNTQLKRFIQELSGSSPKRRRAEDKDEGIGS	FIQELS(0.001)GS(0.156)S(0.843)PKR	0.843412	4.54e-06	179.65	-1.0692	124	1
S	ENSP00000410378	AKVEAGHNRRHFKAASLELSEVKKELQAKEH	AAS(1)LELSEVKK	1	0.000574072	136.3	-0.79304	1213	1
S	ENSP00000410378	RKAITEQKQKMRRLGSDLTSAQKEMKTKHKA	LGS(1)DLTSAQK	0.999505	0.0111467	73.927	-0.77166	983	1
S	ENSP00000410378	QAQVECSHSSQQRQDSLSSEVDTLKQSCWDL	QDS(1)LSSEVDTLK	0.999915	0.00303373	81.526	-0.4763	465	1
S	ENSP00000410378	AEQDGLQEDRSHSGPSSLPEAPLKPPGPLVP	S(0.009)HS(0.032)GPS(0.479)S(0.479)LPEAPLKPPGPLVPPDQQDK	0.479462	0.00122719	85.004	1.2701	21
S	ENSP00000410378	EQDGLQEDRSHSGPSSLPEAPLKPPGPLVPP	S(0.001)HS(0.011)GPS(0.259)S(0.73)LPEAPLKPPGPLVPPDQQDK	0.729676	0.00122719	105.7	0.91081	22	1
S	ENSP00000409656	EDVTFRKSCATKRKLSDINQEEASGTSLHQK	KLS(1)DINQEEASGTSLHQK	1	0.000319154	98.135	1.6869	649	1
S	ENSP00000206020	DDCRYVMIFKKEFAPSDEELDSYRRGEEWDP	EFAPS(1)DEELDSYR	0.99954	0.00506049	71.781	-1.4981	114	1
S	ENSP00000206020	QRQEEEAAQQGPVVVSPASDYKDKYSHLIGK	QEEEAAQQGPVVVS(0.949)PAS(0.039)DY(0.012)KDK	0.949036	0.000815699	92.924	-4.1448	158	1
S	ENSP00000207549	YCLLGIEQGVGVPGGSPGSRHRQKAVVRHTI	DVSGFSDPYCLLGIEQGVGVPGGS(0.892)PGS(0.108)R	0.891632	0.000100888	108.28	-4.2988	150	1
S	ENSP00000449207	FERGLEPEKIIGATDSCGDLMFLMKWKDTDE	IIGAT(0.062)DS(0.938)CGDLMFLMK	0.937681	0.00369884	60.062	1.0003	132	1
S	ENSP00000449207	KPREKSESNKRKSNFSNSADDIKSKKKREQS	SNFS(0.998)NS(0.002)ADDIK	0.997582	0.00031697	130.38	0.54864	95	1
S	ENSP00000449207	REKSESNKRKSNFSNSADDIKSKKKREQSND	SNFSNS(1)ADDIK	0.999883	0.000170862	139.46	-0.60635	97	1
S	ENSP00000449207	_____MGKKTKRTADSSSSEDEEEYVVEKVL	T(0.064)ADS(0.975)S(0.975)S(0.978)S(0.978)EDEEEY(0.031)VVEK	0.974752	0.000925673	107.78	-0.30245	11	1;2;3;4
S	ENSP00000449207	____MGKKTKRTADSSSSEDEEEYVVEKVLD	TADS(0.006)S(0.986)S(0.007)S(0.001)EDEEEYVVEK	0.985723	0.000160219	117.37	1.9459	12	1;2;3;4
S	ENSP00000449207	___MGKKTKRTADSSSSEDEEEYVVEKVLDR	T(0.064)ADS(0.975)S(0.975)S(0.978)S(0.978)EDEEEY(0.031)VVEK	0.978004	0.000160219	154.34	-0.30245	13	1;2;3;4
S	ENSP00000449207	__MGKKTKRTADSSSSEDEEEYVVEKVLDRR	TADS(0.495)S(0.584)S(0.921)S(1)EDEEEYVVEK	0.999798	0.000118855	155.16	0.72773	14	1;2;3;4
S	ENSP00000365143	AVSRAAKAAGARPLTSPESLSRDLEAPEVQE	PLT(0.015)S(0.985)PESLSR	0.98505	0.00684109	101.89	-0.097725	1075	1
S	ENSP00000365143	QTHLPSGASSGTGSASATHGGGSPPGTRGPG	APPQTHLPSGAS(0.001)S(0.001)GT(0.009)GS(0.05)AS(0.346)AT(0.346)HGGGS(0.215)PPGT(0.033)R	0.345627	0.000817563	44.953	-0.28702	106
S	ENSP00000365143	ASSGTGSASATHGGGSPPGTRGPGASVHDRN	APPQTHLPSGASSGTGSASAT(0.001)HGGGS(0.998)PPGT(0.001)R	0.998165	1.75e-26	201.31	0.29297	113	1
S	ENSP00000365143	PLPEEPMEVQGAERASPEPQRENASPAPGTT	VGDPPQPLPEEPMEVQGAERAS(1)PEPQR	1	0.000181383	115	-0.34015	958	1;2
S	ENSP00000365143	QGAERASPEPQRENASPAPGTTAEEAMSRGP	ENAS(1)PAPGTTAEEAMSR	1	1.21e-06	119.42	0.6065	967	1;2
S	ENSP00000365143	LRSDIQKRLQEDPNYSPQRFPNAQRAFADDP	LQEDPNY(0.009)S(0.991)PQRFPNAQR	0.990678	0.0075052	80.96	0.11814	1111	1
S	ENSP00000366636	ETRLENSVSAPEPDISEEELSPEVIVEKHKR	LENSVSAPEPDIS(0.993)EEELS(0.007)PEVIVEK	0.992819	0.000147499	88.633	-3.011	117	1
S	ENSP00000212015	__MADEAALALQPGGSPSAAGADREAASSPA	ADEAALALQPGGS(0.947)PS(0.62)AAGADREAAS(0.225)S(0.208)PAGEPLR	0.94725	0.000297363	68.639	-0.51732	14	1;2
S	ENSP00000212015	MADEAALALQPGGSPSAAGADREAASSPAGE	ADEAALALQPGGS(0.947)PS(0.62)AAGADREAAS(0.225)S(0.208)PAGEPLR	0.619846	0.0325151	61.082	-0.51732	16	2
S	ENSP00000212015	PLRKRPRRDGPGLERSPGEPGGAAPEREVPA	RDGPGLERS(1)PGEPGGAAPER	1	0.00623168	47.806	1.7327	47	1
S	ENSP00000215115	PRLGQERDPGGITAGSTDEPPMLTKEEPVPE	DPGGITAGS(0.939)T(0.061)DEPPMLTK	0.939487	0.000779457	152.38	1.861	156	1
S	ENSP00000215115	RGGGPLILLDLNDENSNQSFHSEGSLQKGTE	GGGPLILLDLNDENS(0.904)NQS(0.093)FHS(0.002)EGSLQK	0.904097	0.000114764	108.39	-2.3035	97	1;2
S	ENSP00000215115	GPLILLDLNDENSNQSFHSEGSLQKGTEPSP	GGGPLILLDLNDENS(0.859)NQS(0.875)FHS(0.109)EGS(0.157)LQK	0.875379	0.000147864	98.657	2.0707	100	1;2
S	ENSP00000215115	QSFHSEGSLQKGTEPSPGGTPQPSRPVSPAG	GT(0.001)EPS(0.999)PGGTPQPS(0.023)RPVS(0.977)PAGPPEGVPEEAQPPR	0.999176	0.000279965	136.89	1.1705	114	2
S	ENSP00000215115	LQKGTEPSPGGTPQPSRPVSPAGPPEGVPEE	GT(0.083)EPS(0.488)PGGT(0.451)PQPS(0.489)RPVS(0.489)PAGPPEGVPEEAQPPR	0.488962	5.68e-05	66.974	1.9366	122
S	ENSP00000215115	TEPSPGGTPQPSRPVSPAGPPEGVPEEAQPP	GTEPSPGGTPQPSRPVS(1)PAGPPEGVPEEAQPPR	0.999682	5.88e-33	197.26	-0.23836	126	1;2
S	ENSP00000215567	WYPARQSLRLDPKGKSLKDEDVLQKLPVGTT	GKS(1)LKDEDVLQK	1	0.00302641	102.64	-0.010991	58	1
S	ENSP00000215730	_________MSAYPKSYNPFDDDGEDEGARP	S(0.858)Y(0.142)NPFDDDGEDEGARPAPWR	0.857909	0.00516238	65.833	1.0177	7	1
S	ENSP00000215730	DRLTTKVDKLDVNIKSTERKVRQL_______	VDKLDVNIKS(0.74)T(0.26)ER	0.739787	0.0113678	54.073	0.60533	250	1
S	ENSP00000215730	EAISTSKEQEAKYQASHPNLRKLDDTDPVPR	YQAS(1)HPNLR	1	0.0019801	97.779	0.61919	163	1
S	ENSP00000382084	PSPERQPSPLEPRPVSPSAYMLRLPPPAGAY	PVS(1)PSAYMLR	0.999905	0.00601847	88.021	-0.78722	210	1
S	ENSP00000215790	AILDAEPGPRPALQPSPSIRLPLDAPLPGSK	AILDAEPGPRPALQPS(0.794)PS(0.206)IR	0.794222	0.00321489	76.21	-2.3693	407	1
S	ENSP00000215790	NGENGPRAPAAGESLSGTRESLAQGPDAATT	APAAGES(0.108)LS(0.446)GT(0.446)R	0.445798	0.00222816	77.42	0.23164	20
S	ENSP00000215790	ESLAQGPDAATTDELSSLGSDSEANGFAERR	ES(0.001)LAQGPDAAT(0.488)T(0.488)DELS(0.488)S(0.488)LGS(0.024)DS(0.024)EANGFAER	0.487912	0.00256884	53.578	0.97801	39
S	ENSP00000215790	SLAQGPDAATTDELSSLGSDSEANGFAERRI	ESLAQGPDAAT(0.034)T(0.032)DELS(0.469)S(0.532)LGS(0.86)DS(0.073)EANGFAER	0.531873	0.000140121	94.574	-0.25699	40	2
S	ENSP00000215790	QGPDAATTDELSSLGSDSEANGFAERRIDKF	ESLAQGPDAAT(0.001)T(0.001)DELS(0.014)S(0.014)LGS(0.862)DS(0.108)EANGFAER	0.8617	0.000118713	94.574	-1.2342	43	1;2
S	ENSP00000215790	QLRRWQETRGELQCRSPPRLHGAKAILDAEP	GELQCRS(1)PPR	1	0.0322955	82.85	1.071	383	1
S	ENSP00000215790	SAPQDLAPQVSAHHRSQESLTSQESEDTYL_	S(0.993)QES(0.847)LT(0.131)S(0.023)QES(0.003)EDT(0.002)YL	0.993072	0.015995	61.276	0.43497	494	1;2
S	ENSP00000215790	QDLAPQVSAHHRSQESLTSQESEDTYL____	S(0.993)QES(0.847)LT(0.131)S(0.023)QES(0.003)EDT(0.002)YL	0.847308	0.015995	61.276	0.43497	497	2
S	ENSP00000215790	APQVSAHHRSQESLTSQESEDTYL_______	SQES(0.002)LT(0.03)S(0.615)QES(0.614)EDT(0.614)Y(0.125)L	0.614924	0.0308437	49.298	-0.54237	500	2
S	ENSP00000215790	VSAHHRSQESLTSQESEDTYL__________	SQES(0.002)LT(0.03)S(0.615)QES(0.614)EDT(0.614)Y(0.125)L	0.613788	0.0308437	49.298	-0.54237	503	2
S	ENSP00000215793	PRWLEQRDRSIREKQSDDEVYAPGLDIESSL	EKQS(1)DDEVYAPGLDIESSLK	0.999997	0.00197302	100.39	0.56469	451	1
S	ENSP00000215793	YEKFGESEEVEMEVESDEEDDKQEKAEEPPS	FGESEEVEMEVES(1)DEEDDKQEK	1	3.25e-240	356.24	0.08681	329	1
S	ENSP00000215829	RDGRVAQLEQVYIRGSKIRFLILPDMLKNAP	VAQLEQVYIRGS(1)K	0.999998	0.00559638	68.481	-0.23172	66	1
S	ENSP00000215882	CPMETIKVKFIHDQTSPNPKYRGFFHGVREI	FIHDQT(0.18)S(0.82)PNPK	0.820264	0.00778453	99.941	-0.47442	156	1
S	ENSP00000215882	GVLGLYRGLSSLLYGSIPKAAVRFGMFEFLS	GLSSLLY(0.001)GS(0.999)IPK	0.998797	0.00222897	79.652	1.2551	94	1
S	ENSP00000215909	GECLRVRGEVAPDAKSFVLNLGKDSNNLCLH	VRGEVAPDAKS(1)FVLNLGK	1	0.00770672	91.658	1.4186	30	1
S	ENSP00000383949	KEGSQLKQQIQSIQQSIERLLV_________	QQIQSIQQS(1)IER	1	0.000535231	155.06	-4.1348	122	1
S	ENSP00000215957	TSSPKTKKRPAPRAPSASPLALHASRLSHSE	APS(1)AS(1)PLALHASR	1	0.001249	106.57	-1.092	484	2
S	ENSP00000215957	SPKTKKRPAPRAPSASPLALHASRLSHSEPP	APS(1)AS(1)PLALHASR	1	0.001249	106.57	-0.77146	486	2
S	ENSP00000215957	IPTKPRVPGKLQELASPPAGRPTPAPRKASE	LQELAS(1)PPAGRPTPAPR	0.999987	0.00408635	156.73	1.1216	295	1
S	ENSP00000215957	STPKSLHPWYGITPTSSPKTKKRPAPRAPSA	SLHPWYGITPT(0.374)S(0.374)S(0.252)PK	0.374099	0.0140517	70.802	1.8025	470
S	ENSP00000215957	PLLLVGDRSPVPSPGSSSPQLQVKSSCKENP	SPVPSPGS(0.875)S(0.062)S(0.062)PQLQVK	0.87522	0.000558151	115.57	-0.93151	619	1
S	ENSP00000215957	LLLVGDRSPVPSPGSSSPQLQVKSSCKENPF	SPVPSPGS(0.024)S(0.488)S(0.488)PQLQVK	0.488151	0.000364907	154.74	-1.0489	620
S	ENSP00000215957	LLVGDRSPVPSPGSSSPQLQVKSSCKENPFN	SPVPSPGS(0.054)S(0.308)S(0.637)PQLQVK	0.637284	0.000364907	154.74	0.94064	621	1
S	ENSP00000215957	SGELVEPRVEQMPQASPGLAPRTRGSSGPQP	VEQMPQAS(1)PGLAPR	1	0.00398722	79.489	-0.059292	578	1
S	ENSP00000216034	_MAAAVAAAGAGEPQSPDELLPKGDAEKPEE	AAAVAAAGAGEPQS(1)PDELLPK	1	1.52e-05	189.88	-0.41209	15	1
S	ENSP00000216034	EELEEDDDEELDETLSERLWGLTEMFPERVR	GDAEKPEEELEEDDDEELDET(0.01)LS(0.99)ER	0.989909	0.000708033	90.71	-0.53769	45	1
S	ENSP00000216037	AGQALPLMVPAQRGASPEAASGGLPQARKRQ	GAS(0.996)PEAAS(0.004)GGLPQAR	0.996396	0.0249212	40.432	-1.9356	47	1
S	ENSP00000216039	_MSCVPWKGDKAKSESLELPQAAPPQIYHEK	S(0.053)ES(0.947)LELPQAAPPQIYHEK	0.947099	0.000409715	65.833	-2.0683	15	1
S	ENSP00000216044	ARAAAAAARLHGGFDSDCSEDGEALNGEPEL	LHGGFDS(1)DCS(1)EDGEALNGEPELDLTSK	1	2.65e-10	129.48	1.2238	44	1;2
S	ENSP00000216044	AAAAARLHGGFDSDCSEDGEALNGEPELDLT	LHGGFDS(1)DCS(1)EDGEALNGEPELDLTSK	1	2.47e-05	126.23	1.2238	47	1;2
S	ENSP00000216044	KAVGTITKLLQTTNNSPMNSKPQQIKMQSTK	LLQTTNNS(1)PMNSKPQQIK	0.999882	0.00110908	172.3	-0.69587	580	1
S	ENSP00000216044	NGEPELDLTSKLVLVSPTSEQYDSLLRQMWE	LVLVS(0.95)PT(0.039)S(0.011)EQYDSLLR	0.949904	0.00386712	58.693	-4.3557	69	1
S	ENSP00000216044	____MATERSRSAMDSPVPASMFAPEPSSPG	S(0.397)AMDS(0.602)PVPAS(0.003)MFAPEPS(0.525)S(0.473)PGAAR	0.601762	0.00702109	46.709	-4.9834	12	2
S	ENSP00000216044	AMDSPVPASMFAPEPSSPGAARAAAAAARLH	SAMDSPVPASMFAPEPS(0.692)S(0.308)PGAAR	0.69159	3.05e-07	193.11	-0.10292	24	1;2
S	ENSP00000216044	MDSPVPASMFAPEPSSPGAARAAAAAARLHG	SAMDSPVPASMFAPEPS(0.128)S(0.872)PGAAR	0.872458	0.00010138	116.99	-1.1029	25	1
S	ENSP00000216044	PTTISPRYQAMVHCGSIRQTATILSMDKDCL	YQAMVHCGS(1)IR	0.999999	0.00698869	64.798	2.1252	517	1
S	ENSP00000385740	WGEDLRVRRRRGTGGSESSRASGLVGRKATE	RGT(1)GGS(1)ES(0.069)S(0.235)RAS(0.696)GLVGR	0.999768	0.000215882	95.68	1.2114	110	2;3;4
S	ENSP00000385740	EDLRVRRRRGTGGSESSRASGLVGRKATEDF	GT(0.008)GGS(0.983)ES(0.757)S(0.757)RAS(0.495)GLVGR	0.757422	0.000215882	90.1	-1.5286	112	2;3;4
S	ENSP00000385740	DLRVRRRRGTGGSESSRASGLVGRKATEDFL	GT(0.159)GGS(0.214)ES(0.757)S(0.871)RAS(0.999)GLVGR	0.870876	0.000656267	96.379	2.237	113	1;2;3;4
S	ENSP00000385740	VRRRRGTGGSESSRASGLVGRKATEDFLGSS	GT(1)GGS(0.999)ES(0.634)S(0.367)RAS(1)GLVGR	0.999879	0.000215882	111.4	1.5118	116	1;2;3;4
S	ENSP00000385740	SGLVGRKATEDFLGSSSGYSSEDDYVGYSDV	KAT(0.001)EDFLGS(0.062)S(0.18)S(0.18)GY(0.164)S(0.18)S(0.18)EDDY(0.048)VGY(0.003)S(0.001)DVDQQSSSSR	0.180032	0.000194054	48.392	0.021543	131
S	ENSP00000385740	GLVGRKATEDFLGSSSGYSSEDDYVGYSDVD	KAT(0.001)EDFLGS(0.062)S(0.18)S(0.18)GY(0.164)S(0.18)S(0.18)EDDY(0.048)VGY(0.003)S(0.001)DVDQQSSSSR	0.180032	0.000194054	48.392	0.021543	132
S	ENSP00000385740	GRKATEDFLGSSSGYSSEDDYVGYSDVDQQS	KAT(0.001)EDFLGS(0.007)S(0.021)S(0.018)GY(0.033)S(0.301)S(0.301)EDDY(0.265)VGY(0.039)S(0.012)DVDQQSSSSR	0.301348	1.54e-05	72.687	4.0271	135
S	ENSP00000385740	RKATEDFLGSSSGYSSEDDYVGYSDVDQQSS	KAT(0.001)EDFLGS(0.007)S(0.021)S(0.018)GY(0.033)S(0.301)S(0.301)EDDY(0.265)VGY(0.039)S(0.012)DVDQQSSSSR	0.301348	1.54e-05	72.687	4.0271	136
S	ENSP00000385740	GSSSGYSSEDDYVGYSDVDQQSSSSRLRSAV	KATEDFLGSSSGYSSEDDY(0.002)VGY(0.139)S(0.609)DVDQQS(0.154)S(0.061)S(0.024)S(0.01)R	0.609003	9.67e-07	84.041	2.9088	144	1
S	ENSP00000385740	SSEDDYVGYSDVDQQSSSSRLRSAVSRAGSL	KATEDFLGSSSGY(0.001)S(0.005)S(0.005)EDDY(0.005)VGY(0.011)S(0.029)DVDQQS(0.522)S(0.224)S(0.099)S(0.099)R	0.521724	0.00036408	43.185	-0.82163	150	1
S	ENSP00000385740	____MSRRSQRLTRYSQGDDDGSSSSGGSSV	Y(0.005)S(0.972)QGDDDGS(0.005)S(0.005)S(0.005)S(0.005)GGS(0.002)S(0.001)VAGSQSTLFK	0.97181	1.73e-07	149.9	0.36801	12	1
S	ENSP00000385740	PLRTLKRKSSNMKRLSPAPQLGPSSDAHTSY	RLS(1)PAPQLGPSSDAHTSYYSESLVHESWFPPR	1	1.84e-43	223.29	-0.61794	54	1
S	ENSP00000385740	YYSESLVHESWFPPRSSLEELHGDANWGEDL	S(0.5)S(0.5)LEELHGDANWGEDLR	0.5	0.000273729	89.663	1.0744	84	1
S	ENSP00000385740	YSESLVHESWFPPRSSLEELHGDANWGEDLR	S(0.5)S(0.5)LEELHGDANWGEDLR	0.5	0.000273729	89.663	1.0744	85	1
S	ENSP00000385740	GGSSVAGSQSTLFKDSPLRTLKRKSSNMKRL	YSQGDDDGSSSSGGSSVAGSQSTLFKDS(1)PLR	0.999963	2.69e-25	200.63	1.8849	38	1
S	ENSP00000216099;ENSP00000309749;ENSP00000355340	CPDCAGEVAEFLARHSNVNLTIFTARLYYFQ;CPECAGEVAEFLARHSNVNLTIFTARLCYFW;CPECAGEVAEFLARHSNVNLTIFTARLYYFW	HS(0.996)NVNLT(0.004)IFTAR	0.995989	0.00236277	46.069	3.4468	112	1
S	ENSP00000216106	SEGSMKVKASSVGVLSPQKKSPPTTMLLPAS	ASSVGVLS(1)PQKK	1	0.000324993	119.65	1.2668	497	1
S	ENSP00000216106	LYFLGTDTHKKKRKHSSDDYYYGDISSLESS	KHS(0.708)S(0.708)DDY(0.427)Y(0.14)Y(0.017)GDISSLESSQK	0.707511	0.000221051	103.36	2.2582	79	1;2
S	ENSP00000216106	YFLGTDTHKKKRKHSSDDYYYGDISSLESSQ	KHS(0.708)S(0.708)DDY(0.427)Y(0.14)Y(0.017)GDISSLESSQK	0.707511	0.000221051	106.11	2.2582	80	1;2
S	ENSP00000216106	GDISSLESSQKKKKKSSPQSTDTAMDLLKAI	KS(0.57)S(0.428)PQS(0.001)T(0.001)DTAMDLLK	0.569923	0.00202301	108.71	0.34121	101	1
S	ENSP00000216106	DISSLESSQKKKKKSSPQSTDTAMDLLKAIT	KS(0.009)S(0.989)PQS(0.002)TDTAMDLLK	0.988823	0.000286307	154.6	2.2825	102	1
S	ENSP00000216106	KVKASSVGVLSPQKKSPPTTMLLPASPAKAP	S(1)PPTTMLLPASPAK	0.999697	0.000647618	137.61	0.34567	502	1;2
S	ENSP00000216106	SPQKKSPPTTMLLPASPAKAPETEPIDVAAH	S(0.991)PPT(0.009)T(0.001)MLLPAS(1)PAK	0.999967	0.000647618	77.221	0.1342	512	2
S	ENSP00000216117	FEELQELLTHDTKDQSPSRAPGLRQRASNKV	DQS(1)PSRAPGLR	0.999979	0.0122316	107.65	-0.22741	229	1
S	ENSP00000216129	QFPCENLLTVKDCLASIARRAGGPEGPPWLP	DCLAS(1)IAR	1	0.0143284	62.466	-0.28704	373	1
S	ENSP00000216129	GEDNHWICKPWNLARSLDTHVTKSLHSIIRH	S(1)LDTHVTK	0.999999	0.00153367	115.42	0.25841	426	1
S	ENSP00000216129	_MEAERGPERRPAERSSPGQTPEEGAQALAE	S(0.5)S(0.5)PGQTPEEGAQALAEFAALHGPALR	0.5	5.15e-15	176.87	1.4872	15	1
S	ENSP00000216129	MEAERGPERRPAERSSPGQTPEEGAQALAEF	S(0.5)S(0.5)PGQTPEEGAQALAEFAALHGPALR	0.5	5.15e-15	176.87	1.4872	16	1
S	ENSP00000216181	GKQACVLMIKALELDSNLYRIGQSKVFFRAG	ALELDS(1)NLYR	0.999997	0.00705165	104.24	2.4681	751	1
S	ENSP00000216181	QAQQERDELADEIANSSGKGALALEEKRRLE	DELADEIANS(0.828)S(0.172)GK	0.827635	4.71e-13	179.74	-0.34188	1713	1
S	ENSP00000216181	AQQERDELADEIANSSGKGALALEEKRRLEA	DELADEIANS(0.141)S(0.859)GK	0.858978	8.2e-14	234.36	-1.4768	1714	1
S	ENSP00000216181	AQMKDCMRELDDTRASREEILAQAKENEKKL	ELDDT(0.219)RAS(0.781)REEILAQAK	0.780924	0.00438667	73.688	1.5516	1660	1
S	ENSP00000216181	FVVPRRMARKGAGDGSDEEVDGKADGAEAKP	KGAGDGS(1)DEEVDGKADGAEAKPAE	1	6.93e-169	323.41	-0.71923	1943	1
S	ENSP00000216181	AEFTTNLTEEEEKSKSLAKLKNKHEAMITDL	IAEFTTNLT(0.022)EEEEKS(0.062)KS(0.916)LAK	0.915574	0.00231951	83.992	-0.25635	1017	1
S	ENSP00000216181	RELESQISELQEDLESERASRNKAEKQKRDL	IRELESQISELQEDLES(1)ER	0.999976	0.00477677	55.588	1.9662	1122	1
S	ENSP00000216181	QWWRLFTKVKPLLQVSRQEEEMMAKEEELVK	VKPLLQVS(1)R	1	0.0359852	49.448	-0.68202	841	1
S	ENSP00000385812	PNPFVEDDMDKNEIASVAYRYRRWKLGDDID	NEIAS(0.714)VAY(0.643)RY(0.643)RR	0.713892	0.00616116	52.247	4.5633	355
S	ENSP00000216194	_______MAAGGDHGSPDSYRSPLASRYASP	AAGGDHGS(1)PDSYR	0.999983	5.2e-06	185.14	0.20419	9	1
S	ENSP00000216218	PDSKKVEEDLKADEPSSEESDLEIDKEGVIE	KVEEDLKADEPS(0.667)S(0.667)EES(0.667)DLEIDK	0.666667	0.00118074	63.225	-0.028434	75	2
S	ENSP00000216218	DSKKVEEDLKADEPSSEESDLEIDKEGVIEP	KVEEDLKADEPS(0.306)S(0.818)EES(0.876)DLEIDK	0.818442	0.00118074	63.225	0.53618	76	2
S	ENSP00000216218	KVEEDLKADEPSSEESDLEIDKEGVIEPDTD	KVEEDLKADEPS(0.306)S(0.818)EES(0.876)DLEIDK	0.875945	0.00118074	73.072	0.53618	79	1;2
S	ENSP00000216223	LKCNTPDPSKFFSQLSSEHGGDVQKWLSSPF	FFSQLS(1)S(1)EHGGDVQK	0.999985	0.00194802	109.22	0.20977	293	1;2
S	ENSP00000216223	KCNTPDPSKFFSQLSSEHGGDVQKWLSSPFP	FFSQLS(1)S(1)EHGGDVQK	0.999996	0.00213391	109.22	0.20977	294	2
S	ENSP00000216237	SEAENEDREAGELPTSPLHLLSPGTPRSLDG	EAGELPT(0.124)S(0.878)PLHLLS(0.547)PGT(0.45)PR	0.878235	0.00117443	62.94	0.31861	67	1;2
S	ENSP00000216237	DREAGELPTSPLHLLSPGTPRSLDGSGSEPA	EAGELPT(0.199)S(0.802)PLHLLS(0.805)PGT(0.194)PR	0.804684	0.00117443	51.473	0.49776	73	2
S	ENSP00000216237	KKPLLEDDPQGARKISSEPVPGEIIAVRVKE	KIS(0.5)S(0.5)EPVPGEIIAVR	0.5	0.00334511	44.238	1.9174	661	1
S	ENSP00000216237	KPLLEDDPQGARKISSEPVPGEIIAVRVKEE	KIS(0.5)S(0.5)EPVPGEIIAVR	0.5	0.00334511	44.238	1.9174	662	1
S	ENSP00000216237	LPTSPLHLLSPGTPRSLDGSGSEPAVCEMCG	S(0.991)LDGS(0.008)GSEPAVCEMCGIVGTR	0.991091	1.75e-05	116.2	0.47225	79	1
S	ENSP00000216237	PLHLLSPGTPRSLDGSGSEPAVCEMCGIVGT	S(0.391)LDGS(0.608)GS(0.001)EPAVCEMCGIVGTR	0.608193	0.000935403	77.445	0.43231	83	1
S	ENSP00000216237	EIIAVRVKEEHLDVASPDKASSPELPVSVEN	VKEEHLDVAS(0.827)PDKAS(0.586)S(0.586)PELPVS(0.001)VENIKQETDD	0.827468	0.000259822	51.329	-2.6787	683	2
S	ENSP00000216237	RVKEEHLDVASPDKASSPELPVSVENIKQET	VKEEHLDVAS(0.827)PDKAS(0.586)S(0.586)PELPVS(0.001)VENIKQETDD	0.585954	0.000107792	71.425	-2.6787	688	1;2
S	ENSP00000216237	VKEEHLDVASPDKASSPELPVSVENIKQETD	VKEEHLDVAS(0.004)PDKAS(0.23)S(0.686)PELPVS(0.08)VENIK	0.685982	0.000107792	71.425	0.069366	689	1;2
S	ENSP00000216254	YQHPPKDSSGQHVDVSPTSQRLQLLEPFDKW	DSSGQHVDVS(0.979)PT(0.017)S(0.005)QR	0.978558	0.00124244	68.639	0.23432	559	1
S	ENSP00000384076	RKGRCHRGSAARHPSSPCSVKHSPTRETLTY	HPS(0.006)S(0.994)PCS(0.015)VKHS(0.804)PT(0.182)R	0.994078	0.00305134	98.443	-0.090186	18	2
S	ENSP00000384076	GSAARHPSSPCSVKHSPTRETLTYAQAQRMV	HS(0.996)PT(0.003)RETLTYAQAQR	0.996448	0.00158031	107.98	1.9164	25	1;2
S	ENSP00000384076	SASALPEPKVRIVEYSPPSAPRRPPVYYKFI	IVEYS(0.999)PPSAPR	0.999489	0.00290446	121.24	0.058168	128	1
S	ENSP00000384076	EVLPRLETLLQPRKRSRSTCGDSEVEEESPG	S(0.497)RS(0.455)T(0.441)CGDS(0.607)EVEEESPGKR	0.497248	0.00133687	111.01	0.28147	801
S	ENSP00000384076	LPRLETLLQPRKRSRSTCGDSEVEEESPGKR	S(0.793)T(0.207)CGDSEVEEESPGKR	0.793295	9.04e-05	133.94	-0.40085	803	1;2
S	ENSP00000384076	TLLQPRKRSRSTCGDSEVEEESPGKRLDAGL	STCGDS(1)EVEEES(1)PGKR	0.999959	0.000544934	83.423	0.89979	808	1;2
S	ENSP00000384076	KRSRSTCGDSEVEEESPGKRLDAGLTNGFGG	S(0.089)RS(0.396)T(0.508)CGDS(0.007)EVEEES(1)PGKR	1	0.000230118	113.62	-1.4199	814	1;2
S	ENSP00000384076	DRAMNHLSRVHGEPTSDLSDID_________	VHGEPT(0.02)S(0.98)DLS(1)DID	0.980192	0.00253714	146.48	-1.7008	1052	1;2
S	ENSP00000384076	MNHLSRVHGEPTSDLSDID____________	VHGEPT(0.02)S(0.98)DLS(1)DID	1	0.000629602	155.39	-1.7008	1055	1;2
S	ENSP00000216268	STSEDVAASHRCDAGSPSKDSAAEENLWSLV	CDAGS(0.747)PS(0.126)KDS(0.126)AAEENLWSLVAK	0.747377	0.000930983	85.849	0.8855	1053	1
S	ENSP00000216268	HSNVLKTEVSETARPSSPDTRVPRGTELSGA	TEVS(0.002)ET(0.017)ARPS(0.627)S(0.35)PDT(0.004)R	0.62721	0.00153779	137.81	5.3124	623	1
S	ENSP00000216268	SNVLKTEVSETARPSSPDTRVPRGTELSGAS	TEVSETARPS(0.051)S(0.948)PDT(0.001)R	0.948246	0.00153779	137.81	0.29552	624	1
S	ENSP00000216274	WAVLAGREVELPTEPSLVYEAVCNRQNRPSL	EVELPT(0.996)EPS(0.982)LVY(0.022)EAVCNR	0.98232	0.00336896	60.246	-2.0542	227	2
S	ENSP00000216274	PPQTPETSTFRNQMPSPTSTGTPSPGPRGNQ	NQMPS(0.97)PT(0.02)S(0.007)T(0.002)GT(0.001)PSPGPR	0.969824	0.00248604	65.184	1.1755	410	1
S	ENSP00000216274	VKDFLSQLRSSNRRFSIPESGQGGTEMDGFR	RFS(0.992)IPES(0.008)GQGGTEMDGFR	0.991511	0.000947564	52.019	-1.5589	316	1
S	ENSP00000216277	GSQQTQPPQKHYGITSPISLAAPKETDCVLT	HYGIT(0.052)S(0.948)PISLAAPK	0.948014	1.6e-07	187	-0.38191	24	1
S	ENSP00000216277	KEESPKKTKTEEDETSEDANCLALSGHDKTE	TEEDET(0.237)S(0.759)EDANCLALS(0.003)GHDKT(0.001)EAK	0.758526	0.00314437	53.679	0.067878	672	1
S	ENSP00000216281	YPITLFVEKERDKEVSDDEAEEKEDKEEEKE	EVS(1)DDEAEEKEDKEEEK	1	6.4e-133	302.05	0.41177	231	1
S	ENSP00000216281	EEKESEDKPEIEDVGSDEEEEKKDGDKKKKK	PEIEDVGS(1)DEEEEKKDGDKK	1	1.06e-299	364.15	-0.404	263	1
S	ENSP00000216281;ENSP00000360709	FIRGVVDSEDLPLNISREMLQQSKILKVIRK	GVVDSEDLPLNIS(1)R	1	1.4e-07	185.55	0.52331	391	1
S	ENSP00000216281	YEQFSKNIKLGIHEDSQNRKKLSELLRYYTS	LGIHEDS(1)QNR	1	0.00398802	120.84	-0.053047	453	1
S	ENSP00000216281;ENSP00000360709	NPDDITNEEYGEFYKSLTNDWEDHLAVKHFS;NPDDITQEEYGEFYKSLTNDWEDHLAVKHFS	S(0.874)LT(0.126)NDWEDHLAVK	0.873654	0.000915087	60.158	0.52289	307	1
S	ENSP00000216297	AVKEDGELNLMKKAASITSEVFNKFFKERVM	AAS(1)ITSEVFNK	0.999858	0.00212663	90.412	-3.2902	188	1
S	ENSP00000216297	REAEEKEKEGIVKQDSLVINLNRSNPKLKDL	QDS(1)LVINLNR	1	0.00637623	107.97	0.40452	650	1
S	ENSP00000216297	SSEAEESDYSKESLGSEEESGKDWDELEEEA	ES(0.028)LGS(0.944)EEES(0.028)GKDWDELEEEAR	0.943734	0.00231638	72.302	0.12781	982	1
S	ENSP00000216297	EESDYSKESLGSEEESGKDWDELEEEARKAD	ES(0.058)LGS(0.471)EEES(0.471)GKDWDELEEEAR	0.471077	0.00909678	41.615	1.9546	986
S	ENSP00000216297	RKADRESRYEEEEEQSRSMSRKRKASVHSSG	ESRYEEEEEQS(1)R	1	0.00143421	123.76	0.7734	1013	1
S	ENSP00000216297	EEEEKDEAEDLLGRGSRAALLTERTRNEMTA	NEDEEEEEEEKDEAEDLLGRGS(1)R	1	0.00377078	56.234	0.49745	455	1
S	ENSP00000216297	ADRESRYEEEEEQSRSMSRKRKASVHSSGRG	YEEEEEQS(0.142)RS(0.646)MS(0.212)R	0.645748	0.00675449	85.28	-3.7134	1015	1
S	ENSP00000216297	RESRYEEEEEQSRSMSRKRKASVHSSGRGSN	YEEEEEQS(0.109)RS(0.336)MS(0.555)R	0.555332	0.00586581	101.42	-1.9502	1017	1
S	ENSP00000379374	AYNHLFETKRFKGTESISKVSEQVKNVKLNE	FKGT(0.4)ES(0.59)IS(0.01)K	0.590115	0.0131217	79.283	-0.20921	77	1
S	ENSP00000379374	QLPKKDIIKFLQEHGSDSFLAEHKLLGNIKN	FLQEHGS(0.968)DS(0.032)FLAEHK	0.968213	0.000363082	120.9	1.0884	34	1
S	ENSP00000379374	PKKDIIKFLQEHGSDSFLAEHKLLGNIKNVA	FLQEHGS(0.009)DS(0.991)FLAEHK	0.991193	2.23e-05	167.53	2.8102	36	1
S	ENSP00000379374	GTLQDGTVFDTNIQTSAKKKKNAKPLSFKVG	KGDVVHCWYTGTLQDGT(0.002)VFDT(0.332)NIQT(0.332)S(0.332)AKK	0.332461	0.00203553	43.732	-1.2664	152
S	ENSP00000379374	NIQTSAKKKKNAKPLSFKVGVGKVIRGWDEA	NAKPLS(1)FK	1	0.0279459	79.86	-0.31444	163	1
S	ENSP00000390491	VPKDIREEAEKYAKESLKEEDESDDDNM___	ES(0.723)LKEEDES(0.277)DDDNM	0.723244	0.0165768	53.395	-0.31257	236	1
S	ENSP00000390491	EAEKYAKESLKEEDESDDDNM__________	ESLKEEDES(1)DDDNM	1	1.36e-85	254.89	-0.98455	243	1
S	ENSP00000216487	SQAGTQHPPAQATAHSQSSPEFKGSLASLSD	EGQSPASQAGTQHPPAQAT(0.013)AHS(0.378)QS(0.304)S(0.304)PEFK	0.378257	0.000195379	53.197	1.5722	521
S	ENSP00000216487	AGTQHPPAQATAHSQSSPEFKGSLASLSDSL	EGQSPASQAGT(0.001)QHPPAQAT(0.028)AHS(0.323)QS(0.323)S(0.323)PEFK	0.323407	0.000195379	49.559	-2.1228	523
S	ENSP00000216487	GTQHPPAQATAHSQSSPEFKGSLASLSDSLG	EGQSPASQAGT(0.001)QHPPAQAT(0.028)AHS(0.323)QS(0.323)S(0.323)PEFK	0.323407	0.000195379	49.559	-2.1228	524
S	ENSP00000216487	EHIKSYDKITVTRQLSVEVQDSIHRWERRRT	QLS(1)VEVQDSIHR	0.999977	0.0109216	58.885	0.87964	850	1
S	ENSP00000216487	RWERRRTLNKARASRSSVQDFICVSYLEPEQ	S(0.5)S(0.5)VQDFICVSYLEPEQQAR	0.5	0.000538313	78.272	0.070464	874	1
S	ENSP00000216487	WERRRTLNKARASRSSVQDFICVSYLEPEQQ	S(0.5)S(0.5)VQDFICVSYLEPEQQAR	0.5	0.000538313	78.272	0.070464	875	1
S	ENSP00000453743	______MSVNVNRSVSDQFYRYKMPRLIAKV	SVS(1)DQFYR	0.999841	0.00417761	98.04	-0.60336	10	1
S	ENSP00000453743	VYSKAASVPKVETVKSDNKDDDIDIDAI___	VET(0.031)VKS(0.969)DNKDDDIDIDAI	0.968734	0.00340543	75.533	1.9326	419	1
S	ENSP00000453743	RRMDEISDHAKVLTLSDDLERTIEERVNILF	VLTLS(1)DDLER	0.999975	0.0113517	92.856	-0.18562	229	1
S	ENSP00000453743	KAEPFIKWLKEAEEESSGGEEEDEDENIEVV	WLKEAEEES(1)S(1)GGEEEDEDENIEVVYSK	0.999936	0.00123925	55.662	1.3933	389	2
S	ENSP00000453743	AEPFIKWLKEAEEESSGGEEEDEDENIEVVY	WLKEAEEES(1)S(1)GGEEEDEDENIEVVYSK	0.999936	0.00123925	55.662	1.3933	390	2
S	ENSP00000216605;REV__ENSP00000216605	;LFNRLVPSVNGVRRFSDIQIRRLKRLGIEKT	RFS(1)DIQIR	1	0.00726505	85.522	0.38199	490	1
S	ENSP00000216639	EIEESKEPGVEDTEWSNTQTEEAIQTRSRTR	EIEESKEPGVEDT(0.001)EWS(0.936)NT(0.062)QT(0.001)EEAIQTR	0.935991	3.34e-09	125.97	-0.24755	376	1
S	ENSP00000216727	AAAAAAAAGAAGGRGSGPGRRRHLVPGAGGE	AAAAAAAAAAGAAGGRGS(1)GPGR	1	5.46e-06	134.91	-0.54438	19	1
S	ENSP00000216727	PPGAPGPGPGSGAPGSQEEEEEPGLVEGDPG	APPGAPGPGPGS(0.031)GAPGS(0.969)QEEEEEPGLVEGDPGDGAIEDPELEAIK	0.969135	3.91e-06	69.625	0.4692	95	1
S	ENSP00000216727	KLKELQNEVEKQMNMSPPPGNAGPVIMSIEE	QMNMS(1)PPPGNAGPVIMSIEEK	1	3.27e-19	184.76	-0.090356	150	1
S	ENSP00000451818	MVLADLGRKITSALRSLSNATIINEEVLNAM	S(0.525)LS(0.464)NAT(0.011)IINEEVLNAMLK	0.524977	0.00366435	46.953	1.3013	16	1
S	ENSP00000451818	LADLGRKITSALRSLSNATIINEEVLNAMLK	S(0.163)LS(0.836)NAT(0.001)IINEEVLNAMLK	0.836469	0.000297929	95.195	-1.97	18	1
S	ENSP00000216780	TSPAGKKRYVAAAFPSACGKTNLAMMRPALP	YVAAAFPS(1)ACGK	1	0.00151858	106.42	-0.34014	304	1
S	ENSP00000216802	______MAKPCGVRLSGEARKQVEVFRQNLF	PCGVRLS(1)GEAR	1	0.000686868	91.616	-0.7051	10	1
S	ENSP00000216807	WNDELQSRKKRKDPFSPDKKKPVVVSGPYIV	KDPFS(1)PDK	1	0.000688164	115.33	1.0283	197	1
S	ENSP00000216807	DEDCERRRMECLDEMSNLEKQFTDLKDQLYK	RMECLDEMS(1)NLEK	1	0.000789263	97.823	2.7593	66	1
S	ENSP00000216832	EEAGEEEEKEIAIVHSDAEKEQEEEEQKQEM	EIAIVHS(1)DAEKEQEEEEQKQEMEVK	1	3.69e-05	118.68	1.2533	347	1
S	ENSP00000216832	QEMEVKMEEETEVRESEKQQDSQPEEVMDVL	ES(0.594)EKQQDS(0.406)QPEEVMDVLEMVENVK	0.594485	1.26e-05	132.16	0.8564	375	1
S	ENSP00000216832	MEEETEVRESEKQQDSQPEEVMDVLEMVENV	QQDS(1)QPEEVMDVLEMVENVK	1	1.58e-10	200.57	2.3193	381	1
S	ENSP00000216832	GAVSRLGGERRTRRESRQESDPEDDDVKKPA	RES(1)RQES(1)DPEDDDVK	1	0.00014194	90.464	-0.45283	96	1;2
S	ENSP00000216832	RLGGERRTRRESRQESDPEDDDVKKPALQSS	RES(1)RQES(1)DPEDDDVK	1	1.46e-19	226.28	-0.45283	100	1;2
S	ENSP00000216832	GGGRGRGSLLLRRGFSDSGGGPPAKQRDLEG	GFS(1)DSGGGPPAK	0.99998	7.86e-05	199.13	-0.16405	66	1
S	ENSP00000216832	GRGRGSLLLRRGFSDSGGGPPAKQRDLEGAV	RGFS(0.207)DS(0.793)GGGPPAK	0.793421	0.00211019	47.062	1.7019	68	1
S	ENSP00000216832	HVIADQEVMETNRVESVEPSENEASKELEPE	HVIADQEVMET(0.035)NRVES(0.955)VEPS(0.01)ENEASK	0.954938	0.000617468	87.948	1.559	413	1
S	ENSP00000216832	DPNDVRPIQARLLALSGPGGGRGRGSLLLRR	LLALS(1)GPGGGR	1	0.0221342	62.287	-0.19104	48	1
S	ENSP00000216832	LTEVPVEPVLTVHPESKSKTKTRSRSRGRAR	LTEVPVEPVLT(0.001)VHPES(0.999)K	0.999065	0.000281162	105.06	-1.3514	552	1
S	ENSP00000216832	DRKHRRSVDRKRRDTSGLERSHKSSKGGSSR	RDT(0.166)S(0.834)GLER	0.834226	0.0100494	60.255	-0.8688	658	1
S	ENSP00000348468	RTEDVEPQSVPLLARSPSTNRKYPPLPVDKL	TEDVEPQS(0.016)VPLLARS(0.817)PS(0.53)T(0.636)NR	0.817001	0.000911433	63.701	0.77117	202	2
S	ENSP00000216879	SERSGQQIVGPPRKKSPNELVDDLFKGAKEH	S(1)PNELVDDLFK	1	2.51e-05	208.37	-2.4356	114	1
S	ENSP00000216879	GAKEHGAVAVERVTKSPGETSKPRPFAGGGY	VTKS(0.999)PGET(0.001)SKPRPFAGGGYR	0.999047	0.000251257	88.504	-0.65611	140	1
S	ENSP00000216951	KIEPEPFENCLLRPGSPARVVQCISELGIFG	IEPEPFENCLLRPGS(1)PAR	1	0.00880704	58.246	-0.74698	415	1
S	ENSP00000380072	ISDLSRSSRGELIPISPSTEVGGSGIGTPPS	GELIPIS(0.564)PS(0.201)T(0.201)EVGGS(0.029)GIGT(0.003)PPS(0.001)VLKR	0.564467	0.000646045	43.696	0.89756	369	1
S	ENSP00000380072	PEPLEEFPKREDQEGSPPETSLPYKWVVEAA	TPEPLEEFPKREDQEGS(1)PPETSLPYK	0.99975	0.000414788	79.917	0.58987	258	1
S	ENSP00000343547;ENSP00000343554	AGQDINLNSPNKGLLSDSMTDVPVDTGVAAR	GLLS(0.5)DS(0.5)MTDVPVDTGVAAR	0.499768	0.00172663	73.672	-0.89488	19
S	ENSP00000343547;ENSP00000343554	QDINLNSPNKGLLSDSMTDVPVDTGVAARTP	GLLS(0.019)DS(0.954)MT(0.027)DVPVDTGVAAR	0.953779	0.00109955	88.071	-0.56678	21	1
S	ENSP00000343547;ENSP00000343554	____MDSAGQDINLNSPNKGLLSDSMTDVPV	MDSAGQDINLNS(1)PNK	0.999977	0.000415999	103.73	-1.0961	12	1
S	ENSP00000343547;ENSP00000343554	ISRKLGDMRNSATFKSFEDRVGTIKSKVVGD	NSATFKS(1)FEDR	1	0.00243517	155.26	0.38072	166	1
S	ENSP00000343547	LGLSTLGELKQNLSRSWHDVQVSSAYVKTSE	S(1)WHDVQVSSAYVK	1	0.00276287	88.19	1.6929	96	1
S	ENSP00000393795	RPSGGMEALKAAGPASPPEEDPERTKHRRKQ	AAGPAS(1)PPEEDPER	1	0.0233841	44.998	-0.58006	409	1
S	ENSP00000393795	RSEHTAPPPEEPTDKSPEAEDPLGVERTPSG	SEHTAPPPEEPT(0.297)DKS(0.702)PEAEDPLGVER	0.702316	0.00576332	44.721	-0.50039	665	1
S	ENSP00000359538	DHTPPSRRASPGTPLSPGSLRSAAHSPLDTS	ASPGT(0.012)PLS(0.991)PGS(0.996)LR	0.991084	0.000998047	108.18	0.43192	40	1;2
S	ENSP00000359538	PPSRRASPGTPLSPGSLRSAAHSPLDTSKQP	ASPGT(0.012)PLS(0.991)PGS(0.996)LR	0.996102	0.00362052	62.861	0.43192	43	1;2
S	ENSP00000217402	EEEDDDMKELENWAGSM______________	KKEEEDDDMKELENWAGS(1)M	1	0.000611064	92.886	0.33496	223	1
S	ENSP00000217455	______________MSSPQAPEDGQGCGDRG	S(0.5)S(0.5)PQAPEDGQGCGDRGDPPGDLR	0.5	0.0296517	41.047	-1.2922	2	1
S	ENSP00000217455	_____________MSSPQAPEDGQGCGDRGD	S(0.5)S(0.5)PQAPEDGQGCGDRGDPPGDLR	0.5	0.0296517	41.047	-1.2922	3	1
S	ENSP00000217455	VTCAQEGVIRVKPQVSESKL___________	VKPQVS(0.921)ES(0.079)KL	0.920928	0.0230635	58.268	-0.53095	315	1
S	ENSP00000464918	GLEEKIKQHLENDPGSNEDTDIPKGYMDLMP	IKQHLENDPGS(0.924)NEDT(0.076)DIPK	0.923605	0.00451943	56.335	0.99759	113	1
S	ENSP00000464918	_______MVGVKPVGSDPDFQPELSGAGSRL	VGVKPVGS(1)DPDFQPELSGAGSR	0.99997	0.00448593	51.104	-1.2076	9	1
S	ENSP00000463614	KRTKTKTKKRPQRATSNVFAMFDQSQIQEFK	AT(1)S(1)NVFAMFDQSQIQEFK	0.999999	0.000239424	125.04	-2.7421	19	1;2
S	ENSP00000421873	KKASTSAGRITVPRLSVGSVTSRPSTPTLGT	LS(1)VGSVTSR	0.999803	0.0002722	67.714	-0.70138	149	1;2
S	ENSP00000421873	ITVPRLSVGSVTSRPSTPTLGTPTPQTMSVS	LS(0.981)VGS(0.019)VT(0.157)S(0.12)RPS(0.4)T(0.284)PT(0.034)LGT(0.003)PTPQTMSVSTK	0.400239	0.0002722	67.714	0.64991	158
S	ENSP00000217971	HVGKLLKEGEEPTVYSDEEEPKDESARKND_	LLKEGEEPTVYS(1)DEEEPKDESAR	1	3.57e-77	282.95	-0.29061	181	1
S	ENSP00000217971	IFLLYKIVRGDQPAASGDSDDDEPPPLPRLK	GDQPAAS(0.5)GDS(0.5)DDDEPPPLPR	0.5	0.000307397	80.102	-0.26491	54	1
S	ENSP00000217971	LYKIVRGDQPAASGDSDDDEPPPLPRLKRRD	GDQPAASGDS(1)DDDEPPPLPR	0.999983	1.21e-12	225.13	0.052701	57	1
S	ENSP00000360202	TEHHQTPLDYNRRGTSLMEDDEEPIVEDVMM	RGT(0.247)S(0.753)LMEDDEEPIVEDVMMSSEGR	0.753438	2.17e-05	127.4	-0.13822	1161	1
S	ENSP00000360202	SYRNSLLAGGDDDTMSVISGISSRGSTVRSK	NSLLAGGDDDT(0.034)MS(0.962)VIS(0.836)GIS(0.076)S(0.091)R	0.962211	0.000580075	60.951	3.1742	1058	2
S	ENSP00000360202	NSLLAGGDDDTMSVISGISSRGSTVRSKKSK	NSLLAGGDDDTMSVIS(1)GIS(0.804)S(0.197)R	0.999609	3.94e-05	176.85	-1.3687	1061	1;2
S	ENSP00000360202	LAGGDDDTMSVISGISSRGSTVRSKKSKPST	NSLLAGGDDDTMSVIS(1)GIS(0.804)S(0.197)R	0.803533	0.000121335	116.28	-1.3687	1064	2
S	ENSP00000360202	AGGDDDTMSVISGISSRGSTVRSKKSKPSTG	NSLLAGGDDDTMSVIS(0.984)GIS(0.441)S(0.575)R	0.575341	0.00049651	82.726	-0.70501	1065	1;2
S	ENSP00000437775	KCRKLPSDPQESTKKSPRGASDSGKEHNGVR	KLPS(0.001)DPQES(0.198)T(0.158)KKS(0.642)PR	0.642028	0.0102706	43.476	-0.10453	1162	1
S	ENSP00000218200	GPGYTSGTNSEASNASETESDHRDELSDWSL	RGPGYTSGT(0.001)NS(0.005)EAS(0.073)NAS(0.222)ET(0.222)ES(0.222)DHRDELS(0.222)DWS(0.034)LAPT(0.001)EEER	0.221581	0.000861751	41.354	0.69222	479
S	ENSP00000218200	TSGTNSEASNASETESDHRDELSDWSLAPTE	RGPGYTSGT(0.001)NS(0.005)EAS(0.073)NAS(0.222)ET(0.222)ES(0.222)DHRDELS(0.222)DWS(0.034)LAPT(0.001)EEER	0.221581	0.000861751	41.354	0.69222	483
S	ENSP00000218200	ASNASETESDHRDELSDWSLAPTEEERESFL	RGPGYTSGT(0.001)NS(0.005)EAS(0.073)NAS(0.222)ET(0.222)ES(0.222)DHRDELS(0.222)DWS(0.034)LAPT(0.001)EEER	0.221581	0.000861751	41.354	0.69222	490
S	ENSP00000391759	KLRSSNADAEEKLDRSHDKSDRGHDKSDRSH	SSNADAEEKLDRS(0.96)HDKS(0.04)DR	0.96016	8.59e-05	117.51	0.75492	106	1
S	ENSP00000218340	KESRPENEEERPKQYSWDQREKVDPKDYMFS	QYS(1)WDQR	0.999998	0.0303684	102.62	0.48806	28	1
S	ENSP00000380373	APYQENDGYCPDLELSDSEAESDGNKEKVRV	APYQENDGYCPDLELS(0.976)DS(0.023)EAES(0.001)DGNKEK	0.976044	0.000378029	65.118	0.7953	774	1
S	ENSP00000380373	EDHRNSSTETDQQPHSPDSSSSVHSIRNMQV	NSS(0.004)T(0.014)ET(0.003)DQQPHS(0.956)PDS(0.004)S(0.005)S(0.005)S(0.007)VHS(0.001)IR	0.956069	5.45e-07	115.54	0.68458	566	1
S	ENSP00000218348	EVAQEAWQNHKRRNDSVIVDTFHGLFKSTLV	RNDS(1)VIVDTFHGLFK	0.999966	0.000857908	82.765	0.16058	452	1
S	ENSP00000442699	KKAEEGDADEKLFEESDDKEDEDADGKEVED	LFEES(1)DDKEDEDADGKEVEDADEK	1	0.000455551	112.39	1.6585	676	1
S	ENSP00000442699	EFEENGLEKDLDEEGSEKELHENVLDKELEE	DLDEEGS(1)EKELHENVLDK	1	0.00191803	147.67	0.89357	579	1
S	ENSP00000442699	ENGLAKESEDDLNKESEEEVGPTKESEEDDS	ES(0.001)EDDLNKES(0.995)EEEVGPT(0.004)K	0.994873	0.00424011	83.602	-0.32544	529	1
S	ENSP00000442699	SCSQKESEEGNPVRGSEEDSPKKESKKKTLK	ESEEGNPVRGS(1)EEDS(1)PKK	0.999993	0.000626632	79.917	0.61303	494	2
S	ENSP00000442699	KESEEGNPVRGSEEDSPKKESKKKTLKNDCE	ESEEGNPVRGS(1)EEDS(1)PKK	0.999995	3.32e-05	164.82	0.61303	498	1;2
S	ENSP00000442699	GGEFEEGASENNAKESSPEKEAEEGCPEKES	ES(0.542)S(0.458)PEKEAEEGCPEKESEEGCPK	0.542424	0.00051118	72.167	0.40413	452	1
S	ENSP00000442699	GEFEEGASENNAKESSPEKEAEEGCPEKESE	ES(0.005)S(0.995)PEKEAEEGCPEK	0.994504	0.000314032	115.45	-0.57905	453	1
S	ENSP00000442699	KEVEDADEKLFEDDDSNEKLFDEEEDSSEKL	LFEDDDS(1)NEK	1	0.0129038	85.837	-0.15667	702	1
S	ENSP00000442699	KFEKTEDGGEFEEGASENNAKESSPEKEAEE	T(0.001)EDGGEFEEGAS(0.333)ENNAKES(0.333)S(0.333)PEKEAEEGCPEKES(0.001)EEGCPK	0.33278	0.000784626	55.084	0.010549	445
S	ENSP00000442699	KEEEEDTYEKVFDDESDEKEDEEYADEKGLE	VFDDES(1)DEKEDEEYADEKGLEAADKK	1	2.56e-192	348.87	1.0517	642	1
S	ENSP00000379526	TRLAAWARRALLSLRSPKARRGKARRRAAKL	ALLSLRS(1)PK	0.999952	0.000975396	141.37	-0.1212	247	1
S	ENSP00000379526	KKARKVKHLDGEEDGSSDQSQASGTTGGRRV	HLDGEEDGS(0.815)S(0.182)DQS(0.003)QASGTTGGR	0.81455	3.15e-05	138.78	0.68826	190	1
S	ENSP00000379526	KARKVKHLDGEEDGSSDQSQASGTTGGRRVS	HLDGEEDGS(0.168)S(0.831)DQS(0.002)QASGTTGGR	0.830654	5.95e-06	155.91	0.29061	191	1
S	ENSP00000379526	______________MSDTSESGAGLTRFQAE	S(0.968)DT(0.032)SESGAGLTR	0.968065	0.000564195	89.624	0.41432	2	1
S	ENSP00000419754	KIQPCKADEESDSQMSPSHSSTDDHSNWFII	ADEESDS(0.001)QMS(0.933)PS(0.05)HS(0.012)S(0.003)T(0.001)DDHSNWFIIGSK	0.932658	7.73e-13	157.73	0.69036	382	1
S	ENSP00000419754	PTPPPSSKPSSIPRKSSVDLNQVSMLSPAAL	KS(0.582)S(0.418)VDLNQVS(0.001)MLSPAALSPASSSQR	0.581686	9.65e-05	91.416	1.4799	509	1;2
S	ENSP00000419754	TPPPSSKPSSIPRKSSVDLNQVSMLSPAALS	KS(0.272)S(0.681)VDLNQVS(0.049)MLS(0.531)PAALS(0.417)PAS(0.025)S(0.011)S(0.013)QR	0.681367	0.000128782	67.01	2.561	510	2
S	ENSP00000419754	PSSIPRKSSVDLNQVSMLSPAALSPASSSQR	KS(0.148)S(0.148)VDLNQVS(0.638)MLS(0.066)PAALSPASSSQR	0.638356	0.000614729	45.099	2.7486	517	1
S	ENSP00000419754	IPRKSSVDLNQVSMLSPAALSPASSSQRTTA	KS(0.272)S(0.681)VDLNQVS(0.049)MLS(0.531)PAALS(0.417)PAS(0.025)S(0.011)S(0.013)QR	0.531364	0.000780852	43.633	2.561	520	2
S	ENSP00000419754	SVDLNQVSMLSPAALSPASSSQRTTATQVMA	KS(0.494)S(0.495)VDLNQVS(0.011)MLS(0.011)PAALS(0.87)PAS(0.07)S(0.032)S(0.017)QR	0.869587	0.00017386	64.6	0.98745	525	2
S	ENSP00000419754	KMSHSSSGSASLSQVSPGKETDQTETVSVQS	MS(0.005)HS(0.011)S(0.011)S(0.011)GS(0.011)AS(0.011)LS(0.049)QVS(0.591)PGKET(0.259)DQT(0.038)ET(0.002)VS(0.001)VQSSVLGK	0.591138	0.000572296	42.039	-0.40415	438	1
S	ENSP00000219066	KRPRKAQRLRVAYEGSDSEKGEGAEPLKVPV	VAY(0.003)EGS(0.728)DS(0.269)EKGEGAEPLK	0.727584	0.0129941	46.35	-0.26732	71	1
S	ENSP00000219066	PRKAQRLRVAYEGSDSEKGEGAEPLKVPVWE	VAY(0.007)EGS(0.497)DS(0.497)EKGEGAEPLK	0.49655	0.0165076	40.622	-0.36743	73
S	ENSP00000219069	ALSRDTVQESYENVDSLESHIPSQEVPGTQV	DTVQES(0.021)Y(0.019)ENVDS(0.455)LES(0.455)HIPS(0.048)QEVPGT(0.001)QVGQGGK	0.455384	0.000316675	44.31	-2.6307	255
S	ENSP00000219069	RDTVQESYENVDSLESHIPSQEVPGTQVGQG	DTVQES(0.021)Y(0.019)ENVDS(0.455)LES(0.455)HIPS(0.048)QEVPGT(0.001)QVGQGGK	0.455384	0.000316675	44.31	-2.6307	258
S	ENSP00000219069	EVLLEEPLPLETARESPSFKLEPMETERSPG	GTEVLLEEPLPLET(0.374)ARES(0.487)PS(0.14)FK	0.486526	9.81e-05	142.3	-0.41659	153
S	ENSP00000219069	RESPSFKLEPMETERSPGPRLQELLGPSPQR	LEPMET(0.195)ERS(0.805)PGPR	0.805122	0.00114283	86.548	2.6091	166	1
S	ENSP00000455552	NRGLDTGRRRAAPEASGTPSSDAVSRLEEEM	AAPEAS(0.938)GT(0.061)PS(0.001)SDAVSR	0.937627	0.00202651	82.765	-0.78789	422	1
S	ENSP00000455552	DTGRRRAAPEASGTPSSDAVSRLEEEMRKLQ	AAPEASGT(0.009)PS(0.769)S(0.218)DAVS(0.004)R	0.768798	0.000142054	165.49	-0.077759	426	1
S	ENSP00000455552	TGRRRAAPEASGTPSSDAVSRLEEEMRKLQA	AAPEAS(0.003)GT(0.044)PS(0.377)S(0.51)DAVS(0.066)R	0.510123	0.00078608	124.25	-0.65732	427	1
S	ENSP00000455552	RAAPEASGTPSSDAVSRLEEEMRKLQATVQE	AAPEAS(0.001)GT(0.018)PS(0.317)S(0.248)DAVS(0.417)R	0.417481	0.00554591	49.768	-1.1238	431
S	ENSP00000455552	IYSVDWSRDGGLICTSCRDKRVRIIEPRKGT	DGGLICT(0.124)S(0.876)CR	0.876481	0.00539137	115.34	-1.0031	194	1
S	ENSP00000455552	RAVFVSEGKILTTGFSRMSERQVALWDTKHL	ILT(0.007)T(0.045)GFS(0.949)R	0.948545	0.00446757	74.841	2.3449	240	1
S	ENSP00000457810	PGASSGDEDASGRAASPESASSTPESLQARR	AAS(1)PES(0.999)AS(0.221)S(0.634)T(0.139)PES(0.007)LQAR	0.999997	0.000551253	129.51	-0.3508	397	1;2;3
S	ENSP00000457810	SSGDEDASGRAASPESASSTPESLQARRHHQ	AAS(1)PES(0.999)AS(0.052)S(0.772)T(0.169)PES(0.008)LQAR	0.999308	0.002279	81.696	0.32056	400	3
S	ENSP00000457810	GDEDASGRAASPESASSTPESLQARRHHQFL	AAS(0.998)PES(0.989)AS(0.42)S(0.269)T(0.3)PES(0.024)LQAR	0.419688	0.00430329	44.848	0.42016	402
S	ENSP00000457810	DEDASGRAASPESASSTPESLQARRHHQFLE	AAS(1)PES(0.999)AS(0.052)S(0.772)T(0.169)PES(0.008)LQAR	0.771896	0.002279	81.696	0.32056	403	3
S	ENSP00000457810	DGVEEAEKKMEEEGVSVSEMEATGAQGPSRV	MEEEGVS(0.948)VS(0.052)EMEATGAQGPSR	0.947761	0.00140707	80.664	4.1916	343	1
S	ENSP00000457810	VEEAEKKMEEEGVSVSEMEATGAQGPSRVEE	MEEEGVS(0.499)VS(0.499)EMEAT(0.002)GAQGPSR	0.498784	0.00164907	40.137	4.5494	345
S	ENSP00000219251	LRPWIRELILGSETPSSPRAGQLLEDAEAAV	ELILGS(0.001)ET(0.006)PS(0.672)S(0.321)PR	0.671658	0.000278194	149.99	-1.3552	110	1
S	ENSP00000219251	RPWIRELILGSETPSSPRAGQLLEDAEAAVA	ELILGS(0.001)ET(0.007)PS(0.496)S(0.496)PR	0.496223	0.0020284	84.213	-2.3559	111
S	ENSP00000219251	PATLTPRSPHASRTPSSPLQSCTPSLSPRSH	T(0.028)PS(0.746)S(0.226)PLQS(0.001)CT(0.015)PS(0.114)LS(0.87)PR	0.745522	0.000364954	84.602	1.488	421	2
S	ENSP00000219251	ATLTPRSPHASRTPSSPLQSCTPSLSPRSHV	TPS(0.008)S(0.992)PLQSCTPSLSPR	0.992058	7.35e-05	183.06	-0.12287	422	1;2
S	ENSP00000219251	PRSPHASRTPSSPLQSCTPSLSPRSHVPSPH	TPSSPLQS(0.429)CT(0.097)PS(0.272)LS(0.201)PR	0.42939	0.0158982	45.347	0.43861	426
S	ENSP00000219251	HASRTPSSPLQSCTPSLSPRSHVPSPHQALV	T(0.024)PS(0.457)S(0.518)PLQS(0.025)CT(0.02)PS(0.595)LS(0.361)PR	0.595197	0.00132895	70.094	0.029551	430	1;2
S	ENSP00000219251	SRTPSSPLQSCTPSLSPRSHVPSPHQALVTR	TPSSPLQSCTPS(0.011)LS(0.989)PR	0.9892	6.38e-05	165	0.68525	432	1;2
S	ENSP00000392388	LTGPPSAGPGPAEPDSDDDSSDLVIENRQPP	LT(0.002)GPPS(0.002)AGPGPAEPDS(0.683)DDDS(0.231)S(0.082)DLVIENR	0.682706	0.000484097	40.625	0.93377	277	1
S	ENSP00000454646	WDLSTDAGERARLLQSPCVDTAPKSEWEASP	LLQS(0.999)PCVDT(0.001)APK	0.999067	0.00235623	75.911	-2.5818	28	1
S	ENSP00000455064	EPGRPTPTYHLVPNTSQSQVEEDVSSPPQRS	EPGRPTPTYHLVPNT(0.058)S(0.941)QSQVEEDVSSPPQR	0.941284	3.04e-07	149.45	-0.11576	20	1
S	ENSP00000455064	GRPTPTYHLVPNTSQSQVEEDVSSPPQRSSE	EPGRPT(0.002)PT(0.001)YHLVPNT(0.07)S(0.218)QS(0.708)QVEEDVSSPPQR	0.708384	9.65e-05	76.415	-0.81483	22	1
S	ENSP00000380918	LGPPTTPGPYRSIYFSSPKGHLTRLGLEFFD	SIYFS(0.624)S(0.376)PK	0.623851	0.0181224	54.198	1.6953	60	1
S	ENSP00000219473	NIEYPVDLEISKELLSPGVKNKNFKCHRTYR	ELLS(1)PGVK	1	0.0303823	45.158	-0.023995	718	1
S	ENSP00000219473	LNGLHEEMLNLKKLLSPSNEKLTISNGPKNH	LLS(0.999)PS(0.001)NEK	0.998646	0.00101346	116.06	0.062322	547	1
S	ENSP00000219473	NHSVNEEEQEEQGEGSEDEWEQVGPRNKTSV	NHSVNEEEQEEQGEGS(1)EDEWEQVGPR	1	9.88e-51	254.05	0.77602	576	1
S	ENSP00000219473	FMGDMPPSVTPRTCNSPQNSTDSVSDIVPDS	T(0.099)CNS(0.899)PQNS(0.002)TDSVSDIVPDSPFPGALGSDTR	0.898832	0.000135644	128.25	1.9182	211	1
S	ENSP00000219473	VDEVIEPSDTLPRTPSYSISSTLNPQAPEFI	T(0.185)PS(0.752)Y(0.006)S(0.057)ISSTLNPQAPEFILGCTASK	0.751995	1.7e-06	132.61	2.9722	76	1
S	ENSP00000219473	EVIEPSDTLPRTPSYSISSTLNPQAPEFILG	T(0.048)PS(0.167)Y(0.15)S(0.167)IS(0.167)S(0.15)T(0.15)LNPQAPEFILGCTASK	0.167013	0.000627287	44.158	0.2299	78
S	ENSP00000219473	IEPSDTLPRTPSYSISSTLNPQAPEFILGCT	T(0.048)PS(0.167)Y(0.15)S(0.167)IS(0.167)S(0.15)T(0.15)LNPQAPEFILGCTASK	0.167013	0.000627287	44.158	0.2299	80
S	ENSP00000219473	KPSSSSPVAYVETKYSPPAISPLVSEKQVEV	Y(0.002)S(0.998)PPAISPLVSEK	0.998122	0.005167	54.768	-2.1636	365	1
S	ENSP00000219473	SPVAYVETKYSPPAISPLVSEKQVEVKEGLV	YSPPAIS(0.981)PLVS(0.019)EK	0.980696	0.0129785	51.495	-0.26745	370	1
S	ENSP00000384468	GEDSRGQPEGPLPSSSPRSPSGLRPRGYTIS	GQPEGPLPS(0.319)S(0.343)S(0.374)PRS(0.525)PS(0.44)GLRPR	0.373653	0.0114689	40.086	1.0883	1382
S	ENSP00000384468	SRGQPEGPLPSSSPRSPSGLRPRGYTISDSA	GQPEGPLPS(0.319)S(0.343)S(0.374)PRS(0.525)PS(0.44)GLRPR	0.524771	0.0114689	40.086	1.0883	1385	2
S	ENSP00000384468	PTPGYEVGQRKRLISSVEDFTEFV_______	LIS(0.167)S(0.831)VEDFT(0.002)EFV	0.831103	0.0265705	45.28	0.088237	1732	1
S	ENSP00000384468	ADVGRLSPEVKARSQSGTLDGESAAWSASGE	S(0.046)QS(0.747)GT(0.207)LDGESAAWSASGEDSR	0.747103	0.00106663	73.072	1.6291	1353	1
S	ENSP00000384468	PSVDLSFQPSQPLSKSSSSPELQTLQDILGD	S(0.499)S(0.499)S(0.499)S(0.499)PELQT(0.004)LQDILGDPGDK	0.499062	0.00260231	54.834	-0.19434	1318
S	ENSP00000384468	SVDLSFQPSQPLSKSSSSPELQTLQDILGDP	S(0.499)S(0.499)S(0.499)S(0.499)PELQT(0.004)LQDILGDPGDK	0.499062	0.00260231	54.834	-0.19434	1319
S	ENSP00000384468	VDLSFQPSQPLSKSSSSPELQTLQDILGDPG	S(0.014)S(0.014)S(0.957)S(0.016)PELQTLQDILGDPGDKADVGR	0.956846	1.05e-06	121.83	-1.0294	1320	1;2
S	ENSP00000384468	DLSFQPSQPLSKSSSSPELQTLQDILGDPGD	S(0.499)S(0.499)S(0.499)S(0.499)PELQT(0.004)LQDILGDPGDK	0.499062	0.00260231	54.834	-0.19434	1321
S	ENSP00000384468	AEELVGRGIPIERVVSSEGGRPSVDLSFQPS	VVS(0.881)S(0.088)EGGRPS(0.029)VDLS(0.002)FQPSQPLSK	0.881025	0.00201889	91.819	0.25406	1297	1
S	ENSP00000219481	WLTFPNGVKGLPDFASFSAKL__________	GLPDFAS(0.961)FS(0.039)AK	0.960551	0.00671565	98.582	1.1218	287	1
S	ENSP00000219548	KEEKEGGARLGAGGGSPEKSPSAQELKEQGN	LGAGGGS(1)PEKS(0.999)PS(0.001)AQELK	1	1.19e-08	162.15	0.40988	19	1;2
S	ENSP00000219548	EGGARLGAGGGSPEKSPSAQELKEQGNRLFV	LGAGGGS(1)PEKS(0.999)PS(0.001)AQELK	0.999319	0.000641896	162.15	0.40988	23	1;2
S	ENSP00000459214	______________MSAEVETSEGVDESEKK	S(1)AEVETSEGVDESEKK	1	0.000139049	115.57	-0.6728	2	1
S	ENSP00000459214	________MSAEVETSEGVDESEKKNSGALE	SAEVET(0.058)S(0.932)EGVDES(0.01)EKK	0.932276	0.000419596	76.301	0.0053547	8	1
S	ENSP00000459214	__MSAEVETSEGVDESEKKNSGALEKENQMR	SAEVET(0.023)S(0.068)EGVDES(0.455)EKKNS(0.455)GALEK	0.454641	0.00389746	42.468	-2.9673	14
S	ENSP00000459214	EVETSEGVDESEKKNSGALEKENQMRMADLS	SAEVET(0.023)S(0.068)EGVDES(0.455)EKKNS(0.455)GALEK	0.454641	0.00389746	42.468	-2.9673	19
S	ENSP00000287507	PLRPLLGPALALRARSTSATDTHHVEMARER	S(0.914)T(0.086)SATDTHHVEMAR	0.913762	1.08e-15	245.18	-0.43543	31	1;2
S	ENSP00000287507	RPLLGPALALRARSTSATDTHHVEMARERSK	S(0.5)T(0.5)S(0.999)ATDTHHVEMAR	0.999174	0.000581045	88.427	1.118	33	2
S	ENSP00000456933	EPGPGENAAAEGTAPSPGRVSPPTPARGEPE	AAQGAAAAVAAGTSGVAGEGEPGPGENAAAEGT(0.04)APS(0.96)PGR	0.959637	4.05e-08	72.106	0.23287	37	1;2
S	ENSP00000456933	ENAAAEGTAPSPGRVSPPTPARGEPEVTVEI	AAQGAAAAVAAGTS(0.001)GVAGEGEPGPGENAAAEGT(0.159)APS(0.802)PGRVS(0.779)PPT(0.259)PAR	0.778549	3.99e-08	73.418	-1.1324	42	1;2
S	ENSP00000219837	FLSGEKKNKKSPLAMSHASGVKTSPDPRQGE	SPLAMS(0.307)HAS(0.078)GVKT(0.307)S(0.307)PDPR	0.307429	0.0116037	48.616	0.020777	124
S	ENSP00000219837	KKSPLAMSHASGVKTSPDPRQGEEETRVGKK	SPLAMSHAS(0.003)GVKT(0.132)S(0.865)PDPR	0.864634	0.00477542	130.49	3.1014	132	1
S	ENSP00000219837	TRYSVLNNDDYFADVSPLRATSPSKSVAHGQ	YSVLNNDDYFADVS(1)PLR	1	0.000411294	148.75	-0.93244	42	1
S	ENSP00000456141	GLKELPDVQGESDSISPLLLHLEDDDFSENE	ELPDVQGES(0.198)DS(0.198)IS(0.604)PLLLHLEDDDFSENEK	0.604353	0.00024988	62.853	0.97783	2689	1
S	ENSP00000456141	VKVEQQKGFDNPEENSSEFPVTFKEESKFEL	GFDNPEENS(0.8)S(0.199)EFPVT(0.001)FK	0.799774	0.000457857	120.66	-0.45695	1918	1
S	ENSP00000456141	KVEQQKGFDNPEENSSEFPVTFKEESKFELS	GFDNPEENS(0.499)S(0.499)EFPVT(0.002)FKEESK	0.499197	0.00430688	53.998	-0.22515	1919
S	ENSP00000456141	ERLHGGKGLPFYAGLSPAGKLVAYKRKPSSS	GLPFY(0.001)AGLS(0.999)PAGK	0.999485	0.00311102	66.068	-0.088024	1457	1
S	ENSP00000456141	ERILDDSKDSVGDSLSGKEDLGRKRTTMLKI	ILDDS(0.002)KDS(0.004)VGDS(0.104)LS(0.89)GKEDLGR	0.890208	0.00367596	56.172	-1.9827	578	1
S	ENSP00000456141	PLILSRKKDQATENTSPLNTPHTSANLVMTP	KKDQAT(0.111)ENT(0.278)S(0.278)PLNT(0.111)PHT(0.111)S(0.111)ANLVMTPQGQLLTLK	0.278349	0.0161917	44.289	1.8321	2376
S	ENSP00000456141	VLSPTVKGKLLTGIKSPRSYTPKPNPVIREE	LLTGIKS(1)PR	1	0.000511647	155.86	-0.55068	1208	1
S	ENSP00000456141	KQQALEAQKRKKKMGSDEFDISPRISKQQEG	MGS(1)DEFDISPR	0.999999	0.0137472	74.475	0.41896	2326	1
S	ENSP00000456141	AQKRKKKMGSDEFDISPRISKQQEGSSASSV	MGSDEFDIS(1)PR	1	0.00160924	153.94	2.0972	2332	1
S	ENSP00000456141	IDGGKNTSGLPAEPESVSSPPTLHMKTGLEN	NTSGLPAEPES(0.358)VS(0.279)S(0.279)PPT(0.083)LHMK	0.358334	0.00155823	56.131	0.2971	2751
S	ENSP00000456141	GGKNTSGLPAEPESVSSPPTLHMKTGLENSN	NTSGLPAEPES(0.037)VS(0.539)S(0.396)PPT(0.028)LHMK	0.539487	0.000191388	80.102	0.74903	2753	1
S	ENSP00000456141	GKNTSGLPAEPESVSSPPTLHMKTGLENSNS	NTSGLPAEPES(0.016)VS(0.205)S(0.77)PPT(0.01)LHMK	0.769745	3.4e-05	111.84	0.11152	2754	1
S	ENSP00000456141	DDDFSENEKQLAEPASEPDVLKIVIDSEIKD	QLAEPAS(1)EPDVLK	1	0.00180233	96.208	-0.69873	2712	1
S	ENSP00000456141	DMAEKSGSETPDGPLSPGKMEDISPVQTDAL	SGSETPDGPLS(1)PGKMEDISPVQTDALDSVR	0.99998	1.28e-15	139.73	-0.55166	1422	1;2
S	ENSP00000456141	GRTKSSYKSILPYPVSPKQKYSHVILGDKVT	SILPYPVS(1)PK	1	0.00379532	126.83	-1.3732	924	1
S	ENSP00000456141	ILVTNQDACALASSVSSPVKSKGKICLPADC	TDQGILVTNQDACALAS(0.017)S(0.05)VS(0.475)S(0.458)PVK	0.475238	0.000372679	92.886	-1.0123	55
S	ENSP00000456141	LVTNQDACALASSVSSPVKSKGKICLPADCT	TDQGILVTNQDACALASS(0.001)VS(0.022)S(0.977)PVK	0.977392	3.33e-07	135.75	-1.1942	56	1
S	ENSP00000456141	ECLIASSFEDDSRVASPLDQNGSFNVVIKEE	VAS(1)PLDQNGSFNVVIK	1	0.000960177	117.84	0.30633	369	1
S	ENSP00000456141	KIATAAKVVNANQNASPNVPGKRGRPRKLKL	VVNANQNAS(1)PNVPGKR	1	0.000601929	66.152	-0.2099	607	1
S	ENSP00000456141	DNPEADHLSSKWLPSSPSGVAKAKMFKLDTG	WLPS(0.01)S(0.919)PS(0.071)GVAK	0.918576	0.0097755	73.877	0.81721	449	1
S	ENSP00000220325	VAKDKPVYDELFYTLSPINGKISGVNAKKEM	DKPVYDELFYTLS(1)PINGK	0.999951	0.00103818	113.61	-0.65105	459	1
S	ENSP00000453919	PTSQEDKATQTLSPASPSQGVMLPCGVTEEP	AT(0.004)QT(0.004)LS(0.039)PAS(0.477)PS(0.477)QGVMLPCGVTEEPQR	0.476797	0.000704903	51.966	1.0176	77
S	ENSP00000453919	SQEDKATQTLSPASPSQGVMLPCGVTEEPQR	AT(0.004)QT(0.004)LS(0.039)PAS(0.477)PS(0.477)QGVMLPCGVTEEPQR	0.476797	0.000704903	51.966	1.0176	79
S	ENSP00000220496	KLDLEARERQAQAQESEEEEESRSTRTLEQE	ERQAQAQES(1)EEEEESR	0.999997	0.00053253	148.41	0.082831	112	1
S	ENSP00000220514	LKSLMKILSEVTPDQSKPEN___________	ILSEVTPDQS(1)KPEN	1	0.00354503	139	1.3461	225	1;2
S	ENSP00000430176	APDRQEEISKLMRSASFNTDPYVREFGIMVK	SAS(1)FNTDPYVR	0.999935	0.00104028	125.84	-0.33949	387	1
S	ENSP00000430176	VAFRARYHLVDKEHDSAEGSHTSGQSNGRDH	YHLVDKEHDS(0.94)AEGS(0.053)HT(0.004)S(0.001)GQS(0.001)NGR	0.940237	0.000135785	82.6	-0.42101	790	1
S	ENSP00000220597	PGPQTEGKAEFAEYASVDRNKKCRQSVNVES	AEFAEYAS(1)VDR	1	0.00110846	153.09	2.6758	229	1
S	ENSP00000220597	FAEYASVDRNKKCRQSVNVESILGNSCDPEE	CRQS(1)VNVESILGNSCDPEEEAPPPVPVK	0.99995	0.000486829	104.48	0.0355	239	1
S	ENSP00000220597	DQGLGMEGPYEVLKDSSSQENMVEDCLYETV	DS(0.498)S(0.411)S(0.091)QENMVEDCLYETVK	0.497882	0.000285729	100.76	-1.4533	169
S	ENSP00000220597	QGLGMEGPYEVLKDSSSQENMVEDCLYETVK	DS(0.027)S(0.809)S(0.164)QENMVEDCLYETVK	0.808901	0.000285729	117.35	-1.3005	170	1
S	ENSP00000220597	GLGMEGPYEVLKDSSSQENMVEDCLYETVKE	DS(0.074)S(0.169)S(0.757)QENMVEDCLYETVK	0.757086	0.000285729	101.75	3.5121	171	1
S	ENSP00000220597	ENENLQEKEGGEAEESATDTTSETNKRFSSL	EGGEAEES(0.989)AT(0.011)DT(0.003)T(0.158)S(0.648)ET(0.191)NKR	0.988964	0.000245698	111.88	-0.4476	282	1;2
S	ENSP00000220597	EKEGGEAEESATDTTSETNKRFSSLSYKSRE	EGGEAEESATDT(0.011)T(0.046)S(0.898)ET(0.046)NKR	0.897542	2.86e-72	278.98	-0.44227	288	1;2
S	ENSP00000220597	EESATDTTSETNKRFSSLSYKSREEDPTLTE	RFS(0.925)S(0.07)LS(0.005)YK	0.924765	0.0061525	112.84	-1.9925	295	1;2
S	ENSP00000220597	ATDTTSETNKRFSSLSYKSREEDPTLTEEEI	RFS(0.79)S(0.21)LS(1)YK	0.999988	0.0151676	112.84	0.56285	298	1;2
S	ENSP00000220597	TTSETNKRFSSLSYKSREEDPTLTEEEISAM	FSS(0.054)LS(0.946)YKS(1)R	0.999854	0.0151676	74.987	1.1794	301	2
S	ENSP00000220597	PRQHSGDHENLMNVPSDKEMFSRSVTSLATD	QHS(0.003)GDHENLMNVPS(0.99)DKEMFS(0.006)R	0.990303	0.000343353	66.075	-0.89875	61	1
S	ENSP00000220597	ESTYTSIQGDPQRSPSSCNDLYATVKDFEKT	SPS(0.5)S(0.5)CNDLYATVK	0.499996	0.000481322	114.01	0.65651	353	1
S	ENSP00000220597	STYTSIQGDPQRSPSSCNDLYATVKDFEKTP	S(0.002)PS(0.196)S(0.801)CNDLYATVK	0.800879	0.000481322	114.01	-0.27987	354	1
S	ENSP00000220597	EEDPTLTEEEISAMYSSVNKPGQLVNKSGQS	SREEDPTLTEEEIS(0.03)AMY(0.393)S(0.439)S(0.137)VNKPGQLVNK	0.439223	0.000308209	53.679	-3.5587	318
S	ENSP00000220597	EDPTLTEEEISAMYSSVNKPGQLVNKSGQSL	SREEDPTLTEEEIS(0.023)AMY(0.302)S(0.337)S(0.337)VNKPGQLVNK	0.337342	0.000308209	50.986	1.1241	319
S	ENSP00000220597	RIPPESAVDTMLTARSVDGDQGLGMEGPYEV	S(1)VDGDQGLGMEGPYEVLK	1	0.00153815	78.272	1.0555	150	1
S	ENSP00000220659	CPVPPVSTVTGDENISDSEIEQYLRTPQEVR	ICPVPPVS(0.003)T(0.003)VT(0.019)GDENIS(0.863)DS(0.113)EIEQYLR	0.862576	0.000366699	59.048	-0.95167	385	1
S	ENSP00000220659	VGNNSLGLPQGKRPASPALLLPPCMLKSPKR	RPAS(1)PALLLPPCMLK	1	0.00119533	65.022	2.1593	353	1
S	ENSP00000220751	KIADFGLSKWRMMSLSQSRSSKSAPEGGTII	MMS(0.02)LS(0.91)QS(0.07)R	0.910035	0.0130838	75.229	-0.89574	176	1
S	ENSP00000220751	ADFGLSKWRMMSLSQSRSSKSAPEGGTIIYM	MMS(0.017)LS(0.325)QS(0.658)R	0.657986	0.0176539	54.784	-0.90596	178	1
S	ENSP00000220751	SSQLHENSGSPETSRSLPAPQDNDFLSRKAQ	S(1)LPAPQDNDFLSR	1	0.00460514	69.331	3.4642	363	1
S	ENSP00000220751	GLQPYPEILVVSRSPSLNLLQNKSM______	SPS(1)LNLLQNK	0.99999	0.00114301	206.74	-0.033221	531	1
S	ENSP00000220822	_____MAERQEEQRGSPPLRAEGKADAEVKL	QEEQRGS(1)PPLRAEGK	1	0.00214713	116.63	0.059767	11	1
S	ENSP00000220849	IDSKLGHVVMGNNAVSPYQQVIEKTKSLSFR	LGHVVMGNNAVS(0.979)PY(0.021)QQVIEK	0.979227	0.000170329	97.081	2.0837	399	1
S	ENSP00000220876;ENSP00000387858	SEAPRTLASPKKKDLSLEEIQKKLEAAEERR;SVPEFPLSPPKKKDLSLEEIQKKLEAAEERR	DLS(1)LEEIQKK	1	0.000589397	138.89	-0.090882	46	1
S	ENSP00000220913	EEKREEDEENDNDNESDHDEADS________	MLKEEKREEDEENDNDNES(0.923)DHDEADS(0.077)	0.922508	0.000938257	53.998	0.31497	124	1
S	ENSP00000220959	RREMEKLRNQQSRDLSLEVDRDRDLLIQQTM	DLS(1)LEVDRDR	1	0.00673226	133.15	0.62245	2241	1
S	ENSP00000220959	YRPPRIREDRNRKTASPEDSDMPDHDLEPPR	T(0.045)AS(0.954)PEDS(0.001)DMPDHDLEPPR	0.954143	0.000176587	81.763	0.10202	1308	1
S	ENSP00000220959	SQSSYIIRNPQQRRISQSQPVRGRDEEQDDI	RIS(1)QSQPVR	0.999955	0.000790346	132.86	-0.086254	1549	1
S	ENSP00000220959	SSAGLIYIDPSNLRRSGTISTSAAAAAAALE	S(0.49)GT(0.49)IS(0.012)T(0.004)S(0.004)AAAAAAALEASNASSYLTSASSLAR	0.490049	0.000104312	74.561	-0.54548	1755
S	ENSP00000220959	SSIASSASMPYKRRRSTPAPKEEEKVNEEQW	S(0.802)T(0.198)PAPKEEEKVNEEQWSLR	0.80169	0.00343207	99.454	-0.84524	636	1
S	ENSP00000221086	RRQLAELETEDGMQESP______________	RQLAELETEDGMQES(1)P	1	0.000284861	136.68	-0.22775	548	1
S	ENSP00000221418	GSNYPGLSISLRLTGSSAQEEASGVALGEAP	LT(0.03)GS(0.485)S(0.485)AQEEASGVALGEAPDHSYESLR	0.484865	0.000250188	76.55	-0.54641	36
S	ENSP00000221418	SNYPGLSISLRLTGSSAQEEASGVALGEAPD	LT(0.03)GS(0.485)S(0.485)AQEEASGVALGEAPDHSYESLR	0.484865	0.000250188	76.55	-0.54641	37
S	ENSP00000221419	FVNYSTSQKISRPGDSDDSRSVNSVLLFTIL	ISRPGDS(1)DDSR	0.999877	0.0131276	103.76	0.37501	185	1
S	ENSP00000221419	YPYTLKLCFSTAQHAS_______________	LCFST(0.002)AQHAS(0.998)	0.998249	0.00973824	73.219	-1.1741	589	1
S	ENSP00000221419	FKNDQDTWDYTNPNLSGQGDPGSNPNKRQRQ	NDQDTWDYTNPNLS(0.972)GQGDPGS(0.027)NPNKR	0.9725	3.16e-07	136.49	1.365	291	1
S	ENSP00000221419	WDYTNPNLSGQGDPGSNPNKRQRQPPLLGDH	NDQDTWDYTNPNLS(0.007)GQGDPGS(0.992)NPNKR	0.992403	2.54e-06	128.49	0.74956	298	1
S	ENSP00000221419	GGGGENYDDPHKTPASPVVHIRGLIDGVVEA	TPAS(1)PVVHIR	0.999999	0.0075499	102.87	3.2552	101	1
S	ENSP00000221419	AAGGGGGGGRYYGGGSEGGRAPKRLKTDNAG	YYGGGS(1)EGGRAPK	1	0.00460351	121.45	-0.081058	52	1
S	ENSP00000221452	FPNHYREAAFGGGLLSPGPEAT_________	EAAFGGGLLS(1)PGPEAT	0.999781	0.00257396	78.501	-0.55086	573	1
S	ENSP00000221452	GICRVRLRPHVSPRHSFNNLGIQCVRKKEIE	HS(1)FNNLGIQCVR	1	0.00083103	79.652	-3.5289	221	1
S	ENSP00000221452	PATPPPWGCPLGRLVSPAPGPGPQPHLVITE	LVS(1)PAPGPGPQPHLVITEQPK	0.999938	0.000570918	44.625	1.0481	116	1
S	ENSP00000221452	LGSPDLSSLSLAVSRSTDELEIIDEYIKENG	S(0.5)T(0.5)DELEIIDEYIK	0.5	0.000881698	118.21	1.0707	50	1
S	ENSP00000221452	RVARPPAAPELGALGSPDLSSLSLAVSRSTD	VARPPAAPELGALGS(0.998)PDLS(0.002)S(0.001)LSLAVSR	0.997534	0.000805708	97.387	-1.5089	37	1
S	ENSP00000221455	LDHIPDYTPPLLTTISPEQESDERKCNYERY	AHLDHIPDYTPPLLT(0.015)T(0.062)IS(0.919)PEQES(0.003)DER	0.919224	0.000187244	105.32	-0.56899	101	1
S	ENSP00000221455	RSPTPGREEKITFITSFGGSDEEAAAAAAAA	IT(0.002)FIT(0.036)S(0.509)FGGS(0.454)DEEAAAAAAAAAASGVTTGKPPAPPQPGGPAPGR	0.508987	6.69e-06	82.331	0.58812	331	1
S	ENSP00000221455	QRREFREKRLRGRKISPPSYARRDSPTYDPY	KIS(1)PPSYAR	1	0.000102828	129.74	1.3001	285	1
S	ENSP00000221455	PSPSPAREKLTRPAASPAVGEKLKKTEPAAG	LTRPAAS(1)PAVGEK	0.999952	0.0030737	89.468	2.2643	547	1
S	ENSP00000221455	LRGRKISPPSYARRDSPTYDPYKRSPSESSS	RDS(0.994)PT(0.006)YDPYK	0.993801	0.00380443	125.97	-0.24806	294	1
S	ENSP00000221455	RGLRHHSSSRSRSSWSLSPSRSRSLTRSRSH	SSWS(0.999)LS(0.792)PS(0.208)R	0.999207	0.00507714	56.569	-0.65245	499	2
S	ENSP00000221455	LRHHSSSRSRSSWSLSPSRSRSLTRSRSHSP	SSWS(0.034)LS(0.943)PS(0.022)R	0.942834	0.00380991	75.739	-2.1349	501	1;2
S	ENSP00000221486	QEGLRKITSYFLNEGSQARPRSSHRYFLERG	KITSYFLNEGS(1)QARPR	0.999986	0.00289988	86.8	-1.2322	277	1
S	ENSP00000221504	KEGTCQRGDQCCYSHSPPTPRVSADAAPDCP	GDQCCY(0.001)S(0.018)HS(0.963)PPT(0.018)PR	0.963208	0.000567957	93.495	-1.5932	596	1
S	ENSP00000465776	GDLGIVRRRSRDVPESPQHAADTPKSGEPRV	DVPES(0.995)PQHAADT(0.005)PK	0.994767	0.00808019	52.862	0.19045	306	1
S	ENSP00000465776	RYHNSHPLRERARKLSQGILIIRFEMPYNIW	KLS(1)QGILIIR	1	0.00172708	104.81	-0.63616	40	1
S	ENSP00000465776	SSPRGQEGSRQDKPLSPAGSSQEAADTPDTR	QDKPLS(1)PAGSSQEAADTPDTR	1	0.000855819	165.01	1.4741	362	1
S	ENSP00000465776	GQEGSRQDKPLSPAGSSQEAADTPDTRHPCS	QDKPLS(0.375)PAGS(0.486)S(0.138)QEAADTPDTR	0.485623	0.00650885	49.188	-1.4997	366
S	ENSP00000465776	QEGSRQDKPLSPAGSSQEAADTPDTRHPCSL	QDKPLS(0.333)PAGS(0.333)S(0.333)QEAADTPDTR	0.333291	0.00650885	49.188	-0.16006	367
S	ENSP00000465776	TSPITVGDLGIVRRRSRDVPESPQHAADTPK	S(1)RDVPESPQHAADTPK	0.999948	0.00363762	110.75	-0.9653	300	1
S	ENSP00000465776	VLKKLAQSRRTALATSPITVGDLGIVRRRSR	T(0.001)ALAT(0.202)S(0.741)PIT(0.057)VGDLGIVR	0.740662	0.00346424	54.834	1.3987	286	1
S	ENSP00000465776	GEPRVPEEAAQDRPMSPGDCPPETTETPKCS	VPEEAAQDRPMS(1)PGDCPPETTETPK	1	1.11e-09	178.44	0.14	332	1
S	ENSP00000221566	FEAAATGKEMPQDLRSPARTPPSEEDSAEAE	S(1)PART(1)PPSEEDSAEAER	1	3.42e-06	150.79	-0.19589	77	1;2
S	ENSP00000221566	ELIEQLRSQIRSRTPSASNDDQQE_______	S(0.048)RT(0.168)PS(0.617)AS(0.168)NDDQQE	0.617122	0.00757746	78.95	0.10686	305	1
S	ENSP00000221801	KNLVPGESVYGEKRVSISEGDDKIEYRAWNP	RVS(1)ISEGDDKIEYR	0.999609	1.22e-20	248.23	-2.8153	124	1
S	ENSP00000221801	LVPGESVYGEKRVSISEGDDKIEYRAWNPFR	VS(0.024)IS(0.976)EGDDKIEYR	0.976217	0.0073397	63.681	2.4994	126	1
S	ENSP00000221922	RKSSRPQAKAAPRAYSDHDDRWETKEGAASP	AYS(1)DHDDRWETK	1	0.00525843	104.09	-0.79771	362	1
S	ENSP00000221922	KEGAASPAPETPQPTSPETSPKETPMQPPEI	EGAASPAPETPQPT(0.069)S(0.865)PET(0.053)S(0.013)PK	0.865032	1.16e-18	228.29	0.24102	386	1;2
S	ENSP00000221922	ASPAPETPQPTSPETSPKETPMQPPEIPAPA	EGAASPAPETPQPT(0.162)S(0.75)PET(0.162)S(0.926)PK	0.926088	0.000164877	154.33	0.73294	390	2
S	ENSP00000221922	EPNPVRNFLDDPRRRSGPLEESERDRREESR	S(1)GPLEESER	1	0.00301946	89.356	0.0016472	202	1
S	ENSP00000221922	NVAVESEKNLGPSRRSPGTPRPPGASKGGRT	S(1)PGTPRPPGASK	0.999994	0.000805685	140.93	0.12523	80	1
S	ENSP00000221922	AELEGVAVTAPRKGRSVEKENVAVESEKNLG	S(1)VEKENVAVESEK	1	0.00158176	149.52	0.25708	60	1
S	ENSP00000221922	VELNSPRTTHLAGALSPGEAWPFESV_____	TTHLAGALS(1)PGEAWPFESV	0.999893	0.000190488	167.53	0.91506	521	1
S	ENSP00000221922	HLAGALSPGEAWPFESV______________	TTHLAGALSPGEAWPFES(1)V	0.99991	0.00565254	50.202	2.7069	530	1
S	ENSP00000465596	EKVLADTKELVSSKVSGAQEMVSSAKDTVAT	VS(1)GAQEMVSSAK	1	0.00025299	150.95	1.3886	130	1
S	ENSP00000465596	VEEPVQQPSVVDRVASMPLISSTCDMVSAAY	VAS(0.982)MPLIS(0.006)S(0.006)T(0.006)CDMVSAAYASTK	0.982494	0.000403535	51.104	3.9034	31	1
S	ENSP00000221972	EDISRGLQGTYQDVGSLNIGDVQLEKP____	GLQGTYQDVGS(1)LNIGDVQLEKP	0.999989	5.25e-05	116.72	-0.0064819	215	1
S	ENSP00000222122	AGPADAPAGAVVGGGSPRGRPGPVPAPGLLA	KAALPAATTPGPGLETAGPADAPAGAVVGGGS(1)PR	0.999675	0.000199738	49.984	-1.9243	86	1
S	ENSP00000222122	EPSPARTPAPSPGPGSCGSASPRSSPGHAPA	TPAPSPGPGS(0.333)CGS(0.333)AS(0.333)PR	0.333251	0.00361881	53.554	0.51723	156
S	ENSP00000222122	PARTPAPSPGPGSCGSASPRSSPGHAPARAA	TPAPSPGPGS(0.333)CGS(0.333)AS(0.333)PR	0.333251	0.00361881	53.554	0.51723	159
S	ENSP00000222122	RTPAPSPGPGSCGSASPRSSPGHAPARAALG	TPAPSPGPGS(0.333)CGS(0.333)AS(0.333)PR	0.333251	0.00361881	53.554	0.51723	161
S	ENSP00000222224	EARTEFLRKKARHQNSLPELEAAEAGAPGSG	HQNS(1)LPELEAAEAGAPGSGPVDLFR	1	1.29e-05	125.73	0.90984	59	1
S	ENSP00000222247	QCYRDMGARHRARAHSIQIMKVEEIAASKCR	AHS(1)IQIMK	1	1.88e-06	124.12	-0.30105	123	1
S	ENSP00000222247	KSSGEIVYCGQVFEKSPLRVKNFGIWLRYDS	SSGEIVYCGQVFEKS(1)PLR	1	3.08e-12	175.86	0.02743	71	1
S	ENSP00000222270	DESVEAKRERPSGPESPVQGPRIKHVCRHAA	ERPSGPES(1)PVQGPR	0.999995	0.00412945	129.65	0.0052103	861	1
S	ENSP00000222270	VAGAVKQISDRGPVRSEDESVEAKRERPSGP	GPVRS(1)EDESVEAK	1	1.39e-05	199.09	-2.0366	844	1
S	ENSP00000222270	GVLDLDRPGEPAGEESPGPLQERSPLLPLPE	GVLDLDRPGEPAGEES(1)PGPLQER	1	1.69e-06	127.14	0.31677	2348	1
S	ENSP00000222270	EKVQEARGHARLRHLSFSGMSGARLLGIHHD	HLS(0.997)FS(0.003)GMS(0.001)GAR	0.996725	0.0238374	50.897	0.37108	2455	1
S	ENSP00000222270	PPPPPLTLVLSSGPASPPRQAIRVKRVSTFS	PAPPPPPPPLTLVLS(0.001)S(0.004)GPAS(0.995)PPR	0.994952	0.000107799	85.423	0.20002	2270	1
S	ENSP00000222270	RRCVKQRPSYDIFEDSDDSEPGGPPAPRRRT	QRPSYDIFEDS(1)DDS(1)EPGGPPAPR	0.999691	0.00151236	62.589	-0.041389	1092	1;2
S	ENSP00000222270	VKQRPSYDIFEDSDDSEPGGPPAPRRRTPRE	QRPSYDIFEDS(1)DDS(1)EPGGPPAPR	0.999857	0.00151236	59.372	-0.041389	1095	2
S	ENSP00000222270	GDPDFPAPPRRSRRPSPLAPRPPPSRWASPP	RPS(1)PLAPRPPPSR	0.999981	0.0125011	51.76	0.24611	1917	1
S	ENSP00000222270	RQAIRVKRVSTFSGRSPPAPPPYKAPRLDED	S(1)PPAPPPYK	0.999999	0.00493964	66.056	4.1747	2288	1
S	ENSP00000222270	AKKGRTIVKTLLPWDSDESPEASPGPPGPRR	TLLPWDS(1)DES(0.997)PEAS(0.003)PGPPGPR	0.999978	8.57e-08	119.35	-0.62382	1032	1;2
S	ENSP00000222270	GRTIVKTLLPWDSDESPEASPGPPGPRRGAG	TLLPWDS(1)DES(0.998)PEAS(0.002)PGPPGPR	0.997878	8.57e-08	119.35	0.32863	1035	2
S	ENSP00000222270	IDQQQQQKVAASMPLSPGGQMEEVAGAVKQI	VAASMPLS(1)PGGQMEEVAGAVK	0.999999	9.61e-06	131.94	0.9321	821	1
S	ENSP00000222270	WQDVPQRRVGSGQGGSPCWKKQEQKLDDEEE	VGSGQGGS(1)PCWK	1	0.00176098	106.6	0.29957	351	1
S	ENSP00000222270	SPPRQAIRVKRVSTFSGRSPPAPPPYKAPRL	VST(0.046)FS(0.509)GRS(0.444)PPAPPPYK	0.508894	0.0220209	47.082	0.21722	2285	1
S	ENSP00000222270	PRPPPSRWASPPLKTSPQLRVPPPTSVVTAL	WASPPLKT(0.246)S(0.754)PQLR	0.753514	0.00425776	74.338	-0.57503	1936	1
S	ENSP00000222329	EGPGEAGGPLTPRRVSSDLQHATAQLSLEHR	RVS(0.798)S(0.202)DLQHATAQLSLEHR	0.797779	0.000280288	136.77	1.1324	531	1
S	ENSP00000222329	GPGEAGGPLTPRRVSSDLQHATAQLSLEHRD	RVS(0.402)S(0.598)DLQHATAQLSLEHR	0.597603	0.000108844	91.643	0.13061	532	1
S	ENSP00000222329	ADTGFAFPDWAYKPESSPGSRQIQLWHFILE	TPADTGFAFPDWAYKPES(0.622)S(0.349)PGS(0.028)R	0.622497	3.87e-26	233.19	-0.89673	20	1
S	ENSP00000222329	DTGFAFPDWAYKPESSPGSRQIQLWHFILEL	TPADTGFAFPDWAYKPES(0.168)S(0.609)PGS(0.222)R	0.609089	3.87e-26	233.19	3.4281	21	1
S	ENSP00000222330;ENSP00000264235	DFGSAKQLVRGEPNVSYICSRYYRAPELIFG	GEPNVS(0.625)Y(0.374)ICS(0.001)R	0.625277	0.00146654	131.12	0.90318	215	1
S	ENSP00000222345	ASRAHSLGGLDPAFTSTEDLNCKENLEQDLG	AHSLGGLDPAFT(0.062)S(0.727)T(0.211)EDLNCK	0.726784	0.000169281	106.69	1.5157	401	1
S	ENSP00000222345	RVADWPPKREALREHSNPSPSQDTDGTKATK	EALREHS(1)NPSPSQDTDGTK	0.999948	0.00282044	93.633	-0.66761	97	1;2
S	ENSP00000222345	DWPPKREALREHSNPSPSQDTDGTKATKMAH	EALREHS(1)NPS(0.997)PS(0.002)QDTDGTK	0.997404	0.00282044	60.171	-1.8989	100	2
S	ENSP00000222345	EAAGRSHHADRRREVSPAPAVAGQSKGYRPK	REVS(1)PAPAVAGQSK	1	0.000250149	151.87	-0.072995	1364	1
S	ENSP00000222345	WPRSPGRAFLPLRHRSSSEITLSECDAEDAG	HRS(0.665)S(0.665)S(0.665)EIT(0.006)LSECDAEDAGEPR	0.66479	0.00035057	119.27	1.115	170	2
S	ENSP00000222345	PRSPGRAFLPLRHRSSSEITLSECDAEDAGE	HRS(0.665)S(0.665)S(0.665)EIT(0.006)LSECDAEDAGEPR	0.66479	0.00035057	119.27	1.115	171	2
S	ENSP00000222345	RSPGRAFLPLRHRSSSEITLSECDAEDAGEP	S(0.007)S(0.007)S(0.986)EITLSECDAEDAGEPR	0.98561	1.83e-09	160.57	-0.47457	172	1;2
S	ENSP00000222345	IMDNLGPEQERDTGQSPQKGLQRTLSDESLC	LIIMDNLGPEQERDT(0.5)GQS(0.5)PQK	0.5	0.00333163	74.222	0.47671	1534	1
S	ENSP00000222345	ASSGSKAFHRLSRRRSKDVEFQDGWPRSPGR	S(1)KDVEFQDGWPRS(1)PGR	1	4.36e-05	180.56	2.0769	146	1;2
S	ENSP00000222345	RRRSKDVEFQDGWPRSPGRAFLPLRHRSSSE	S(1)KDVEFQDGWPRS(1)PGR	1	0.00120081	85.062	2.0769	158	2
S	ENSP00000222345	RDTGQSPQKGLQRTLSDESLCSGRREPSFAS	TLS(1)DESLCSGR	0.999994	0.000137208	180.84	0.52041	1544	1;2
S	ENSP00000222345	GQSPQKGLQRTLSDESLCSGRREPSFASPAG	TLS(1)DES(0.992)LCS(0.008)GR	0.991629	0.00727644	75.018	0.40527	1547	2
S	ENSP00000222547	KTQNKLLAEMDSQFDSTTGFLGKTMGKLKIL	LLAEMDS(0.006)QFDS(0.742)T(0.198)T(0.054)GFLGK	0.741636	0.00179673	66.467	1.5747	73	1
S	ENSP00000222547	ERLTESLRSKVTAIKSLSIEIGHEVKTQNKL	S(0.699)LS(0.301)IEIGHEVK	0.698519	0.00614107	94.673	-0.70103	48	1
S	ENSP00000222547	LTESLRSKVTAIKSLSIEIGHEVKTQNKLLA	SLS(1)IEIGHEVK	1	0.000362397	188.09	-0.97482	50	1
S	ENSP00000222553	GGGLLQKLTRDLLNCSFKCSYVVTNGLGINV	DLLNCS(1)FK	1	0.00387277	82.914	1.4335	398	1
S	ENSP00000222553	LLHTVFKNGKVTKSYSFDEIRKNAQLNIELE	SYS(1)FDEIRK	0.999997	0.000819624	130.1	-0.96895	472	1
S	ENSP00000222567	KKKKKKKDPETYEVDSGTTKLADDADDTPME	KDPET(0.014)YEVDS(0.746)GT(0.19)T(0.05)K	0.74595	0.00493338	67.646	0.020577	242	1
S	ENSP00000222567	YSCLVAGPHQRHIALSPRYLNRKRTGIREQL	HIALS(1)PR	1	0.0261373	87.806	0.95608	60	1
S	ENSP00000222567	KKHQEVQDQDPVFQGSDSSGYQSDHKKKKKK	HQEVQDQDPVFQGS(0.264)DS(0.264)S(0.264)GY(0.002)QS(0.206)DHKK	0.264035	0.000215843	67.055	-0.53412	297
S	ENSP00000222567	HQEVQDQDPVFQGSDSSGYQSDHKKKKKKRK	HQEVQDQDPVFQGS(0.116)DS(0.336)S(0.336)GY(0.007)QS(0.204)DHKK	0.336435	0.000199667	84.561	-2.6782	299
S	ENSP00000222567	QEVQDQDPVFQGSDSSGYQSDHKKKKKKRKH	HQEVQDQDPVFQGS(0.01)DS(0.152)S(0.608)GYQS(0.23)DHKK	0.608322	0.000100529	109.44	0.49737	300	1
S	ENSP00000222567	DQDPVFQGSDSSGYQSDHKKKKKKRKHSEEA	HQEVQDQDPVFQGS(0.001)DS(0.014)S(0.007)GYQS(0.979)DHKK	0.978585	5.19e-10	128.08	1.5037	304	1
S	ENSP00000222567	GYQSDHKKKKKKRKHSEEAEFTPPLKCSPKR	RKHS(1)EEAEFTPPLK	1	1.92e-05	159.95	0.25363	316	1;2;3
S	ENSP00000222567	RKHSEEAEFTPPLKCSPKRKGKSNFL_____	KHS(1)EEAEFT(1)PPLKCS(1)PK	1	0.000363296	124.43	-0.97409	328	1;2;3
S	ENSP00000420500	GGQDFARSGFSKNCGSPGSSQLSSNSLYAKA	NCGS(0.991)PGS(0.006)S(0.002)QLS(0.001)SNSLYAK	0.990838	0.00769977	48.288	-4.0734	402	1
S	ENSP00000420500	TSPQSPLMQCSFYNRSSPVHIIATSKSLHSY	S(0.5)S(0.5)PVHIIATSK	0.5	0.00313492	119.17	0.6859	134	1
S	ENSP00000420500	SPQSPLMQCSFYNRSSPVHIIATSKSLHSYA	S(0.223)S(0.777)PVHIIATSK	0.776698	0.00313492	119.17	0.95377	135	1
S	ENSP00000222584	TPPASKENNVSQPASSSSSSSSSNNGSASPT	ENNVS(0.002)QPAS(0.028)S(0.09)S(0.09)S(0.09)S(0.09)S(0.09)S(0.09)S(0.09)S(0.09)NNGS(0.09)AS(0.09)PT(0.033)KT(0.039)K	0.0898898	0.003562	40.43	-0.90068	123
S	ENSP00000222584	PPASKENNVSQPASSSSSSSSSNNGSASPTK	ENNVS(0.002)QPAS(0.028)S(0.09)S(0.09)S(0.09)S(0.09)S(0.09)S(0.09)S(0.09)S(0.09)NNGS(0.09)AS(0.09)PT(0.033)KT(0.039)K	0.0898898	0.003562	40.43	-0.90068	124
S	ENSP00000222584	PASKENNVSQPASSSSSSSSSNNGSASPTKT	ENNVS(0.002)QPAS(0.028)S(0.09)S(0.09)S(0.09)S(0.09)S(0.09)S(0.09)S(0.09)S(0.09)NNGS(0.09)AS(0.09)PT(0.033)KT(0.039)K	0.0898898	0.003562	40.43	-0.90068	125
S	ENSP00000222584	ASKENNVSQPASSSSSSSSSNNGSASPTKTK	ENNVS(0.002)QPAS(0.028)S(0.09)S(0.09)S(0.09)S(0.09)S(0.09)S(0.09)S(0.09)S(0.09)NNGS(0.09)AS(0.09)PT(0.033)KT(0.039)K	0.0898898	0.003562	40.43	-0.90068	126
S	ENSP00000222584	SKENNVSQPASSSSSSSSSNNGSASPTKTKS	ENNVS(0.002)QPAS(0.028)S(0.09)S(0.09)S(0.09)S(0.09)S(0.09)S(0.09)S(0.09)S(0.09)NNGS(0.09)AS(0.09)PT(0.033)KT(0.039)K	0.0898898	0.003562	40.43	-0.90068	127
S	ENSP00000222584	KENNVSQPASSSSSSSSSNNGSASPTKTKSG	ENNVS(0.002)QPAS(0.028)S(0.09)S(0.09)S(0.09)S(0.09)S(0.09)S(0.09)S(0.09)S(0.09)NNGS(0.09)AS(0.09)PT(0.033)KT(0.039)K	0.0898898	0.003562	40.43	-0.90068	128
S	ENSP00000222584	ENNVSQPASSSSSSSSSNNGSASPTKTKSGN	ENNVS(0.002)QPAS(0.028)S(0.09)S(0.09)S(0.09)S(0.09)S(0.09)S(0.09)S(0.09)S(0.09)NNGS(0.09)AS(0.09)PT(0.033)KT(0.039)K	0.0898898	0.003562	40.43	-0.90068	129
S	ENSP00000222584	NNVSQPASSSSSSSSSNNGSASPTKTKSGNS	ENNVS(0.002)QPAS(0.028)S(0.09)S(0.09)S(0.09)S(0.09)S(0.09)S(0.09)S(0.09)S(0.09)NNGS(0.09)AS(0.09)PT(0.033)KT(0.039)K	0.0898898	0.003562	40.43	-0.90068	130
S	ENSP00000222584	QPASSSSSSSSSNNGSASPTKTKSGNSSTPG	ENNVS(0.002)QPAS(0.028)S(0.09)S(0.09)S(0.09)S(0.09)S(0.09)S(0.09)S(0.09)S(0.09)NNGS(0.09)AS(0.09)PT(0.033)KT(0.039)K	0.0898898	0.003562	40.43	-0.90068	134
S	ENSP00000222584	ASSSSSSSSSNNGSASPTKTKSGNSSTPGQF	ENNVS(0.002)QPAS(0.028)S(0.09)S(0.09)S(0.09)S(0.09)S(0.09)S(0.09)S(0.09)S(0.09)NNGS(0.09)AS(0.09)PT(0.033)KT(0.039)K	0.0898898	0.003562	40.43	-0.90068	136
S	ENSP00000222584;ENSP00000406140;ENSP00000329357;ENSP00000365931	PFICNWMFCGKRFTRSDELQRHRRTHTGEKR;PFMCTWSYCGKRFTRSDELQRHKRTHTGEKK;PFVCNWFFCGKRFTRSDELQRHARTHTGDKR;PFVCNWMYCGKRFTRSDELQRHRRTHTGEKK	FT(0.023)RS(0.977)DELQR	0.977037	0.0106053	68.536	0.23097	691	1
S	ENSP00000222584	TEVLGSPRIVTVAAISQDSNPATPNVSTNME	IVT(0.009)VAAIS(0.552)QDS(0.435)NPAT(0.004)PNVSTNMEEF	0.551696	0.000359317	59.893	-0.3761	767	1
S	ENSP00000222584	LGSPRIVTVAAISQDSNPATPNVSTNMEEF_	IVT(0.001)VAAIS(0.404)QDS(0.568)NPAT(0.026)PNVS(0.001)TNMEEF	0.56824	0.00102421	46.35	0.46841	770	1
S	ENSP00000222584	GKTSEPENNNKKPKTSGSQDSQPSPLALLAA	T(0.332)S(0.332)GS(0.332)QDS(0.003)QPSPLALLAATCSK	0.332321	0.00567065	63.893	1.4514	38
S	ENSP00000222584	TSEPENNNKKPKTSGSQDSQPSPLALLAATC	T(0.332)S(0.332)GS(0.332)QDS(0.003)QPSPLALLAATCSK	0.332321	0.00567065	63.893	1.4514	40
S	ENSP00000222584	PENNNKKPKTSGSQDSQPSPLALLAATCSKI	T(0.248)S(0.248)GS(0.213)QDS(0.288)QPS(0.003)PLALLAATCSK	0.288415	0.000554439	61.522	-5.0716	43
S	ENSP00000222584	NNKKPKTSGSQDSQPSPLALLAATCSKIGTP	TSGSQDS(0.001)QPS(0.998)PLALLAATCSK	0.998277	0.00170594	53.033	2.1009	46	1
S	ENSP00000222597	INHRHMRAGKPVTRASLENVHPPIAPPPTEI	AS(1)LENVHPPIAPPPTEIPER	0.999981	0.000581305	50.271	0.30087	200	1
S	ENSP00000222597	PPAELSMAPPPPRSVSQETFRISTRKHSNLI	SVS(1)QETFR	0.999858	0.0128665	77.358	0.44514	277	1
S	ENSP00000379737	SLLEAHDIVASKCYDSPPSSPEMNNSSINNQ	CYDS(0.863)PPS(0.088)S(0.03)PEMNNS(0.009)S(0.009)INNQLLPVDAIR	0.862751	0.000301798	57.738	0.74674	106	1
S	ENSP00000222812	PNPDEKTKEELEELMSDIKKTANKVRSKLKS	EELEELMS(1)DIKK	1	0.0219395	43.761	1.7505	80	1
S	ENSP00000222968	EGGDGAAGDPKKEKKSLDSDESEDEEDDYQQ	S(0.784)LDS(0.254)DES(0.961)EDEEDDY(0.001)QQK	0.783941	0.000231858	108.99	-1.7889	57	1;2
S	ENSP00000222968	DGAAGDPKKEKKSLDSDESEDEEDDYQQKRK	KSLDS(1)DES(1)EDEEDDYQQKR	1	4.13e-192	309.59	-1.2441	60	1;2
S	ENSP00000222968	AGDPKKEKKSLDSDESEDEEDDYQQKRKGVE	KSLDS(1)DES(1)EDEEDDYQQKR	1	7.59e-10	210.13	-0.34961	63	1;2
S	ENSP00000222968	AKDDATLSGKRMQSLSLNK____________	MQS(0.008)LS(0.992)LNK	0.992317	0.00568598	81.017	-1.4247	178	1
S	ENSP00000222990	HKEMSKVWNDLRPKLSCLFAGPHSTLTPPCS	LS(1)CLFAGPHSTLTPPCSPPEDGLCPH	0.999912	1.68e-06	117.83	-0.09816	441	1
S	ENSP00000222990	SCLFAGPHSTLTPPCSPPEDGLCPH______	LSCLFAGPHS(0.001)T(0.003)LT(0.997)PPCS(1)PPEDGLCPH	0.999993	4.33e-09	124.98	1.0394	456	1;2
S	ENSP00000223145	RSKQSSRHSKEKDRQSPLHGNHITISHTQAT	DRQS(1)PLHGNHITISHTQATGSR	1	1.33e-06	130.49	-0.16179	258	1
S	ENSP00000223145	ASLGSLPGPGAARGPSPSSPTPPAAAAPAEQ	GPS(1)PS(0.05)S(0.95)PTPPAAAAPAEQAPR	0.999915	1.74e-05	197.32	0.61896	105	2
S	ENSP00000223145	LGSLPGPGAARGPSPSSPTPPAAAAPAEQAP	GPS(0.651)PS(0.762)S(0.455)PT(0.132)PPAAAAPAEQAPR	0.7622	6.45e-05	165.14	-2.804	107	2
S	ENSP00000223145	GSLPGPGAARGPSPSSPTPPAAAAPAEQAPR	GPS(0.997)PS(0.02)S(0.982)PT(0.001)PPAAAAPAEQAPR	0.981527	1.74e-05	197.32	0.26175	108	2
S	ENSP00000223145	LQPIRATVPYQLLRGSQHSPTRPPVAAAAAS	GS(0.487)QHS(0.374)PT(0.139)RPPVAAAAASLGSLPGPGAAR	0.487051	0.000148657	92.01	0.3545	76
S	ENSP00000223145	IRATVPYQLLRGSQHSPTRPPVAAAAASLGS	GS(0.032)QHS(0.964)PT(0.004)RPPVAAAAASLGSLPGPGAAR	0.964294	1.1e-17	201.41	0.47578	79	1
S	ENSP00000223145	SSSQTPHPPSQRMRRSAAGSPPAVAAAGSGN	S(0.5)AAGS(0.5)PPAVAAAGSGNGAGGGGGVGCAPAAGAGR	0.499835	0.000304717	65.962	3.3949	26
S	ENSP00000223145	TPHPPSQRMRRSAAGSPPAVAAAGSGNGAGG	RS(0.09)AAGS(0.91)PPAVAAAGSGNGAGGGGGVGCAPAAGAGR	0.909861	0.000304717	91.779	3.06	30	1
S	ENSP00000223145	AKSQQVRTSSTIRRTSSLDTITGPYLTGQWP	T(0.348)S(0.348)S(0.299)LDT(0.005)ITGPYLTGQWPR	0.347865	0.000362251	164.69	1.4771	171
S	ENSP00000223145	KSQQVRTSSTIRRTSSLDTITGPYLTGQWPR	RT(0.183)S(0.183)S(0.607)LDT(0.026)ITGPYLTGQWPR	0.607328	0.0001308	164.69	1.5283	172	1
S	ENSP00000223145	WAEEGAEKRSHQRSASWGSADQLKEQIAKLR	SAS(1)WGSADQLK	0.999788	0.00556903	93.478	-0.050113	223	1
S	ENSP00000223145	RRAPLPAHYRSSSTRSIDTQTPSVQERSSSC	S(1)IDTQTPSVQER	1	0.000108697	199.38	1.106	345	1;2
S	ENSP00000223145	RSPESHRRSSSPERRSPGSPVCRADKAKSQQ	S(1)PGSPVCR	0.99958	0.0334014	43.77	0.07931	145	1
S	ENSP00000223145	PDGRRAPLPAHYRSSSTRSIDTQTPSVQERS	S(0.241)S(0.241)S(0.491)T(0.387)RS(0.638)IDT(0.001)QTPSVQER	0.490765	0.00389955	61.111	0.078271	342
S	ENSP00000223145	PKSSVSRVPCNVEGISPELEKVFIKENNGKE	VPCNVEGIS(1)PELEK	1	6.67e-45	221.79	-0.68508	303	1
S	ENSP00000223145	RDKDSGSSSPLPKYASSPKPNNSYMFKREPP	Y(0.001)AS(0.5)S(0.5)PKPNNSYMFK	0.499666	0.0117514	75.911	0.65825	405
S	ENSP00000223145	DKDSGSSSPLPKYASSPKPNNSYMFKREPPE	YAS(0.031)S(0.969)PKPNNSYMFK	0.968733	0.00571556	91.14	-1.6014	406	1
S	ENSP00000376924	EYTTRVGQQAIVLCISPSKPNPVFKVFGAAP	VGQQAIVLCIS(0.973)PS(0.027)KPNPVFK	0.972975	1.34e-17	228.6	0.72253	136	1
S	ENSP00000376924	TTRVGQQAIVLCISPSKPNPVFKVFGAAPLE	VGQQAIVLCIS(0.135)PS(0.865)KPNPVFK	0.86497	0.00171493	102.45	0.16876	138	1
S	ENSP00000223193;ENSP00000466924	PNIDGPNAKSVQREQSLHSFHTLFCRRCFKY	EQS(0.996)LHS(0.004)FHTLFCR	0.995658	0.00433699	45.084	1.1081	238	1
S	ENSP00000223193	PKRPGGRRRGRLPNNSSRPSTPTINVLESKD	LPNNS(0.692)S(0.692)RPS(0.486)T(0.127)PT(0.002)INVLESK	0.692436	0.000210064	148.53	-0.84418	323	1;2
S	ENSP00000223193	KRPGGRRRGRLPNNSSRPSTPTINVLESKDT	LPNNS(0.181)S(0.748)RPS(0.305)T(0.752)PT(0.013)INVLESK	0.748273	0.000118624	148.53	-2.7648	324	1;2
S	ENSP00000223193	GGRRRGRLPNNSSRPSTPTINVLESKDTDSD	GRLPNNS(0.02)S(0.071)RPS(0.613)T(0.258)PT(0.037)INVLESK	0.613331	0.000210064	137.03	0.3447	327	1;2
S	ENSP00000445888	LEVTAEEIQRLEDNDSAASDPDAETTARTNG	LEDNDS(0.999)AAS(0.998)DPDAET(0.002)T(0.001)AR	0.999489	0.00352179	42.384	0.31086	80	2
S	ENSP00000445888	TAEEIQRLEDNDSAASDPDAETTARTNGKGN	LEDNDS(0.001)AAS(0.999)DPDAETTAR	0.99854	0.00106987	86.557	1.2181	83	1;2
S	ENSP00000223321	_________MAERGYSFSLTTFSPSGKLVQI	GY(0.08)S(0.902)FS(0.017)LT(0.001)TFSPSGK	0.902121	0.0140371	49.537	0.79784	7	1
S	ENSP00000223368	EPVPLETQVVEEEEDSGAPPLKRFCVDQPTV	EEPVPLETQVVEEEEDS(1)GAPPLKR	0.999995	5.95e-05	115.34	0.35922	180	1
S	ENSP00000223368	DSQPPTLGQEILEEPSLPSSEVADEPPTLTK	TDDSQPPT(0.011)LGQEILEEPS(0.899)LPS(0.04)S(0.049)EVADEPPTLTK	0.899258	0.000221789	56.957	0.99012	148	1
S	ENSP00000223368	NQSSVSDVYQLKVDSSTNSSPSPQQSESLSP	VDS(0.191)S(0.745)T(0.076)NS(0.473)S(0.473)PS(0.042)PQQS(0.081)ES(0.249)LS(0.638)PAHT(0.015)S(0.017)DFR	0.74453	0.000223101	98.75	-0.27729	108	2;3
S	ENSP00000223368	SVSDVYQLKVDSSTNSSPSPQQSESLSPAHT	VDS(0.191)S(0.745)T(0.076)NS(0.473)S(0.473)PS(0.042)PQQS(0.081)ES(0.249)LS(0.638)PAHT(0.015)S(0.017)DFR	0.472856	0.00058331	65.378	-0.27729	111
S	ENSP00000223368	VSDVYQLKVDSSTNSSPSPQQSESLSPAHTS	VDSST(0.001)NS(0.022)S(0.97)PS(0.008)PQQS(0.048)ES(0.1)LS(0.83)PAHT(0.017)S(0.004)DFR	0.969651	1.58e-06	128.82	0.66742	112	1;2
S	ENSP00000223368	DVYQLKVDSSTNSSPSPQQSESLSPAHTSDF	VDS(0.009)S(0.009)T(0.009)NS(0.027)S(0.079)PS(0.766)PQQS(0.071)ES(0.026)LS(0.004)PAHTSDFR	0.766349	0.000741477	52.927	3.1859	114	1
S	ENSP00000223368	LKVDSSTNSSPSPQQSESLSPAHTSDFRTDD	VDS(0.087)S(0.325)T(0.113)NS(0.057)S(0.164)PS(0.41)PQQS(0.697)ES(0.377)LS(0.706)PAHT(0.031)S(0.033)DFR	0.696907	0.00049543	87.948	0.80474	118	3
S	ENSP00000223368	VDSSTNSSPSPQQSESLSPAHTSDFRTDDSQ	VDS(0.006)S(0.013)T(0.014)NS(0.378)S(0.423)PS(0.165)PQQS(0.176)ES(0.456)LS(0.366)PAHT(0.003)S(0.001)DFR	0.456208	0.000239923	64.885	-4.663	120
S	ENSP00000223368	SSTNSSPSPQQSESLSPAHTSDFRTDDSQPP	VDSSTNSSPSPQQS(0.01)ES(0.025)LS(0.957)PAHT(0.007)S(0.001)DFR	0.956998	1.15e-14	172.18	3.2752	122	1;2;3
S	ENSP00000355151	GLFAPIHKVIRIGFPSTSPAKAKKTKRMAMG	IGFPS(0.622)T(0.302)S(0.077)PAK	0.621527	0.00797155	101.71	-1.793	292	1
S	ENSP00000355151	FAPIHKVIRIGFPSTSPAKAKKTKRMAMGVS	IGFPS(0.111)T(0.195)S(0.694)PAK	0.694341	0.0102894	95.183	-0.98294	294	1
S	ENSP00000355151;ENSP00000445531	SGLLTETSSRYARKISGTTALQEALKEKQQH;TGLLTETSSRYARKISGTTALQEALKEKQQH	KIS(1)GTTALQEALK	0.99991	3.02e-05	162.09	-1.0903	352	1
S	ENSP00000355151	KKTKRMAMGVSALTHSPSSSSISSVSSVASS	MAMGVS(0.001)ALT(0.008)HS(0.879)PS(0.078)S(0.024)S(0.007)S(0.002)ISSVSSVASSVGGRPSR	0.87939	2.01e-06	93.359	2.9543	314	1
S	ENSP00000355151	SSKEGSPLHKQSSGPSSSPAAAAAPEKPGPK	QS(0.011)S(0.031)GPS(0.319)S(0.319)S(0.319)PAAAAAPEKPGPK	0.319348	0.00641347	49.768	0.81974	52
S	ENSP00000355151	SKEGSPLHKQSSGPSSSPAAAAAPEKPGPKA	QS(0.007)S(0.082)GPS(0.27)S(0.32)S(0.32)PAAAAAPEKPGPK	0.319944	0.00641347	49.768	1.13	53
S	ENSP00000355151	KEGSPLHKQSSGPSSSPAAAAAPEKPGPKAA	QS(0.007)S(0.082)GPS(0.27)S(0.32)S(0.32)PAAAAAPEKPGPK	0.319944	0.00641347	49.768	1.13	54
S	ENSP00000355151	LRESVLNSSVKTGNESGSNLSDSGSVKRGEK	TGNES(1)GSNLSDSGSVK	0.999727	0.000243914	143.04	0.13818	202	1;2
S	ENSP00000355151	LNSSVKTGNESGSNLSDSGSVKRGEKDLRLG	TGNESGSNLS(0.945)DS(0.041)GS(0.014)VK	0.945107	0.000611802	129.02	0.25588	207	1;2
S	ENSP00000355151	SLNELRVLLLEANRHSPGPERDLSREVHKAE	VLLLEANRHS(1)PGPER	1	0.000373746	166.52	2.6907	888	1
S	ENSP00000223641	_________MPGPTPSGTNVGSSGRSPSKAV	PGPT(0.001)PS(0.875)GT(0.095)NVGS(0.015)S(0.015)GR	0.875296	0.0148115	51.089	2.2202	7	1
S	ENSP00000223641	___MPGPTPSGTNVGSSGRSPSKAVAARAAG	PGPTPS(0.001)GT(0.005)NVGS(0.971)S(0.667)GRS(0.348)PS(0.009)K	0.970563	0.00163617	142.54	0.16685	13	1;2
S	ENSP00000223641	__MPGPTPSGTNVGSSGRSPSKAVAARAAGS	PGPTPSGTNVGS(0.069)S(0.878)GRS(0.051)PS(0.002)K	0.878317	0.000256678	201.29	-0.074457	14	1;2
S	ENSP00000223641	PGPTPSGTNVGSSGRSPSKAVAARAAGSTVR	PGPTPSGTNVGS(0.002)S(0.092)GRS(0.901)PS(0.004)K	0.901469	1.74e-08	193.51	1.8296	17	1;2
S	ENSP00000223641	PTPSGTNVGSSGRSPSKAVAARAAGSTVRQR	PGPTPSGTNVGS(0.3)S(0.2)GRS(0.2)PS(0.3)K	0.299625	0.00360253	86.761	-0.65239	19
S	ENSP00000223641	RKNASCGTRSAGRTTSAGTGGMWRFYTEDSP	TTS(1)AGTGGMWR	0.999789	0.00352729	105.66	-1.1025	49	1
S	ENSP00000224140	QMGKTSRKDMHCLEASSPTFSKEPMKVQDSV	DMHCLEAS(0.478)S(0.478)PT(0.039)FS(0.004)KEPMK	0.478301	0.0111291	45.384	-0.61515	641
S	ENSP00000224140	MGKTSRKDMHCLEASSPTFSKEPMKVQDSVL	DMHCLEAS(0.478)S(0.478)PT(0.039)FS(0.004)KEPMK	0.478301	0.0111291	45.384	-0.61515	642
S	ENSP00000224140	SVIYSNLTREQAPDISPKSDTLTDSQIDRDL	EQAPDIS(1)PK	1	0.00132186	104.24	0.96934	947	1
S	ENSP00000224140	QNNVGDTSRGQVIIISDSDDDDDERILSLEK	GQVIIIS(1)DS(1)DDDDDER	1	8.24e-05	171.5	0.1392	1017	2
S	ENSP00000224140	NVGDTSRGQVIIISDSDDDDDERILSLEKLT	GQVIIIS(1)DS(1)DDDDDER	1	8.24e-05	171.5	0.1392	1019	2
S	ENSP00000224140	LIPFTEMTNASEKKSSPFKDLMTVPESRDEE	KS(0.01)S(0.99)PFKDLMTVPESR	0.990304	0.00336116	122.16	-1.929	911	1
S	ENSP00000224140	PVGEMKNSCNVLHPQSPNNSNRQGCKVPFGE	NSCNVLHPQS(0.996)PNNS(0.004)NR	0.995997	0.00118642	65.423	-2.6404	1663	1
S	ENSP00000224140	QRQIRPKSQKNRRRLSDCESTDVKRAGSHTA	RLS(1)DCESTDVK	0.999996	0.000513014	151.73	0.13433	1366	1
S	ENSP00000224140	EQAPDISPKSDTLTDSQIDRDLHKLSLLAQA	SDTLTDS(1)QIDRDLHK	0.999944	0.00571659	117.3	-0.22519	956	1
S	ENSP00000446007	IKTVETRDGQVINETSQHHDDLE________	DGQVINET(0.058)S(0.942)QHHDDLE	0.942148	0.000206833	183.39	-0.58071	459	1
S	ENSP00000446007	LPNFSSLNLRETNLDSLPLVDTHSKRTLLIK	ETNLDS(1)LPLVDTHSK	1	1.79e-06	198.77	1.3803	430	1
S	ENSP00000446007	LRETNLDSLPLVDTHSKRTLLIKTVETRDGQ	ETNLDSLPLVDT(0.5)HS(0.5)KR	0.499944	0.00275993	54.008	-1.1285	438	1
S	ENSP00000446007	IATYRKLLEGEESRISLPLPNFSSLNLRETN	IS(0.938)LPLPNFS(0.047)S(0.015)LNLR	0.937936	5.48e-05	148.1	-1.8906	412	1
S	ENSP00000446007	LEGEESRISLPLPNFSSLNLRETNLDSLPLV	IS(0.009)LPLPNFS(0.783)S(0.208)LNLR	0.782964	0.00270475	94.922	-0.89238	419	1
S	ENSP00000446007	EGEESRISLPLPNFSSLNLRETNLDSLPLVD	ISLPLPNFS(0.061)S(0.939)LNLR	0.939398	0.000882404	140.89	-1.1377	420	1
S	ENSP00000446007	PGGVYATRSSAVRLRSSVPGVRLLQDSVDFS	LRS(0.999)S(0.001)VPGVR	0.999031	0.00440509	130.15	0.17714	72	1
S	ENSP00000446007	GGVYATRSSAVRLRSSVPGVRLLQDSVDFSL	LRS(0.028)S(0.972)VPGVR	0.971971	0.00409681	138.2	0.50392	73	1
S	ENSP00000446007	SYRRMFGGPGTASRPSSSRSYVTTSTRTYSL	MFGGPGT(0.004)AS(0.015)RPS(0.888)S(0.071)S(0.021)R	0.887723	0.00589095	75.548	-0.5717	25	1
S	ENSP00000446007	YRRMFGGPGTASRPSSSRSYVTTSTRTYSLG	MFGGPGT(0.016)AS(0.021)RPS(0.249)S(0.357)S(0.357)R	0.357067	0.0173266	54.292	-2.7417	26
S	ENSP00000446007	RRMFGGPGTASRPSSSRSYVTTSTRTYSLGS	MFGGPGT(0.016)AS(0.021)RPS(0.249)S(0.357)S(0.357)R	0.357067	0.0173266	54.292	-2.7417	27
S	ENSP00000446007	AENTLQSFRQDVDNASLARLDLERKVESLQE	QDVDNAS(1)LAR	1	0.0155827	75.102	-0.1355	214	1
S	ENSP00000446007	RQAKQESTEYRRQVQSLTCEVDALKGTNESL	QVQS(1)LTCEVDALK	0.999906	0.000982653	126.77	-0.032792	325	1
S	ENSP00000446007	QSLTCEVDALKGTNESLERQMREMEENFAVE	QVQSLT(0.003)CEVDALKGT(0.043)NES(0.954)LER	0.954083	0.000521512	142.2	1.6771	339	1
S	ENSP00000446007	RTYSLGSALRPSTSRSLYASSPGGVYATRSS	S(0.999)LY(0.001)ASSPGGVYATR	0.998701	0.0169644	50.178	0.4578	51	1
S	ENSP00000446007	LGSALRPSTSRSLYASSPGGVYATRSSAVRL	SLYAS(0.93)S(0.07)PGGVYATR	0.930181	0.000455643	152.37	1.9048	55	1
S	ENSP00000446007	GSALRPSTSRSLYASSPGGVYATRSSAVRLR	SLYAS(0.007)S(0.993)PGGVYATR	0.992566	0.000881653	164.93	1.7025	56	1
S	ENSP00000446007	PSSSRSYVTTSTRTYSLGSALRPSTSRSLYA	TYS(0.999)LGSALRPSTSR	0.999082	0.00787175	96.208	-0.41197	39	1
S	ENSP00000446007	SRSYVTTSTRTYSLGSALRPSTSRSLYASSP	TYS(0.01)LGS(0.907)ALRPS(0.028)T(0.028)S(0.028)R	0.907425	0.0103368	62.055	0.48599	42	1
S	ENSP00000446007	TTSTRTYSLGSALRPSTSRSLYASSPGGVYA	TYSLGS(0.017)ALRPS(0.328)T(0.328)S(0.328)R	0.327754	0.00950757	63.681	-0.84761	47
S	ENSP00000446007	STRTYSLGSALRPSTSRSLYASSPGGVYATR	TYSLGS(0.017)ALRPS(0.328)T(0.328)S(0.328)R	0.327754	0.00950757	63.681	-0.84761	49
S	ENSP00000224337	VPVEDNDENYIHPTESSSPPPEKAPMVNRST	GLLEDEADYVVPVEDNDENY(0.002)IHPT(0.091)ES(0.376)S(0.265)S(0.265)PPPEK	0.376465	2.45e-38	125.62	2.1929	195
S	ENSP00000224337	PVEDNDENYIHPTESSSPPPEKAPMVNRSTK	GLLEDEADYVVPVEDNDENY(0.004)IHPT(0.073)ES(0.308)S(0.308)S(0.308)PPPEK	0.307905	2.45e-38	125.62	1.168	196
S	ENSP00000224337	VEDNDENYIHPTESSSPPPEKAPMVNRSTKP	GLLEDEADYVVPVEDNDENY(0.004)IHPT(0.073)ES(0.308)S(0.308)S(0.308)PPPEK	0.307905	2.45e-38	125.62	1.168	197
S	ENSP00000224337	FARGEYIDNRSSQRHSPPFSKTLPSKPSWPS	SSQRHS(1)PPFSK	0.999999	0.00410582	153.41	-0.15183	129	1
S	ENSP00000224337	PGTASGRNSGAWETKSPPPAAPSPLPRAGKK	S(1)PPPAAPSPLPR	0.999998	0.00248217	97.388	0.77174	236	1
S	ENSP00000224337	PMVNRSTKPNSSTPASPPGTASGRNSGAWET	STKPNSST(0.001)PAS(0.998)PPGTASGR	0.998275	7.71e-06	134.26	-0.62451	219	1
S	ENSP00000358039	EGKNSKKEEPQELLQSQDFVGEKLGSGEPSH	KEEPQELLQS(1)QDFVGEK	1	0.00056119	61.942	0.079786	169	1
S	ENSP00000225298	MGGVPAWAETTKRKTSSDDESEEDEDDLLQR	KT(0.017)S(0.983)S(1)DDES(1)EEDEDDLLQR	0.983393	2.07e-67	234.83	0.34358	205	2;3
S	ENSP00000225298	GGVPAWAETTKRKTSSDDESEEDEDDLLQRT	KT(0.017)S(0.983)S(1)DDES(1)EEDEDDLLQR	0.999957	4.92e-169	333.27	0.34358	206	2;3
S	ENSP00000225298	AWAETTKRKTSSDDESEEDEDDLLQRTGNFI	TSS(1)DDES(1)EEDEDDLLQR	1	4.92e-169	333.27	-3.5854	210	1;2;3
S	ENSP00000225298	LLRRLRGPRVQEHEDSGDSEVENEAKGNFPP	VQEHEDS(1)GDS(1)EVENEAK	1	1.01e-125	290.71	0.39143	121	1;2
S	ENSP00000225298	RLRGPRVQEHEDSGDSEVENEAKGNFPPQKK	VQEHEDS(1)GDS(1)EVENEAK	1	1.01e-125	290.71	0.39143	124	1;2
S	ENSP00000225388	FLSKDYEIESQNPLASPTNTLLGSAKEQRYQ	DYEIESQNPLAS(0.989)PT(0.01)NT(0.001)LLGSAK	0.989142	3.44e-05	159.36	1.955	629	1
S	ENSP00000225388	YITNGYMGKGADNDGSGSESGYTTPKKRKAR	GADNDGS(1)GS(0.952)ES(0.048)GYTTPK	0.999975	2.12e-05	207.34	1.6076	212	1;2
S	ENSP00000225388	TNGYMGKGADNDGSGSESGYTTPKKRKARRN	GADNDGS(0.999)GS(0.99)ES(0.01)GYTTPK	0.990208	0.000947218	143.29	0.86512	214	2
S	ENSP00000225388	SAKEQRYQRGLERNDSWGSFDLRAAIVYHTK	NDS(1)WGSFDLR	1	1.2e-13	177.12	0.80056	652	1
S	ENSP00000225388	LNGNAGEREISLKNLSSDEATNPISRVLNGN	NLS(1)SDEATNPISR	0.999904	0.000146036	153.98	0.5731	112	1
S	ENSP00000225388	EHPVFPKAYELEKRTSPQVLGSILKSGTTSE	RT(0.16)S(0.84)PQVLGSILK	0.839572	1.03e-05	168.64	-0.44056	572	1
S	ENSP00000225388	KVKENLNKTIQNSSVSPTSSSSSSSSTGETQ	T(0.001)IQNS(0.022)S(0.018)VS(0.206)PT(0.206)S(0.206)S(0.206)S(0.054)S(0.018)S(0.018)S(0.018)S(0.018)S(0.006)T(0.002)GETQTQSSSR	0.205831	0.000171817	51.783	0.48775	376
S	ENSP00000225388	ENLNKTIQNSSVSPTSSSSSSSSTGETQTQS	T(0.001)IQNS(0.022)S(0.018)VS(0.206)PT(0.206)S(0.206)S(0.206)S(0.054)S(0.018)S(0.018)S(0.018)S(0.018)S(0.006)T(0.002)GETQTQSSSR	0.205831	0.000171817	51.783	0.48775	379
S	ENSP00000225388	NLNKTIQNSSVSPTSSSSSSSSTGETQTQSS	T(0.001)IQNS(0.022)S(0.018)VS(0.206)PT(0.206)S(0.206)S(0.206)S(0.054)S(0.018)S(0.018)S(0.018)S(0.018)S(0.006)T(0.002)GETQTQSSSR	0.205831	0.000171817	51.783	0.48775	380
S	ENSP00000225394	EPLRSTGATRSNRARSMDSSDLSDGAVTLQE	S(1)MDSSDLSDGAVTLQEYLELKK	0.999734	7.34e-09	149.07	-0.74265	410	1
S	ENSP00000225394	RSTGATRSNRARSMDSSDLSDGAVTLQEYLE	ARS(0.323)MDS(0.323)S(0.323)DLS(0.03)DGAVTLQEYLELKK	0.32329	0.00226502	57.068	2.2819	413
S	ENSP00000225394	STGATRSNRARSMDSSDLSDGAVTLQEYLEL	ARS(0.323)MDS(0.323)S(0.323)DLS(0.03)DGAVTLQEYLELKK	0.32329	0.00226502	57.068	2.2819	414
S	ENSP00000225394	SQEGSRHTSKLSRHGSGADSDYENTQSGDPL	HGS(1)GADS(0.997)DY(0.003)ENTQSGDPLLGLEGK	0.999976	2.71e-11	186.68	0.10808	592	1;2
S	ENSP00000225394	SRHTSKLSRHGSGADSDYENTQSGDPLLGLE	HGS(1)GADS(0.997)DY(0.003)ENTQSGDPLLGLEGK	0.997428	5.77e-09	148.2	0.10808	596	1;2
S	ENSP00000225394	DILSEAKRRQQGKSLSSPTDNLELSLRSQSD	S(0.009)LS(0.792)S(0.192)PT(0.007)DNLELSLR	0.792488	0.0025564	84.653	3.7676	361	1
S	ENSP00000225394	ILSEAKRRQQGKSLSSPTDNLELSLRSQSDL	S(0.001)LS(0.027)S(0.892)PT(0.081)DNLELSLR	0.89154	0.00239582	86.488	0.59961	362	1
S	ENSP00000225394	SQSDLDDQHDYDSVASDEDTDQEPLRSTGAT	SQSDLDDQHDYDSVAS(0.998)DEDT(0.002)DQEPLR	0.997888	2.53e-06	129.53	-1.3256	388	1
S	ENSP00000225402	DSQGESEEDRAGDRNSEDDGVVMTFSSVKVS	AGDRNS(1)EDDGVVMTFSSVK	1	0.000733418	99.943	-1.3887	203	1
S	ENSP00000225402	KSRSHSAKTPGFSVQSISDFEKFTKGMDDLG	TPGFS(0.075)VQS(0.917)IS(0.007)DFEK	0.91716	0.00702966	56.25	-2.0383	153	1
S	ENSP00000225402	FYHQLLRELIERKTSSLDPNDQVAMGRQWLA	T(0.024)S(0.024)S(0.951)LDPNDQVAMGR	0.951323	0.00443174	69.485	1.3931	478	1
S	ENSP00000225402	PDTRYLVDGTKPNAGSEEISSEDDELVEEKK	YLVDGTKPNAGS(1)EEIS(1)S(1)EDDELVEEK	0.999626	1.49e-09	148.33	-1.5037	316	3
S	ENSP00000225402	YLVDGTKPNAGSEEISSEDDELVEEKKQQRR	YLVDGTKPNAGS(1)EEIS(1)S(1)EDDELVEEK	1	6.34e-17	197.26	-0.77023	320	1;2;3
S	ENSP00000225402	LVDGTKPNAGSEEISSEDDELVEEKKQQRRR	YLVDGTKPNAGS(1)EEIS(1)S(1)EDDELVEEK	1	6.34e-17	197.26	-0.77023	321	2;3
S	ENSP00000225410	VENKDDDDSIADFLNSDEEEDRVSLQNLKNL	TVKPVENKDDDDSIADFLNS(1)DEEEDRVSLQNLK	0.999864	4.21e-18	136.63	2.758	80	1
S	ENSP00000225428	EVYQRRHAPGYTRKLSAEELERKRQEMMENA	KLS(1)AEELER	1	0.00162778	98.337	0.19996	337	1
S	ENSP00000225428	EDEHSAGRSQKKMANSSPVLSKVPGYGLQVR	KMANS(0.73)S(0.27)PVLSK	0.73031	0.000990013	190.41	0.19383	217	1
S	ENSP00000225428	DEHSAGRSQKKMANSSPVLSKVPGYGLQVRN	MANSS(0.999)PVLS(0.001)K	0.999097	0.00105504	169.15	0.30261	218	1
S	ENSP00000225428	LHNSKVNRRETGQTRSPSPKKEVYQRRHAPG	S(1)PS(1)PKKEVYQR	1	0.00529416	95.236	0.67359	316	2
S	ENSP00000225428	NSKVNRRETGQTRSPSPKKEVYQRRHAPGYT	S(1)PS(1)PKKEVYQR	1	0.00529416	95.236	0.25036	318	2
S	ENSP00000225430	EERLQAKKEEIIKTLSKEEETKK________	TLS(1)KEEETKK	0.999973	0.00479306	121.45	-0.50608	189	1
S	ENSP00000225573	LHDRIVFRRGLPTGDSPLGPMTHRGEEDWLY	GLPT(0.078)GDS(0.913)PLGPMT(0.008)HR	0.913185	0.029731	42.068	-0.5036	241	1
S	ENSP00000464052	__________MLQQDSNDDTEDVSLFDAEEE	MLQQDS(0.996)NDDT(0.004)EDVSLFDAEEETTNRPR	0.995748	0.000323308	81.28	0.99308	6	1
S	ENSP00000464052	__MLQQDSNDDTEDVSLFDAEEETTNRPRKA	MLQQDSNDDT(0.001)EDVS(0.998)LFDAEEETTNRPR	0.998222	0.000120921	97.387	1.0711	14	1
S	ENSP00000376744	FSFEPKIRSPRRFIGSPRTPVSPVKFSPGDF	RFIGS(1)PR	1	0.00880731	58.699	0.47593	388	1;3
S	ENSP00000376744	IRSPRRFIGSPRTPVSPVKFSPGDFWGRGAS	FIGS(1)PRT(1)PVS(1)PVK	1	0.00232244	127.32	1.2463	394	1;3
S	ENSP00000377060	AHETDKSEGGKRKADSDSEDKGEESKPKKKK	ADS(1)DSEDKGEESKPK	0.999626	0.000131701	147.26	-0.83726	89	1
S	ENSP00000377060	PQVVISFYEERLTWHSYPSEDDDKKDDKN__	LT(0.006)WHS(0.796)Y(0.14)PS(0.057)EDDDKKDDKN	0.796469	0.000783227	50.132	-0.72588	172	1
S	ENSP00000377060	VISFYEERLTWHSYPSEDDDKKDDKN_____	LTWHS(0.014)YPS(0.986)EDDDKKDDKN	0.98552	0.000200805	97.57	1.826	175	1
S	ENSP00000225655	NGLTLGGQKCSVIRDSLLQDGEFSMDLRTKS	CS(0.025)VIRDS(0.975)LLQDGEFSMDLR	0.975057	0.00462897	50.783	0.4679	77	1
S	ENSP00000225655	NITPAEVGVLVGKDRSSFYVNGLTLGGQKCS	DRS(0.61)S(0.219)FY(0.171)VNGLTLGGQK	0.610251	0.0147352	48.896	0.35869	57	1
S	ENSP00000225655	ITPAEVGVLVGKDRSSFYVNGLTLGGQKCSV	DRS(0.398)S(0.598)FY(0.004)VNGLTLGGQK	0.5985	0.0162809	54.047	-2.4414	58	1
S	ENSP00000225655	SLLQDGEFSMDLRTKSTGGAPTFNVTVTKTD	T(0.007)KS(0.97)T(0.023)GGAPTFNVTVTK	0.970333	0.000270678	187.57	-0.53018	92	1
S	ENSP00000225665	__________MAATASAGAGGIDGKPRTSPK	AATAS(1)AGAGGIDGKPR	0.999837	0.000294174	129.46	-1.25	6	1
S	ENSP00000225698	GSLHTDGDKAFVDFLSDEIKEERKIQKHKTL	AFVDFLS(1)DEIKEER	1	0.00870136	90.385	-3.1587	87	1
S	ENSP00000225698	CHYPEDEVGQEDEAESDIFSIREVSFQSTGE	ALVLDCHYPEDEVGQEDEAES(0.999)DIFS(0.001)IR	0.99917	5.64e-17	190.23	-0.45609	201	1
S	ENSP00000225698	EDEVGQEDEAESDIFSIREVSFQSTGESEWK	ALVLDCHYPEDEVGQEDEAES(0.001)DIFS(0.999)IR	0.999126	2.37e-10	152.19	1.4995	205	1
S	ENSP00000225698	EAESDIFSIREVSFQSTGESEWKDTNYTLNT	EVSFQS(0.842)T(0.157)GES(0.001)EWK	0.841656	0.000979785	125.5	-0.24309	213	1
S	ENSP00000225737	ESSSTLTVASRNSPASPLKELSGKLMKSIEQ	NSPAS(1)PLKELSGK	0.999958	0.00743864	81.594	-0.31	281	1
S	ENSP00000225737	HSLNTVKQSSLAEPVSPSKKHETTASFLTDS	QSSLAEPVS(0.837)PS(0.163)KK	0.83671	0.000403817	117.07	-0.39021	187	1
S	ENSP00000465678	_____________MESGAYGAAKAGGSFDLR	MES(1)GAYGAAK	1	0.00361386	85.672	-2.4447	3	1
S	ENSP00000225792	FNTFRDRENYDRGYSSLLKRDFGAKTQNGVY	GYS(0.013)S(0.987)LLKR	0.986893	0.00527769	74.841	-2.5612	520	1
S	ENSP00000225792	QAINPKLLQLVEDRGSGRSRGRGGMKDDRRD	LLQLVEDRGS(1)GR	1	0.0024966	126.16	-0.62533	480	1
S	ENSP00000452674	PVFHTLTNGHAKGRLSGDEGSEDGDDYDTPP	GRLS(1)GDEGS(1)EDGDDYDTPPILK	1	5.09e-18	226.28	-0.026203	75	1;2;3
S	ENSP00000452674	LTNGHAKGRLSGDEGSEDGDDYDTPPILKEL	GRLS(1)GDEGS(1)EDGDDYDTPPILK	1	5.09e-18	226.28	-0.026203	80	1;2;3
S	ENSP00000452674	LVEECNRAECLQRGVSPSKAHGLGSNLVTEV	GVS(0.999)PS(0.001)KAHGLGSNLVTEVR	0.999457	6.1e-06	143	-0.43008	253	1
S	ENSP00000452674	SSNQTHSLNPLLSHGSPHHQPSSSPPNKLSG	LAMDAYSSNQTHSLNPLLS(0.009)HGS(0.99)PHHQPS(0.485)S(0.343)S(0.173)PPNK	0.989868	4.75e-19	164.28	-0.68154	308	2
S	ENSP00000452674	SLNPLLSHGSPHHQPSSSPPNKLSGVRYSQQ	LAMDAYSSNQTHSLNPLLS(0.068)HGS(0.931)PHHQPS(0.528)S(0.3)S(0.173)PPNK	0.527679	2.94e-29	164.28	0.23229	314	2
S	ENSP00000452674	LNPLLSHGSPHHQPSSSPPNKLSGVRYSQQG	LAMDAYSSNQTHSLNPLLS(0.002)HGS(0.025)PHHQPS(0.385)S(0.385)S(0.203)PPNK	0.384829	2.94e-29	158.12	0.13302	315
S	ENSP00000452674	NPLLSHGSPHHQPSSSPPNKLSGVRYSQQGN	LAMDAYSSNQTHS(0.001)LNPLLS(0.189)HGS(0.809)PHHQPS(0.275)S(0.242)S(0.483)PPNK	0.483221	3.28e-07	105.67	0.25572	316
S	ENSP00000452674	LPSPNFGVKLETLPLSPGSGAEPDTKPVFHT	LETLPLS(1)PGS(0.998)GAEPDT(0.002)KPVFHTLTNGHAK	0.999841	4.18e-23	165.31	-4.7719	49	1;2
S	ENSP00000452674	PNFGVKLETLPLSPGSGAEPDTKPVFHTLTN	LETLPLS(1)PGS(0.998)GAEPDT(0.002)KPVFHTLTNGHAK	0.997713	2.07e-05	111.43	-4.7719	52	2
S	ENSP00000406651	LSFSEGTVICVTRRYSDGWCEGVSSEGTGFF	RY(0.003)S(0.997)DGWCEGVSSEGTGFFPGNYVEPSC	0.997232	0.000371175	61.889	0.37246	336	1
S	ENSP00000468004	EEEEDCIQVKDEEGESGAEEGPDLEEPGAGY	DEEGES(1)GAEEGPDLEEPGAGYKK	0.999989	0.000343159	53.197	-0.50543	611	1
S	ENSP00000468004	LSLATVPHQALGRTQSSPAAPGGMKSPPDQP	T(0.08)QS(0.904)S(0.017)PAAPGGMK	0.903801	0.00986531	60.657	1.7251	661	1
S	ENSP00000468004;ENSP00000264606;ENSP00000384382	LKLRSRLKQKVAERRSSPLLRRKDGPVVTAL;LKVRSRLKQKVAERRSSPLLRRKDGNVVTSF;LKVRSRLKQKVAERRSSPLLRRKDGTVISTF	VAERRS(1)S(1)PLLR	1	0.0228066	51.771	-0.26466	265	2
S	ENSP00000468004;ENSP00000264606;ENSP00000384382	KLRSRLKQKVAERRSSPLLRRKDGPVVTALK;KVRSRLKQKVAERRSSPLLRRKDGNVVTSFK;KVRSRLKQKVAERRSSPLLRRKDGTVISTFK	VAERRS(1)S(1)PLLR	1	0.0228066	51.771	-0.26466	266	2
S	ENSP00000378731	ILAADESVGSMAKRLSQIGVENTEENRRLYR	RLS(1)QIGVENTEENRR	1	0.00158799	143.93	0.31739	45	1
S	ENSP00000226299	LKSASSKTEVHIRPKSWIEEQAMGSFLSVAK	S(1)WIEEQAMGSFLSVAK	1	0.000286851	128.38	-0.22919	238	1
S	ENSP00000423737	DPWRQEWEKGVQVPVSPGTIPQPVARVVSEE	GVQVPVS(0.954)PGT(0.046)IPQPVAR	0.954217	0.00385876	58.024	-2.1601	89	1
S	ENSP00000424790	DSVCDSGVETSFRKLSFTESLTSGASLLTLN	KLS(0.996)FT(0.004)ESLTSGASLLTLNK	0.9964	0.000218339	104.53	0.049052	937	1
S	ENSP00000424790	DSGVETSFRKLSFTESLTSGASLLTLNKMPH	KLS(0.131)FT(0.185)ES(0.683)LTSGASLLTLNK	0.683329	0.000242551	96.143	2.9814	941	1
S	ENSP00000424790	RQMGYTEAIEVIQAASSPVKTTSQAHSLPLS	QMGYTEAIEVIQAAS(0.556)S(0.444)PVK	0.555886	0.000423338	73.057	-0.45472	892	1
S	ENSP00000424790	QMGYTEAIEVIQAASSPVKTTSQAHSLPLSP	QMGYTEAIEVIQAAS(0.078)S(0.922)PVK	0.922338	3.41e-08	156.11	-0.027114	893	1
S	ENSP00000424790	IQAASSPVKTTSQAHSLPLSPASTRQQIDEL	TTSQAHS(1)LPLS(0.997)PAS(0.002)T(0.001)R	0.999999	0.000497117	127.3	0.81933	903	2
S	ENSP00000424790	SSPVKTTSQAHSLPLSPASTRQQIDELRDSD	TTSQAHS(1)LPLS(0.997)PAS(0.002)T(0.001)R	0.997376	0.000261248	127.3	0.81933	907	1;2
S	ENSP00000423337	PAPQPQARSRLNATASLEQERSERPRAPGPQ	LNAT(0.002)AS(0.998)LEQER	0.997595	0.00325602	118.08	-2.6695	32	1
S	ENSP00000226951	WERNFAAVLDGAKGHSDDDYDDPELRMEETW	GHS(1)DDDYDDPELR	1	3.76e-05	164.41	-0.88379	65	1
S	ENSP00000227507	RVLRAMLKAEETCAPSVSYFKCVQKEVLPSM	AEET(0.142)CAPS(0.674)VS(0.184)YFKCVQK	0.67439	0.00946222	51.566	-3.3155	41	1
S	ENSP00000227520	REPGSPPSVQRAGLGSPERPPKTSPGSPRLQ	AGLGS(1)PERPPK	1	3.96e-07	158.58	-0.89977	58	1;2;3
S	ENSP00000227520	VQRAGLGSPERPPKTSPGSPRLQQGAGLESP	AGLGS(0.999)PERPPKT(0.011)S(0.99)PGS(1)PR	0.990305	0.000341418	146.2	0.20013	66	1;2;3
S	ENSP00000227520	AGLGSPERPPKTSPGSPRLQQGAGLESPQGQ	AGLGSPERPPKT(0.166)S(0.834)PGS(1)PR	0.999984	1.29e-05	146.2	-0.46606	69	2;3
S	ENSP00000227520	LVEFESNPEETREPGSPPSVQRAGLGSPERP	RALVEFESNPEETREPGS(0.998)PPS(0.002)VQR	0.998046	6.69e-21	229.7	-1.1208	47	1;2
S	ENSP00000227520	FESNPEETREPGSPPSVQRAGLGSPERPPKT	ALVEFES(0.021)NPEET(0.202)REPGS(0.812)PPS(0.965)VQR	0.964709	0.00392027	43.732	-2.3411	50	2
S	ENSP00000227520	TPLRRSRRLGGLRPESPESLTSVSRTRRALV	LGGLRPES(1)PESLTSVSR	1	1.07e-24	243.99	-0.49261	18	1;2
S	ENSP00000227520	RRSRRLGGLRPESPESLTSVSRTRRALVEFE	LGGLRPES(1)PES(1)LTSVSR	0.999621	0.000151307	137.52	-0.50959	21	2
S	ENSP00000227520	TSPGSPRLQQGAGLESPQGQPEPGAASPQRQ	LQQGAGLES(1)PQGQPEPGAAS(1)PQR	1	0.000302249	97.593	-0.88542	80	2
S	ENSP00000227520	AGLESPQGQPEPGAASPQRQQDLHLESPQRQ	LQQGAGLESPQGQPEPGAAS(1)PQR	1	1.06e-39	253.9	-0.18312	91	1;2
S	ENSP00000227520	PGAASPQRQQDLHLESPQRQPEYSPESPRCQ	QQDLHLES(1)PQRQPEYSPESPR	1	3.66e-27	245.07	-0.9436	102	1;2;3
S	ENSP00000227520	QQDLHLESPQRQPEYSPESPRCQPKPSEEAP	QPEYS(1)PESPR	1	9.37e-83	281.23	0.55353	110	1;2;3
S	ENSP00000227520	LHLESPQRQPEYSPESPRCQPKPSEEAPKCS	QPEYS(1)PES(1)PR	1	8.51e-05	188.15	1.342	113	1;2;3
S	ENSP00000227638	DGACSVPGVTENLGQSLWEVSESHFKYPIVE	DGACSVPGVT(0.005)ENLGQS(0.99)LWEVS(0.004)ES(0.001)HFK	0.989505	0.000147127	68.368	-1.2997	182	1
S	ENSP00000389404	DFPGGDPIKILMPSLSPTMEEGNIVKWLKKE	ILMPS(0.018)LS(0.769)PT(0.213)MEEGNIVK	0.768583	0.00706347	53.625	2.3	50	1
S	ENSP00000228136	_MSAARESHPHGVKRSASPDDDLGSSNWEAA	S(1)AS(1)PDDDLGSSNWEAADLGNEERK	0.999803	0.000130844	85.044	-1.3938	15	1;2
S	ENSP00000228136	SAARESHPHGVKRSASPDDDLGSSNWEAADL	S(1)AS(1)PDDDLGSSNWEAADLGNEERK	0.999811	1.6e-29	240.68	-1.3938	17	1;2
S	ENSP00000228251	AGEAPTENPAPPTQQSSAE____________	AGEAPTENPAPPT(0.282)QQS(0.778)S(0.939)AE	0.778232	0.00302921	72.755	0.76924	369	2
S	ENSP00000228251	GEAPTENPAPPTQQSSAE_____________	AGEAPTENPAPPT(0.282)QQS(0.778)S(0.939)AE	0.939299	0.00302921	72.755	0.76924	370	2
S	ENSP00000228251	RGPPRNYAGEEEEEGSGSSEGFDPPATDRQF	NYAGEEEEEGS(0.396)GS(0.302)S(0.302)EGFDPPATDR	0.396317	0.0003444	64.589	1.8999	201
S	ENSP00000228251	PPRNYAGEEEEEGSGSSEGFDPPATDRQFSG	NYAGEEEEEGS(0.248)GS(0.578)S(0.175)EGFDPPATDR	0.577651	0.00150876	64.589	-0.037977	203	1
S	ENSP00000228251	PRNYAGEEEEEGSGSSEGFDPPATDRQFSGA	NYAGEEEEEGS(0.333)GS(0.333)S(0.333)EGFDPPATDR	0.333314	0.00150876	64.589	-0.026644	204
S	ENSP00000228251	PTEAAAAAPQDPAPKSPVGSGAPQAAAPAPA	S(0.979)PVGS(0.021)GAPQAAAPAPAAHVAGNPGGDAAPAATGTAAAASLATAAGSEDAEKK	0.979081	1.98e-33	122.97	-0.90104	34	1
S	ENSP00000228251;ENSP00000361626	HQTAIKKNNPRKYLRSVGDGETVEFDVVEGE	S(1)VGDGETVEFDVVEGEK	1	0.00101248	159.06	1.7836	102	1
S	ENSP00000228284	________MATAAETSASEPEAESKAGPKAD	ATAAET(0.002)S(0.998)AS(1)EPEAESK	0.997851	2.49e-21	239.93	0.74257	8	1;2
S	ENSP00000228284	______MATAAETSASEPEAESKAGPKADGE	ATAAET(0.002)S(0.998)AS(1)EPEAESK	0.999993	1.37e-35	258.89	-0.47944	10	1;2
S	ENSP00000228284	KEEKSALQALEMDRKSVEGRPMFVSPCVDKS	S(1)VEGRPMFVSPCVDK	0.99997	0.0305138	65.808	3.1286	769	1
S	ENSP00000391283	QWQPSSSRFIHQQPQSSSPVYGSSAKTSSVS	FIHQQPQS(0.332)S(0.332)S(0.332)PVY(0.004)GS(0.001)SAK	0.331716	0.00591558	52.451	-0.53327	83
S	ENSP00000391283	WQPSSSRFIHQQPQSSSPVYGSSAKTSSVSN	FIHQQPQS(0.332)S(0.332)S(0.332)PVY(0.004)GS(0.001)SAK	0.331716	0.00591558	52.451	-0.53327	84
S	ENSP00000391283	QPSSSRFIHQQPQSSSPVYGSSAKTSSVSNP	FIHQQPQS(0.003)S(0.195)S(0.802)PVYGSSAK	0.801804	0.000193161	86.557	-0.96234	85	1
S	ENSP00000391283	SLSDFKFMAQGKTGSSSPPGGPPKPGSQLDS	T(0.024)GS(0.102)S(0.437)S(0.437)PPGGPPKPGSQLDSMLGSLQSDLNK	0.436985	0.000859484	83.236	-0.40542	287
S	ENSP00000391283	LSDFKFMAQGKTGSSSPPGGPPKPGSQLDSM	T(0.043)GS(0.163)S(0.163)S(0.632)PPGGPPKPGSQLDSMLGSLQSDLNK	0.631623	0.000798521	99.562	-2.8449	288	1
S	ENSP00000445425	PKDSQRNSPFQIPPPSPDSKKKSRGIMKLFG	NSPFQIPPPS(0.926)PDS(0.074)K	0.926309	0.00667969	67.418	-2.5963	426	1
S	ENSP00000445425	LRINNFEPNCLRRRPSDENTIAPSEVQKWTN	RRPS(0.9)DENT(0.1)IAPSEVQK	0.899841	0.0222532	46.892	-0.4794	641	1
S	ENSP00000445425	HMLKEDDMFKDFAARSPSASITDEDSNV___	S(0.866)PS(0.134)ASITDEDSNV	0.86631	9.42e-71	271.53	-2.1519	846	1
S	ENSP00000445425	LKEDDMFKDFAARSPSASITDEDSNV_____	S(0.381)PS(0.563)AS(0.046)IT(0.01)DEDSNV	0.562861	0.0030253	85.837	1.1373	848	1
S	ENSP00000445425	SRGIMKLFGKLRRSQSTTFNPDDMSEPEFKR	S(0.21)QS(0.704)T(0.065)T(0.021)FNPDDMSEPEFK	0.704231	0.00396716	63.225	2.4446	448	1
S	ENSP00000445425	QLCDKLLTSSLQKSSSLGNLKKETSDGEKET	SSS(1)LGNLKK	0.999979	0.00159929	98.898	-0.5112	313	1
S	ENSP00000228434	______________MSSENCFVAENSSLHPE	S(0.5)S(0.5)ENCFVAENSSLHPESGQENDATSPHFSTR	0.5	7.03e-08	144.59	0.07745	2	1
S	ENSP00000228434	_____________MSSENCFVAENSSLHPES	S(0.415)S(0.585)ENCFVAENS(0.067)S(0.933)LHPESGQENDATSPHFSTR	0.585423	1.93e-23	180.14	1.4698	3	1;2
S	ENSP00000228434	____MSSENCFVAENSSLHPESGQENDATSP	S(0.004)S(0.004)ENCFVAENS(0.941)S(0.941)LHPES(0.085)GQENDAT(0.012)S(0.007)PHFS(0.002)T(0.003)R	0.94114	3.51e-22	172.4	1.1143	12	1;2
S	ENSP00000228434	___MSSENCFVAENSSLHPESGQENDATSPH	SSENCFVAENS(0.046)S(0.953)LHPES(0.002)GQENDATSPHFSTR	0.952514	2.24e-34	219.52	-1.3317	13	1;2
S	ENSP00000228799	WFHLFDLTPAKVLDASGHHETLIGEEQRPVF	VLDAS(0.981)GHHET(0.019)LIGEEQRPVFK	0.981053	0.000356292	72.302	-3.9505	104	1
S	ENSP00000309479	LSVKELPTVTTNVQNSQDKSIEKHGSSKIET	ELPT(0.016)VT(0.049)T(0.199)NVQNS(0.676)QDKS(0.061)IEK	0.675833	0.00997479	49.66	-0.75121	103	1
S	ENSP00000228862	VRRRQKPSDRADSRRSWHEESPFEKQFKRRS	S(1)WHEESPFEK	1	0.00154839	135.94	0.83569	612	1
S	ENSP00000228862	SVRTSSSGTAQRSLLSPLHRSGSVEDNYHTS	SLLS(1)PLHR	1	0.000678942	90.142	0.47116	501	1
S	ENSP00000228872	______MSNVRVSNGSPSLERMDARQAEHPK	VSNGS(0.935)PS(0.065)LER	0.935262	0.0182444	69.92	0.86254	10	1
S	ENSP00000444860	YRTGVKVDKATFMVGSYGPRPEEYEFLTPVE	AT(0.002)FMVGS(0.945)Y(0.024)GPRPEEY(0.023)EFLT(0.006)PVEEAPK	0.945251	0.00936148	43.583	-2.112	145	1
S	ENSP00000229179	LRQPDISCILGTGGKSPRLTQSSGFFGNLSM	QPDISCILGTGGKS(1)PR	0.999707	0.000622501	159.67	-5.3002	86	1
S	ENSP00000229179	______MDRSGFGEISSPVIREAEVTRTARK	SGFGEIS(0.597)S(0.402)PVIR	0.597491	0.0056886	56.527	1.6223	10	1
S	ENSP00000229179	_____MDRSGFGEISSPVIREAEVTRTARKQ	SGFGEIS(0.029)S(0.971)PVIR	0.971279	0.000250185	159.22	1.5991	11	1
S	ENSP00000229179	TARKQSAQKRVLLQASQDENFGNTTPRNQVI	VLLQAS(1)QDENFGNTTPR	1	0.000128506	125.79	0.023313	37	1
S	ENSP00000412091	GIPSRTNSMSSSGLGSPNRSSPSIICMPKQQ	TNSMSSSGLGS(1)PNR	0.999997	1.44e-07	185.85	-0.83835	165	1
S	ENSP00000229214	_____________MASPSLERPEKGAGKSEF	AS(0.999)PS(0.001)LERPEK	0.999453	0.0138245	122.46	-1.2232	3	1
S	ENSP00000380070	MGVNHEKYDNSLKIISNASCTTNCLAPLAKV	IIS(0.655)NAS(0.291)CT(0.039)T(0.015)NCLAPLAK	0.654671	0.00331374	56.081	-3.282	148	1
S	ENSP00000380070	NHEKYDNSLKIISNASCTTNCLAPLAKVIHD	IIS(0.021)NAS(0.964)CT(0.012)T(0.003)NCLAPLAK	0.963618	0.0012122	92.932	-1.1663	151	1
S	ENSP00000380070	VINGNPITIFQERDPSKIKWGDAGAEYVVES	LVINGNPITIFQERDPS(1)K	0.999989	0.000265165	143.29	0.43594	83	1
S	ENSP00000373883	AEAAMDISEGRSAADSISESVPVGPKVRDGP	SAADS(1)ISESVPVGPK	0.999751	0.00109234	126.84	0.44387	760	1
S	ENSP00000379933	VSDAVAQSTRIIYGGSVTGATCKELASQPDV	IIYGGS(0.961)VT(0.038)GAT(0.001)CK	0.961042	0.00256957	71.601	-1.3894	212	1
S	ENSP00000379933	KFFVGGNWKMNGRKQSLGELIGTLNAAKVPA	KQS(1)LGELIGTLNAAK	1	4.83e-35	264.34	-1.1119	21	1
S	ENSP00000379933	QNCYKVTNGAFTGEISPGMIKDCGATWVVLG	VTNGAFT(0.004)GEIS(0.996)PGMIK	0.995982	0.00660742	61.345	-3.7283	80	1
S	ENSP00000438873	ASEFYRDGKYDLDFKSPTDPSRYITGDQLGA	DGKYDLDFKS(0.947)PT(0.045)DPS(0.008)R	0.947061	0.00269298	92.264	0.58895	263	1
S	ENSP00000441369	ALMVDSQKCSDVSELSSSPPGPYHQEPYVCK	CSDVSELS(0.688)S(0.155)S(0.155)PPGPY(0.001)HQEPYVCKPEER	0.688082	0.00340925	96.123	0.63083	180	1
S	ENSP00000441369	LMVDSQKCSDVSELSSSPPGPYHQEPYVCKP	CSDVSELS(0.074)S(0.463)S(0.463)PPGPYHQEPYVCKPEER	0.463084	8.09e-12	157.3	0.58431	181
S	ENSP00000441369	MVDSQKCSDVSELSSSPPGPYHQEPYVCKPE	CSDVSELSS(0.004)S(0.996)PPGPYHQEPYVCKPEER	0.996261	2.93e-61	261.81	-0.2759	182	1
S	ENSP00000441369	VFRWTGGGKEVYLSGSFNNWSKLPLTRSHNN	EVYLS(0.035)GS(0.833)FNNWS(0.132)K	0.833091	0.018358	46.121	1.6359	96	1
S	ENSP00000441369	LSGSFNNWSKLPLTRSHNNFVAILDLPEGEH	S(1)HNNFVAILDLPEGEHQYK	1	1.53e-25	243.35	0.039696	108	1
S	ENSP00000229340	QIWDTAGQERFRTITSTYYRGTHGVIVVYDV	TIT(0.028)S(0.821)T(0.151)YYR	0.820649	0.0134033	66.056	0.79019	75	1
S	ENSP00000229390	SYGYSRSRSGSRGRDSPYQSRGSPHYFSPFR	GRDS(1)PYQSR	0.999959	0.00569834	113.76	0.66311	204	1
S	ENSP00000229390	SRSRSGSRGRDSPYQSRGSPHYFSPFRPY__	DS(0.17)PY(0.076)QS(0.875)RGS(0.875)PHY(0.003)FS(0.001)PFRPY	0.87469	0.0150846	41.908	0.27707	208	2
S	ENSP00000229390	RSGSRGRDSPYQSRGSPHYFSPFRPY_____	GS(1)PHYFSPFRPY	1	3.7e-05	160.84	-0.57072	211	1;2
S	ENSP00000229390	GRDSPYQSRGSPHYFSPFRPY__________	GS(1)PHYFS(1)PFRPY	1	3.7e-05	159.81	-0.050095	216	1;2
S	ENSP00000229390	______________MSGWADERGGEGDGRIY	S(1)GWADER	1	0.0245718	53.751	1.1147	2	1
S	ENSP00000229390	EGETSYIRVYPERSTSYGYSRSRSGSRGRDS	STS(0.997)Y(0.003)GYSR	0.996704	0.00896673	98.04	0.90324	189	1;2
S	ENSP00000229390	SYIRVYPERSTSYGYSRSRSGSRGRDSPYQS	S(0.003)T(0.003)S(0.895)Y(0.099)GY(0.005)S(0.996)R	0.995745	0.0282206	42.629	-0.47637	193	2
S	ENSP00000323763	EEIQELNEVARHRPRSTLVMGIQQENRQIRE	S(0.5)T(0.5)LVMGIQQENR	0.5	0.00457707	74.966	1.8472	63	1
S	ENSP00000229418	KRGEGGRFFSPKEKDSPHMQDPNQADEEAMT	EKDS(1)PHMQDPNQADEEAMTQIIR	1	7.75e-06	169.84	-2.4351	297	1
S	ENSP00000348295	CKDKEATKLTEERDGSLNQSSGYRYGTDPTP	DGS(1)LNQSSGYR	1	0.000419974	132.65	-0.028435	21	1
S	ENSP00000348295;ENSP00000382126	GAFLIRESETTKGAYSLSIRDWDQTRGDHVK;GTFLIRESETTKGAYSLSIRDWDDMKGDHVK	GAYS(0.999)LS(0.001)IR	0.999274	0.00481756	96.342	-0.09457	186	1
S	ENSP00000229634	TGGGMHKKDTLKECLSLDPEERKKAESQINN	ECLS(1)LDPEER	1	2.98e-07	181.34	-0.072873	326	1
S	ENSP00000229634	ETCEKQDIMPEVDKQSGSPESRVENTLNIHE	QDIMPEVDKQS(0.907)GS(0.925)PES(0.168)R	0.906607	0.00484462	54.521	0.63928	385	2
S	ENSP00000229634	CEKQDIMPEVDKQSGSPESRVENTLNIHEDL	QDIMPEVDKQS(0.884)GS(0.926)PES(0.19)R	0.925509	0.000553321	118.51	0.41375	387	1;2
S	ENSP00000229634	FVPDANSPSSTLRLSSSSPGATVSPSSSDAE	LS(0.119)S(0.533)S(0.164)S(0.184)PGAT(0.059)VS(0.613)PS(0.121)S(0.109)S(0.098)DAEYDKLPDADLAR	0.533252	0.00125523	73.239	0.42113	67	2
S	ENSP00000229634	VPDANSPSSTLRLSSSSPGATVSPSSSDAEY	LS(0.092)S(0.367)S(0.407)S(0.134)PGAT(0.018)VS(0.13)PS(0.392)S(0.354)S(0.107)DAEYDKLPDADLAR	0.406537	0.000566951	63.305	0.47835	68
S	ENSP00000229634	SSTLRLSSSSPGATVSPSSSDAEYDKLPDAD	LS(0.119)S(0.533)S(0.164)S(0.184)PGAT(0.059)VS(0.613)PS(0.121)S(0.109)S(0.098)DAEYDKLPDADLAR	0.613101	0.00125523	73.239	0.42113	75	2
S	ENSP00000229634	TLRLSSSSPGATVSPSSSDAEYDKLPDADLA	LS(0.092)S(0.367)S(0.407)S(0.134)PGAT(0.018)VS(0.13)PS(0.392)S(0.354)S(0.107)DAEYDKLPDADLAR	0.391714	0.000566951	63.305	0.47835	77
S	ENSP00000229634	ADLARKALKPIERVLSSTSEEDEPGVVKFLK	VLS(1)S(0.998)T(0.005)S(0.997)EEDEPGVVK	0.999964	3.58e-06	201.48	0.98651	104	1;2;3
S	ENSP00000229634	DLARKALKPIERVLSSTSEEDEPGVVKFLKM	VLS(1)S(0.998)T(0.005)S(0.997)EEDEPGVVK	0.99784	9.51e-05	158.5	0.98651	105	3
S	ENSP00000229634	ARKALKPIERVLSSTSEEDEPGVVKFLKMNC	VLS(0.984)S(0.026)T(0.99)S(1)EEDEPGVVK	0.999953	3.58e-06	201.48	1.1326	107	1;2;3
S	ENSP00000229769	ERPEHKSLESLADGGSASPIKDQPVMAVKTG	SLESLADGGS(0.5)AS(0.5)PIKDQPVMAVK	0.499998	0.00103064	88.573	-0.46176	247	1
S	ENSP00000229769	PEHKSLESLADGGSASPIKDQPVMAVKTGED	SLESLADGGS(0.5)AS(0.5)PIKDQPVMAVK	0.499998	0.00103064	88.573	-0.46176	249	1
S	ENSP00000308669	______________MSQERPTFYRQELNKTI	S(1)QERPTFYR	0.999998	0.000430962	96.604	0.26685	2	1
S	ENSP00000358247	AEKDGCGMDSLNKKFSSAVLGEGPNNGYFDK	KFS(0.5)S(0.5)AVLGEGPNNGYFDK	0.5	0.000213309	69.704	1.7324	267	1
S	ENSP00000358247	EKDGCGMDSLNKKFSSAVLGEGPNNGYFDKL	KFS(0.5)S(0.5)AVLGEGPNNGYFDK	0.5	0.000213309	69.704	1.7324	268	1
S	ENSP00000230085	LPIFKLKESTVRRRYSDFEWLRSELERESKV	RRYS(1)DFEWLR	1	0.00049032	146.79	-0.23339	72	1
S	ENSP00000349596	ETFCCPQCRAPFHMDSLRPNKQLGSLIEALK	APFHMDS(1)LRPNK	1	0.0179248	58.32	1.3234	70	1
S	ENSP00000230248	AQTTPSKKANDEANQSDTSVSLSEPKSKSSL	ANDEANQS(0.688)DT(0.224)S(0.076)VS(0.01)LS(0.002)EPK	0.688237	0.00379389	57.829	-0.4519	182	1
S	ENSP00000230248	QKEKGPTTGEGALDLSDVHSPPKSPEGKTSA	GPTT(0.004)GEGALDLS(0.558)DVHS(0.478)PPKS(0.959)PEGK	0.55821	0.000609174	78.079	1.1031	152	1;2
S	ENSP00000230248	GPTTGEGALDLSDVHSPPKSPEGKTSAQTTP	EKGPTTGEGALDLSDVHS(1)PPKS(1)PEGK	1	5.63e-152	319.77	0.00059079	156	1;2
S	ENSP00000230248	GEGALDLSDVHSPPKSPEGKTSAQTTPSKKA	GPTTGEGALDLSDVHS(1)PPKS(1)PEGK	1	5.63e-152	319.77	-0.20488	160	1;2
S	ENSP00000384203	PPAASPGVRAGHVLSSSAGNSAPNSPMAMLH	AGHVLS(0.071)S(0.572)S(0.186)AGNS(0.238)APNS(0.933)PMAMLHIGS(0.001)NPER	0.571636	0.000346752	57.673	-0.75765	133	2
S	ENSP00000384203	PAASPGVRAGHVLSSSAGNSAPNSPMAMLHI	AGHVLSS(0.031)S(0.969)AGNSAPNSPMAMLHIGSNPER	0.968568	4.37e-25	198.83	1.005	134	1
S	ENSP00000384203	PGVRAGHVLSSSAGNSAPNSPMAMLHIGSNP	AGHVLSSS(0.002)AGNS(0.998)APNS(1)PMAMLHIGSNPER	0.997685	2.16e-05	112.32	1.1993	138	1;2
S	ENSP00000384203	AGHVLSSSAGNSAPNSPMAMLHIGSNPEREL	AGHVLSSS(0.002)AGNS(0.998)APNS(1)PMAMLHIGSNPER	0.999779	2.16e-05	112.32	1.1993	142	2
S	ENSP00000384203	GNSAPNSPMAMLHIGSNPERELDDVIDNIMR	AGHVLS(0.051)S(0.229)S(0.257)AGNS(0.463)APNSPMAMLHIGS(1)NPER	0.999838	0.000260072	82.241	-0.3578	151	1;2
S	ENSP00000384203	DPLLSTMSPEASKASSRRSSFSMEEGDVL__	AS(0.259)S(0.756)RRS(0.911)S(0.796)FS(0.278)MEEGDVL	0.756298	0.000916665	68.634	-2.3333	463	3
S	ENSP00000384203	LSTMSPEASKASSRRSSFSMEEGDVL_____	RS(1)S(1)FS(1)MEEGDVL	1	0.000161642	185.99	0.90135	466	1;2;3
S	ENSP00000384203	STMSPEASKASSRRSSFSMEEGDVL______	RS(1)S(1)FS(1)MEEGDVL	1	8.96e-06	185.99	0.90135	467	1;2;3
S	ENSP00000384203	MSPEASKASSRRSSFSMEEGDVL________	RS(1)S(1)FS(1)MEEGDVL	1	1.59e-05	175.15	0.90135	469	1;2;3
S	ENSP00000384203	DSLLPLASDPLLSTMSPEASKASSRRSSFSM	DLDLMLLDDSLLPLASDPLLS(0.006)T(0.031)MS(0.91)PEAS(0.052)K	0.910152	6.09e-05	83.868	0.25163	455	1
S	ENSP00000384203	EGPPGYPEPLAPGHGSPFPSLSKKDLDLMLL	EDEGPPGYPEPLAPGHGS(0.92)PFPS(0.05)LS(0.03)K	0.919767	9.4e-10	129.88	3.2459	423	1
S	ENSP00000384203	EYLSETYGNKFAAHISPAQGSPKPPPAASPG	FAAHIS(0.977)PAQGS(0.023)PKPPPAASPGVR	0.977483	0.00281594	56.172	1.0002	109	1
S	ENSP00000384203	TYGNKFAAHISPAQGSPKPPPAASPGVRAGH	FAAHISPAQGS(0.999)PKPPPAAS(0.001)PGVR	0.999077	1.63e-05	167.27	1.3577	114	1;2
S	ENSP00000384203	HISPAQGSPKPPPAASPGVRAGHVLSSSAGN	FAAHISPAQGSPKPPPAAS(1)PGVR	0.999997	0.000141874	125.99	-0.38453	122	1;2
S	ENSP00000384203	QELEMQARVHGLPTTSPSGMNMAELAQQVVK	VHGLPT(0.002)T(0.039)S(0.956)PS(0.004)GMNMAELAQQVVK	0.955501	2.64e-08	191.62	-0.44738	332	1
S	ENSP00000384203	LEMQARVHGLPTTSPSGMNMAELAQQVVKQE	VHGLPT(0.005)T(0.028)S(0.148)PS(0.819)GMNMAELAQQVVK	0.819124	2.64e-08	106.86	-1.6156	334	1
S	ENSP00000230340	RERTTRLGPRMPQDGSDDEDEEWPTLEKAAT	MPQDGS(1)DDEDEEWPTLEK	1	1.62e-84	290.41	0.18841	98	1
S	ENSP00000230431	WERGEPGRPALYFCGSIRGGREDRTLYERIV	GEPGRPALYFCGS(1)IR	1	0.0117349	77.969	-0.23876	28	1
S	ENSP00000230431	AVAFNKRILCLFRPQSGRVLSAMIRGAADGS	ILCLFRPQS(1)GR	1	0.0162608	98.942	-0.19821	123	1
S	ENSP00000230431	LDRYFEADPPGQVAASPDPTT__________	YFEADPPGQVAAS(0.819)PDPT(0.09)T(0.09)	0.819054	0.0119595	41.798	1.1601	169	1
S	ENSP00000230449	VLGHLSQTASLKRGSSFQSGRDDTWRYKTPH	GS(0.042)S(0.958)FQSGRDDTWR	0.957746	0.0073397	63.681	-0.42082	432	1
S	ENSP00000422936	NTEKHTTFEQPVFSVSKQSPPISTSKWFDPK	HTTFEQPVFS(0.008)VS(0.471)KQS(0.471)PPIS(0.038)T(0.011)S(0.001)K	0.470671	0.003299	69.747	0.62831	432
S	ENSP00000422936	KHTTFEQPVFSVSKQSPPISTSKWFDPKSIC	HTTFEQPVFSVS(0.045)KQS(0.954)PPIS(0.001)TSK	0.953666	0.00037948	129.04	-0.083702	435	1
S	ENSP00000422936	STSKWFDPKSICKTPSSNTLDDYMSCFRTPV	T(0.004)PS(0.778)S(0.203)NT(0.014)LDDYMSCFR	0.778016	0.0154984	53.554	1.2066	454	1
S	ENSP00000422936	TSKWFDPKSICKTPSSNTLDDYMSCFRTPVV	T(0.024)PS(0.468)S(0.468)NT(0.039)LDDYMSCFR	0.468192	0.0283916	42.947	-0.18177	455
S	ENSP00000422936	KQSCPFGRVPVNLLNSPDCDVKTDDSVVPCF	VPVNLLNS(1)PDCDVK	1	0.0161219	51.135	0.59715	281	1
S	ENSP00000230685	REDQKPVMDDQRDLISNNEQLPMLGRRPGAP	DLIS(1)NNEQLPMLGR	1	6.13e-08	218.66	0.11504	25	1
S	ENSP00000230685	________MHRRRSRSCREDQKPVMDDQRDL	S(1)RS(1)CREDQKPVMDDQR	1	8.78e-05	160.47	-0.60479	8	1;2
S	ENSP00000230685	__________MHRRRSRSCREDQKPVMDDQR	S(1)RS(1)CREDQKPVMDDQR	1	5.82e-05	147.08	-0.60479	6	1;2
S	ENSP00000423616	CTGAVRCQSQGTRDLSPQHMVVREKILDLVI	DLS(1)PQHMVVR	1	0.00131468	139.19	0.23269	42	1
S	ENSP00000230895	GDTKEEKDKDDQEWESPSPPKPTVFISGVIA	DKDDQEWES(0.997)PS(0.989)PPKPT(0.012)VFIS(0.002)GVIAR	0.997088	0.00577301	49.073	0.80002	49	2
S	ENSP00000230895	TKEEKDKDDQEWESPSPPKPTVFISGVIARG	DKDDQEWES(0.001)PS(0.999)PPKPTVFISGVIAR	0.998596	5.55e-12	204.58	0.17238	51	1;2
S	ENSP00000230895	QVAHQKPHASMDKHPSPRTQHIQQPRK____	GDKDFPPAAAQVAHQKPHAS(0.375)MDKHPS(0.625)PR	0.624831	0.000166278	59.748	0.010422	91	1
S	ENSP00000230895	______________MSSPPEGKLETKAGHPP	S(0.5)S(0.5)PPEGKLETK	0.5	0.00722749	64.104	1.3451	2	1
S	ENSP00000230895	_____________MSSPPEGKLETKAGHPPA	S(0.165)S(0.835)PPEGKLETK	0.835225	0.00223266	99.991	0.47146	3	1
S	ENSP00000394330	FRSGVAEAPVGSKAPSIDGKEELDLAEKMDI	APS(1)IDGKEELDLAEK	1	0.000490054	164.53	-0.14924	390	1
S	ENSP00000394330	SPQKKMLGQKATPPPSPLLSELLKKGSLLPT	AT(1)PPPS(1)PLLSELLKK	1	0.000261259	131.3	2.7643	268	2
S	ENSP00000394330	PLLSELLKKGSLLPTSPRLVNESEMAVASGH	KGSLLPT(0.043)S(0.957)PR	0.956508	0.00260286	122.45	-0.74557	284	1
S	ENSP00000394330	GKGDETPLTNVKTEASPESMLSPSHGSNPIE	T(0.114)EAS(0.828)PES(0.082)MLS(0.85)PS(0.092)HGS(0.034)NPIEDPLEAETQHK	0.827892	0.0004697	60.879	-0.29745	582	1;2
S	ENSP00000394330	PLTNVKTEASPESMLSPSHGSNPIEDPLEAE	T(0.114)EAS(0.828)PES(0.082)MLS(0.85)PS(0.092)HGS(0.034)NPIEDPLEAETQHK	0.8503	0.000485161	44.647	-0.29745	588	2
S	ENSP00000231368	LHPLEPDEVEYEPRGSRLLVRGLGEHEMEED	EPCLHPLEPDEVEYEPRGS(1)R	0.999814	0.00720859	46.065	0.21645	51	1
S	ENSP00000231368	EDEEDYESSAKLLGMSFMNRSSGLRNSATGY	LLGMS(1)FMNR	1	0.00359329	78.342	0.35179	80	1
S	ENSP00000231368	LLGMSFMNRSSGLRNSATGYRQSPDGACSVP	SSGLRNS(0.999)ATGYR	0.999485	0.000660098	164.41	-0.55826	91	1
S	ENSP00000231498	DTLQELVNQSKAAPQSPSVPKKPGPPVLSSD	AAPQS(0.942)PS(0.058)VPK	0.942088	0.000499527	107.39	0.29117	992	1
S	ENSP00000231498	LQELVNQSKAAPQSPSVPKKPGPPVLSSDPN	AAPQS(0.253)PS(0.747)VPK	0.747065	0.00587894	111.52	0.13573	994	1
S	ENSP00000231498	ESLKEYQKISNQVDLSNVCAQYRQVRFYEGV	IS(0.001)NQVDLS(0.998)NVCAQY(0.001)R	0.998313	0.029647	42.123	-1.9231	914	1
S	ENSP00000231498	_____________MPSSLLGAAMPASTSAAA	PS(0.566)S(0.434)LLGAAMPASTSAAALQEALENAGR	0.565577	2.58e-14	170.11	1.5358	3	1
S	ENSP00000231498	____________MPSSLLGAAMPASTSAAAL	PS(0.344)S(0.656)LLGAAMPASTSAAALQEALENAGR	0.655875	2.58e-14	170.11	1.0165	4	1
S	ENSP00000231498	ARIQLQIQETLQRQYSHHSSVQDAVSQLDSE	QY(0.071)S(0.309)HHS(0.309)S(0.309)VQDAVSQLDSELMDITK	0.309482	0.000452913	56.131	1.2322	1166
S	ENSP00000231498	QLQIQETLQRQYSHHSSVQDAVSQLDSELMD	QY(0.071)S(0.309)HHS(0.309)S(0.309)VQDAVSQLDSELMDITK	0.309482	0.000452913	56.131	1.2322	1169
S	ENSP00000231498	LQIQETLQRQYSHHSSVQDAVSQLDSELMDI	QY(0.071)S(0.309)HHS(0.309)S(0.309)VQDAVSQLDSELMDITK	0.309482	0.000452913	56.131	1.2322	1170
S	ENSP00000231498	IARAILSAKSSTAISSIAADGEFLHELEEKM	SSTAIS(0.245)S(0.754)IAADGEFLHELEEK	0.753532	0.000152597	91.416	-0.82915	1133	1
S	ENSP00000387672	LKLLEESIANLNRSTSVPENPKSSASTAVSA	S(0.008)T(0.008)S(0.985)VPENPK	0.984881	0.0169727	42.843	0.25074	134	1
S	ENSP00000231790	RGPTSSNPRKRHREDSDVEMVEDDSRKEMTA	HREDS(1)DVEMVEDDSRK	1	0.000329364	109.61	0.9894	477	1
S	ENSP00000411258	KAACSAAAMEEDSEASSSRIGDSSQGDNNLQ	AACSAAAMEEDS(0.146)EAS(0.563)S(0.146)S(0.146)R	0.563496	0.00179891	72.99	-0.13323	187	1
S	ENSP00000411258	AACSAAAMEEDSEASSSRIGDSSQGDNNLQK	AACSAAAMEEDS(0.069)EAS(0.249)S(0.341)S(0.341)R	0.340985	0.00200309	65.438	-1.0246	188
S	ENSP00000411258	ACSAAAMEEDSEASSSRIGDSSQGDNNLQKL	AACSAAAMEEDS(0.069)EAS(0.249)S(0.341)S(0.341)R	0.340985	0.00200309	65.438	-1.0246	189
S	ENSP00000232424	______MPADIMEKNSSSPVAATPASVNTTP	NS(0.403)S(0.298)S(0.298)PVAATPASVNTTPDKPK	0.403146	0.00741565	71.418	0.68661	10
S	ENSP00000232424	_____MPADIMEKNSSSPVAATPASVNTTPD	NS(0.031)S(0.484)S(0.484)PVAAT(0.001)PASVNTTPDKPK	0.484292	0.00361723	72.499	-0.13549	11
S	ENSP00000232424	____MPADIMEKNSSSPVAATPASVNTTPDK	NS(0.004)S(0.214)S(0.782)PVAATPASVNTTPDKPK	0.781766	0.00331149	76.799	-0.17565	12	1
S	ENSP00000232496	PRGRAVPPFVFTRRGSMFYDEDGDLAHEFYE	RGS(0.885)MFY(0.115)DEDGDLAHEFYEETIVTK	0.884866	0.000330403	60.472	1.5746	50	1
S	ENSP00000232607	RFIQENVFVAANHNGSPLSIKEAPKELSFGA	FIQENVFVAANHNGS(0.931)PLS(0.069)IK	0.931316	0.000445838	72.935	0.5948	214	1
S	ENSP00000232888	DRGKSKGGGKMNEEISSDSESESLAPRKPEE	MNEEIS(1)S(1)DS(0.996)ES(0.004)ESLAPR	1	1.31e-29	207.64	-0.70001	50	1;2;3;4
S	ENSP00000232888	RGKSKGGGKMNEEISSDSESESLAPRKPEEE	MNEEIS(1)S(1)DS(0.999)ES(0.001)ESLAPR	1	1.31e-29	207.64	-0.69711	51	1;2;3;4
S	ENSP00000232888	KSKGGGKMNEEISSDSESESLAPRKPEEEEE	MNEEIS(1)S(1)DS(1)ESESLAPR	0.999822	1.31e-29	207.64	-0.62331	53	1;2;3;4
S	ENSP00000232888	KGGGKMNEEISSDSESESLAPRKPEEEEEEE	MNEEIS(0.032)S(0.84)DS(0.841)ES(0.841)ES(0.446)LAPR	0.841479	0.000682922	59.728	0.84573	55	3;4
S	ENSP00000232888	GGKMNEEISSDSESESLAPRKPEEEEEEELE	MNEEIS(0.907)S(0.907)DS(0.907)ES(0.371)ES(0.907)LAPR	0.907239	0.000970223	44.341	-0.42895	57	3;4
S	ENSP00000232888	CIIPLRRVPVPPAAGS_______________	RVPVPPAAGS(1)	1	0.00659358	74.611	0.15082	475	1
S	ENSP00000232978	QPVVAENIPVIPLSDSPPPSRWKPGQKPWKP	ATMAQNENVVVQPVVAENIPVIPLS(0.34)DS(0.626)PPPS(0.034)R	0.625568	0.000104072	65.141	0.49372	613	1
S	ENSP00000232978	AENIPVIPLSDSPPPSRWKPGQKPWKPSYER	ATMAQNENVVVQPVVAENIPVIPLS(0.179)DS(0.299)PPPS(0.522)R	0.522042	0.000194571	55.707	1.9555	617	1
S	ENSP00000232978	HWKEEMQRLRAYRPPSGEKWSKGDKLSDPCS	AYRPPS(1)GEK	1	0.00683349	105.46	1.7362	379	1
S	ENSP00000232978	RECPHSKKRTLKENLSDHLRNGSKPKRKNYA	ENLS(1)DHLR	1	0.00941685	92.611	0.1822	866	1
S	ENSP00000232978	YRPPSGEKWSKGDKLSDPCSSRWDERSLSQR	GDKLS(1)DPCSSR	0.999997	0.0174412	98.943	-0.5618	390	1
S	ENSP00000232978	SSEEDLSGKHDTVTVSSDLDQFTKDDSKLSI	HDTVTVS(0.621)S(0.379)DLDQFTK	0.620857	0.00177288	114.96	-0.28094	1076	1
S	ENSP00000232978	SEEDLSGKHDTVTVSSDLDQFTKDDSKLSIS	HDTVTVS(0.163)S(0.837)DLDQFTK	0.836742	0.000541265	129.11	3.3123	1077	1
S	ENSP00000232978	CRRHKQTKKRRILIPSDIESSKSSTRRMKSS	RILIPS(0.999)DIESSK	0.999328	0.00272605	91.276	5.7389	463	1;2;4
S	ENSP00000232978	KQTKKRRILIPSDIESSKSSTRRMKSSCDRE	ILIPS(0.863)DIES(0.569)S(0.569)K	0.568689	0.0050281	52.72	0.36719	467	2;4
S	ENSP00000232978	QTKKRRILIPSDIESSKSSTRRMKSSCDRER	ILIPS(0.941)DIES(0.572)S(0.619)KS(0.829)S(0.507)T(0.532)RR	0.618871	0.00272605	52.72	-0.29408	468	2;4
S	ENSP00000232978	KKRRILIPSDIESSKSSTRRMKSSCDRERSS	ILIPSDIES(0.028)S(0.021)KS(0.891)S(0.794)T(0.265)RR	0.891194	0.00111815	100.59	0.76753	470	2;4
S	ENSP00000232978	KRRILIPSDIESSKSSTRRMKSSCDRERSSR	ILIPSDIES(0.028)S(0.021)KS(0.891)S(0.794)T(0.265)RR	0.794226	0.00111815	100.59	0.76753	471	2;4
S	ENSP00000232978	SGHRKRASKSPRKTASQLSENKPVKTEPLRA	KT(0.003)AS(0.997)QLS(1)ENKPVK	0.997331	0.00163529	120.56	0.53045	572	2
S	ENSP00000232978	RKRASKSPRKTASQLSENKPVKTEPLRATMA	KT(0.042)AS(0.958)QLS(1)ENKPVK	1	0.00163529	120.56	0.93465	575	2
S	ENSP00000232978	SLSQRSRSWSYNGYYSDLSTARHSGHHKKRR	SWS(0.001)Y(0.008)NGY(0.027)Y(0.027)S(0.853)DLS(0.066)T(0.02)AR	0.852819	0.0206907	48.288	-1.2933	416	1
S	ENSP00000232978	ICTPDRSSPAKVEETSPLGNARLDTPDINIV	VEET(0.177)S(0.823)PLGNAR	0.823456	0.0129496	77.367	-1.0038	1146	1
S	ENSP00000232978	GDKLSDPCSSRWDERSLSQRSRSWSYNGYYS	WDERS(1)LS(1)QR	1	0.00333357	105.99	1.592	401	2
S	ENSP00000232978	KLSDPCSSRWDERSLSQRSRSWSYNGYYSDL	WDERS(1)LS(1)QR	1	0.00333357	105.99	1.592	403	2
S	ENSP00000232978	GSKPKRKNYAGSKWDSESNSERDVTKNSKND	WDS(1)ES(0.997)NS(0.992)ERDVT(0.011)K	0.999992	0.0033373	85.563	0.31356	887	2;3
S	ENSP00000232978	KPKRKNYAGSKWDSESNSERDVTKNSKNDSH	WDS(1)ES(0.999)NS(0.998)ERDVT(0.003)K	0.999489	0.0033373	85.563	-0.0038601	889	1;2;3
S	ENSP00000232978	KRKNYAGSKWDSESNSERDVTKNSKNDSHPS	WDS(0.001)ES(0.999)NS(0.999)ERDVT(0.001)K	0.99887	8.06e-05	170.16	-1.3925	891	1;2;3
S	ENSP00000233025	PIYRRHPLKWLPVQESSTDDKKPGERKIKRH	WLPVQES(0.452)S(0.452)T(0.095)DDKKPGER	0.452492	0.0127397	63.302	-1.0517	150
S	ENSP00000233025	IYRRHPLKWLPVQESSTDDKKPGERKIKRHA	WLPVQES(0.452)S(0.452)T(0.095)DDKKPGER	0.452492	0.0127397	63.302	-1.0517	151
S	ENSP00000437703	KCLSQEKPRASGLLKSPASLKAHTCKQDLSN	ASGLLKS(0.931)PAS(0.069)LK	0.930818	0.0315877	63.062	-0.028501	251	1
S	ENSP00000437703	GEKRQVRRDLFAFQESPPRFLPSHPIVGKVD	RDLFAFQES(1)PPR	1	0.00231145	108.58	0.5977	474	1
S	ENSP00000437703	PLIKEQKPKDQSLALSPKLECSGTILAHSNL	DQSLALS(1)PK	0.999996	0.00085154	95.273	-0.26799	372	1
S	ENSP00000437703	GKPQEEDQPLPARRLSSDCSVTQERKQIHCL	RLS(0.96)S(0.04)DCSVTQER	0.959721	0.000454562	98.281	-0.99251	572	1
S	ENSP00000437703	KPQEEDQPLPARRLSSDCSVTQERKQIHCLS	RLS(0.154)S(0.843)DCS(0.003)VTQER	0.843486	0.00061137	73.833	-3.5643	573	1
S	ENSP00000233055	WDMTPVVGCSLATGFSPH_____________	IWDMTPVVGCSLAT(0.001)GFS(0.999)PH	0.99946	0.000170959	116.39	3.1146	408	1
S	ENSP00000378559	AKLAVEILNKEKKAVSPLLLTTTNSSEGLSM	KAVS(0.982)PLLLT(0.016)TTNSSEGLSMGNYIGLINR	0.982479	5.19e-05	107.59	0.81209	83	1;2
S	ENSP00000378559	KEKKAVSPLLLTTTNSSEGLSMGNYIGLINR	KAVSPLLLT(0.033)T(0.129)T(0.094)NS(0.371)S(0.371)EGLS(0.002)MGNYIGLINR	0.370798	5.43e-05	104.67	-3.5175	92
S	ENSP00000378559	EKKAVSPLLLTTTNSSEGLSMGNYIGLINRI	AVS(0.003)PLLLT(0.106)T(0.106)T(0.106)NS(0.106)S(0.441)EGLS(0.132)MGNY(0.001)IGLINR	0.440885	5.43e-05	104.67	-3.2512	93
S	ENSP00000378559	VDTKQVKIGDFGLVTSLKNDGKRTRSKGTLR	IGDFGLVT(0.015)S(0.985)LKNDGKR	0.98514	0.00141164	125.73	1.9778	438	1
S	ENSP00000378559	PNTSEILRTLTVWKKSPEKNERHTC______	TLTVWKKS(1)PEKNER	0.999802	0.00178501	74.732	0.19348	542	1
S	ENSP00000378559	RQKQGVVLKYQELPNSGPPHDRRFTFQVIID	YQELPNS(1)GPPHDR	1	0.000591491	76.82	0.10548	33	1
S	ENSP00000370745	TDDVHAKDNTRPGANSPEMWSEAIKILKGEY	DNTRPGANS(1)PEMWSEAIK	0.999969	0.000752032	104.67	0.34424	481	1
S	ENSP00000370745	SLVATEKEKVWYHVCSSRGKGCYNTRLKEDG	VWYHVCS(0.947)S(0.053)R	0.946969	0.001	93.345	-0.47075	632	1
S	ENSP00000233099	VVSIAEDLLRTAAQNSRLSLQRTQAGWLLLG	TAAQNS(1)RLS(1)LQR	0.999869	0.0106837	54.09	0.93309	545	2
S	ENSP00000233099	IAEDLLRTAAQNSRLSLQRTQAGWLLLGALM	TAAQNS(1)RLS(1)LQR	0.999831	0.0106837	54.09	0.93309	548	2
S	ENSP00000233099	ILVRHMPHLSTKVSDSPSHIATKTRLSEESA	VSDS(0.998)PS(0.002)HIATK	0.998396	0.000592562	167.61	-0.19114	1737	1
S	ENSP00000233114	KELTEEKESAFEFLSSA______________	ELTEEKESAFEFLS(0.207)S(0.793)A	0.793076	0.00482011	89.468	-1.3876	333	1
S	ENSP00000233114	TVQQRGAAVIKARKLSSAMSAAKAICDHVRD	KLS(0.984)S(0.015)AMSAAK	0.984324	0.00480671	97.45	-0.35041	241	1
S	ENSP00000233143	____MADKPDMGEIASFDKAKLKKTETQEKN	ADKPDMGEIAS(1)FDKAK	1	0.016655	51.688	0.53725	12	1
S	ENSP00000233143	KNTLPTKETIEQEKRSEIS____________	ETIEQEKRS(1)EIS	0.999994	0.000283738	158.91	0.88971	41	1
S	ENSP00000377018	LGLGKTRRKTSARDASPTPSTDAEYPANGSG	DAS(0.998)PT(0.002)PSTDAEYPANGSGADR	0.997584	0.000332854	123.19	0.049834	90	1;2
S	ENSP00000377018	KTRRKTSARDASPTPSTDAEYPANGSGADRI	DAS(0.886)PT(0.132)PS(0.512)T(0.465)DAEY(0.004)PANGS(0.001)GADR	0.511534	0.00116457	54.167	-0.47407	94	2
S	ENSP00000233330	EGALTGGPKRLATKLSSSLGRSSGRRVRASL	LATKLS(0.865)S(0.218)S(0.917)LGR	0.865432	0.0197875	100.23	-0.40152	168	2
S	ENSP00000233330	GALTGGPKRLATKLSSSLGRSSGRRVRASLD	LATKLS(0.44)S(0.649)S(0.911)LGR	0.648698	0.0197875	100.23	-0.5965	169	2
S	ENSP00000233330	ALTGGPKRLATKLSSSLGRSSGRRVRASLDS	LATKLS(0.865)S(0.218)S(0.917)LGR	0.916963	0.0197875	100.23	-0.40152	170	1;2
S	ENSP00000233330	RRKEAQVLGKTSRRPSDSGPPAERSPCRGRV	RPS(0.998)DS(0.002)GPPAER	0.998002	0.00359239	96.247	-0.18765	56	1
S	ENSP00000233331	EGVPLEQYRAWLDEDSNLSPSPLRDLSGGLG	AWLDEDS(0.999)NLS(0.779)PS(0.222)PLR	0.998941	0.00551139	79.942	3.9792	127	2
S	ENSP00000233331	PLEQYRAWLDEDSNLSPSPLRDLSGGLGGQE	AWLDEDS(0.004)NLS(0.996)PS(1)PLR	0.99612	0.000232629	100.28	-0.83818	130	1;2
S	ENSP00000233331	EQYRAWLDEDSNLSPSPLRDLSGGLGGQEEE	AWLDEDS(0.004)NLS(0.996)PS(1)PLR	0.99966	1.92e-10	139.11	-0.83818	132	1;2
S	ENSP00000233331	LDEDSNLSPSPLRDLSGGLGGQEEEEEQRWL	DLS(1)GGLGGQEEEEEQR	1	0.00214956	81.807	1.1707	138	1
S	ENSP00000233331	KKKHHQEEDAGPTQPSPAKPQLKLKIKLGGQ	HHQEEDAGPTQPS(1)PAKPQLK	0.999881	0.00178212	81.854	1.9355	63	1
S	ENSP00000233331	RINLQMRLGGPEGPGSPLLAT__________	LGGPEGPGS(1)PLLAT	1	0.00140747	118.26	0.98185	351	1
S	ENSP00000233505	GPRRRSRKPEAPRRRSPSPTPTPGPSRRGPS	RRS(1)PS(0.977)PT(0.024)PTPGPSR	0.999877	0.00210997	100.28	0.22948	17	2
S	ENSP00000233505	RRRSRKPEAPRRRSPSPTPTPGPSRRGPSLG	RRS(0.998)PS(0.994)PT(0.008)PTPGPSR	0.993586	0.00210997	100.28	0.27159	19	2
S	ENSP00000369181	______________MSEGESQTVLSSGSDPK	S(1)EGESQTVLSSGSDPK	1	2.05e-05	182.76	0.46028	2	1;2
S	ENSP00000369181	_____MSEGESQTVLSSGSDPKVESSSSAPG	S(0.998)EGES(0.002)QT(0.01)VLS(0.681)S(0.154)GS(0.154)DPK	0.681382	0.000656119	101.41	-0.97134	11	1;2
S	ENSP00000369181	__MSEGESQTVLSSGSDPKVESSSSAPGLTS	S(0.995)EGES(0.005)QTVLS(0.094)S(0.232)GS(0.674)DPK	0.67414	0.000251367	96.708	1.7299	14	2
S	ENSP00000233575	KMLRRRVGGTLRRSDSQQAVKSPPLLESPDA	RS(0.055)DS(0.946)QQAVKS(1)PPLLESPDATR	0.945501	0.000482796	93.568	0.87353	409	2
S	ENSP00000233575	VGGTLRRSDSQQAVKSPPLLESPDATRESMV	S(1)PPLLES(0.993)PDAT(0.007)R	1	0.000482796	99.044	-0.67362	415	1;2
S	ENSP00000233575	RSDSQQAVKSPPLLESPDATRESMVKLSSKL	S(1)PPLLES(0.996)PDAT(0.004)R	0.995549	0.00123617	99.044	1.4664	421	1;2
S	ENSP00000233575	YNIHVNGVLHCRVRYSQLLGLHEQLRKEYGA	VRY(0.009)S(0.991)QLLGLHEQLR	0.991246	0.00821063	87.676	1.3696	38	1
S	ENSP00000233575	TRMRCWRVTSSVPLPSGSTSSPGRGRGEVRL	VTSSVPLPS(0.35)GS(0.162)T(0.162)S(0.162)S(0.162)PGR	0.350222	0.00144865	82.01	-0.024153	331
S	ENSP00000233575	MRCWRVTSSVPLPSGSTSSPGRGRGEVRLEL	VTSSVPLPS(0.056)GS(0.236)T(0.236)S(0.236)S(0.236)PGR	0.236108	0.00104247	87.676	0.43807	333
S	ENSP00000233575	CWRVTSSVPLPSGSTSSPGRGRGEVRLELAF	VTSSVPLPS(0.031)GS(0.115)T(0.142)S(0.356)S(0.356)PGR	0.356182	0.00104247	87.676	-0.51278	335
S	ENSP00000233575	WRVTSSVPLPSGSTSSPGRGRGEVRLELAFE	VTSSVPLPS(0.178)GS(0.135)T(0.135)S(0.118)S(0.434)PGR	0.433673	0.00104247	87.676	-0.86114	336
S	ENSP00000233630	_____________MASPQGGQIAIAMRLRNQ	AS(1)PQGGQIAIAMR	1	0.000360184	115.8	-1.8196	3	1
S	ENSP00000233668	AQGKAGQGHDVLRADSHEGEVAEGKLPSPPG	ADS(1)HEGEVAEGK	1	1.05e-06	77.776	0.018457	269	1
S	ENSP00000233668	RADSHEGEVAEGKLPSPPGPQELLDSPPALY	ADS(0.002)HEGEVAEGKLPS(0.997)PPGPQELLDS(0.001)PPALYAEPLDSLR	0.997038	3.46e-05	66.88	0.25561	281	1
S	ENSP00000233668	NSALYSQVQKSGASGSWDCGLSRVGTDKTGV	SGAS(0.015)GS(0.985)WDCGLSR	0.984996	0.00180872	95.873	2.5407	460	1
S	ENSP00000233893;ENSP00000474534	KSQGKVLQATVVAVGSGSKGKDFYNWPDESF;KSQGKVLQATVVAVGSGSKGKGGEIQPVSVK	VLQAT(0.002)VVAVGS(0.758)GS(0.24)K	0.757868	0.00503321	70.986	0.042709	51	1
S	ENSP00000233893;ENSP00000474534	QGKVLQATVVAVGSGSKGKDFYNWPDESFDE;QGKVLQATVVAVGSGSKGKGGEIQPVSVKVG	VLQATVVAVGS(0.217)GS(0.783)KGK	0.782926	0.00207579	97.271	0.22245	53	1
S	ENSP00000386380	MPVQRRSPSSKHQLLSPATKEKLQREAHVPL	HQLLS(0.998)PAT(0.002)K	0.998407	0.00359409	78.324	2.1501	553	1
S	ENSP00000387211	KPGRDEPEVLPVLSES_______________	TVKPGRDEPEVLPVLS(0.115)ES(0.885)	0.884607	0.00413403	74.029	0.77094	541	1
S	ENSP00000385657	____MAAERGAGQQQSQEMMEVDRRVESEES	GAGQQQS(1)QEMMEVDRR	1	0.000269777	99.044	-0.20706	12	1
S	ENSP00000385657	QQQSQEMMEVDRRVESEESGDEEGKKHSSGI	VES(1)EES(1)GDEEGKKHSSGIVADLSEQSLK	1	7.26e-21	180.44	0.047061	24	2
S	ENSP00000385657	SQEMMEVDRRVESEESGDEEGKKHSSGIVAD	RVES(1)EES(1)GDEEGKK	1	7.26e-21	180.44	-0.50754	27	1;2
S	ENSP00000385657	RVESEESGDEEGKKHSSGIVADLSEQSLKDG	VES(0.901)EES(0.366)GDEEGKKHS(0.366)S(0.366)GIVADLSEQSLK	0.366439	0.0028685	115.45	-0.41549	36
S	ENSP00000385657	VESEESGDEEGKKHSSGIVADLSEQSLKDGE	RVES(0.234)EES(0.246)GDEEGKKHS(0.142)S(0.377)GIVADLSEQSLK	0.377163	0.000470979	115.45	-1.0557	37
S	ENSP00000385657	LLESWSDLDELKGARSLETVYLERNPLQKDP	S(0.997)LET(0.003)VYLER	0.996708	0.0046451	77.062	-0.86493	322	1
S	ENSP00000384016	PTPLFCCWLVKDLLHSQRDSAARTRLFLASL	DLLHS(0.579)QRDS(0.421)AAR	0.579466	0.0326985	46.318	0.30787	935	1
S	ENSP00000384016	FCCWLVKDLLHSQRDSAARTRLFLASLPGST	DLLHS(0.021)QRDS(0.979)AAR	0.979169	0.00768414	83.823	1.4592	939	1
S	ENSP00000234160	APSDPATTTAKADAASSLTVDVTPPTAKAPT	ADAAS(0.542)S(0.45)LT(0.008)VDVTPPTAK	0.542259	0.00291165	59.975	0.3508	408	1
S	ENSP00000234160	PSDPATTTAKADAASSLTVDVTPPTAKAPTT	ADAAS(0.049)S(0.948)LT(0.003)VDVTPPTAK	0.948247	0.00141901	80.236	-0.52981	409	1
S	ENSP00000234160	LHRIPTRPFEEGKKISLPGQMAGTPITPLKD	KIS(1)LPGQMAGTPITPLK	0.999983	0.000615034	58.712	-0.59961	214	1
S	ENSP00000234160	PTAKAPTTVEDRVGDSTPVSEKPVSAAVDAN	VGDS(0.5)T(0.5)PVSEKPVSAAVDANASESP	0.499742	0.00252562	57.629	-0.079077	432
S	ENSP00000234160	SEKPVSAAVDANASESP______________	VGDSTPVSEKPVSAAVDANASES(1)P	0.999913	3.59e-07	142.32	0.4951	451	1;2
S	ENSP00000234170	EEAVEDPDEEDEDNTSEAENGFSLEEVLRLG	RPWRPEEAVEDPDEEDEDNT(0.056)S(0.944)EAENGFSLEEVLR	0.943564	8.4e-06	112.26	-2.0631	34	1
S	ENSP00000234170	KAKPGLRSQLDDHPESDDEENFIDANDDEDM	S(0.001)QLDDHPES(0.999)DDEENFIDANDDEDMEKFTDADKETEIVK	0.998733	2.87e-09	138.21	0.086678	629	1
S	ENSP00000368356	INSDSSRGLDDTEEPSPPEDKMFFLDPSDLD	GLDDTEEPS(1)PPEDK	0.999998	0.00171091	103.88	2.1641	364	1
S	ENSP00000368356;ENSP00000393978;ENSP00000333568	VKLCDFGFARIIGEKSFRRSVVGTPAYLAPE	IIGEKS(1)FRR	1	0.00665578	111.86	0.040783	706	1
S	ENSP00000368356	ASPCSSPKTGLSARLSNGSFSAPSLTNSRGS	LS(1)NGS(0.995)FS(0.005)APSLTNSR	0.999878	0.00521778	63.95	1.27	41	1;2
S	ENSP00000368356	CSSPKTGLSARLSNGSFSAPSLTNSRGSVHT	LS(1)NGS(0.995)FS(0.005)APSLTNSR	0.994763	0.00521778	61.616	1.27	44	2
S	ENSP00000368356	SEESHVHQEPSKRIPSWSGRPIWMEKMVMCR	RIPS(0.984)WS(0.016)GR	0.983762	0.00728057	56.817	1.2978	252	1
S	ENSP00000368356	ESHVHQEPSKRIPSWSGRPIWMEKMVMCRVK	RIPS(0.5)WS(0.5)GRPIWMEK	0.5	0.0280978	44.998	4.5031	254	1
S	ENSP00000368356	FKIPNNCSGVRKRRLSNVSLPGPGLSVPRPL	RLS(1)NVS(1)LPGPGLSVPR	0.999998	0.000139854	91.276	0.98098	213	1;2
S	ENSP00000368356	PNNCSGVRKRRLSNVSLPGPGLSVPRPLQPE	RLS(1)NVS(1)LPGPGLSVPR	0.99999	0.000730919	60.472	0.42852	216	2
S	ENSP00000368356	KSVLPTAIPAVLPAASPCSSPKTGLSARLSN	SVLPTAIPAVLPAAS(0.964)PCS(0.555)S(0.481)PK	0.963935	0.000273838	82.639	-0.38627	27	2
S	ENSP00000368356	LPTAIPAVLPAASPCSSPKTGLSARLSNGSF	SVLPTAIPAVLPAAS(0.857)PCS(0.657)S(0.486)PK	0.65685	0.000273838	82.639	-0.17493	30	2
S	ENSP00000368356	PTAIPAVLPAASPCSSPKTGLSARLSNGSFS	SVLPTAIPAVLPAAS(0.872)PCS(0.564)S(0.564)PK	0.563773	0.000844341	67.911	-0.5865	31	2
S	ENSP00000368356;ENSP00000333568	DFGFARIIGEKSFRRSVVGTPAYLAPEVLRN;DFGFARIIGEKSFRRSVVGTPAYLAPEVLRS	S(1)VVGTPAYLAPEVLR	1	0.000449551	148.97	0.45986	735	1
S	ENSP00000368356;ENSP00000333568	MQDPDPDHEDANRTISPSTSNNIPLMRVVQS;SDLDVERDEEAVKTISPSTSNNIPLMRVVQS	TIS(1)PSTSNNIPLMR	0.999912	2.62e-05	169.02	-0.31581	391	1;2
S	ENSP00000368356;ENSP00000333568	DPDHEDANRTISPSTSNNIPLMRVVQSVKHT;VERDEEAVKTISPSTSNNIPLMRVVQSIKHT	T(0.003)IS(0.997)PST(0.048)S(0.952)NNIPLMR	0.951866	0.00110109	123.14	1.567	395	2
S	ENSP00000234256	QELAEVKVEAIPNCKSEEETSPLVTHQNPAG	VEAIPNCKS(0.404)EEET(0.404)S(0.146)PLVT(0.047)HQNPAGPVASAPELESK	0.403697	0.000606547	43.416	0.72294	502
S	ENSP00000234256	VKVEAIPNCKSEEETSPLVTHQNPAGPVASA	SEEET(0.008)S(0.991)PLVT(0.001)HQNPAGPVASAPELESK	0.991157	1.11e-13	165.23	-0.12386	507	1
S	ENSP00000234256	TSPLVTHQNPAGPVASAPELESKESVL____	SEEETSPLVTHQNPAGPVAS(0.999)APELES(0.001)K	0.999386	6.39e-14	146.57	1.4454	521	1;2
S	ENSP00000234296	AKLDQQTLRNLLSKVSPSFSAELKQLNQQYE	VS(1)PSFSAELK	0.999636	0.0218574	59.227	0.45962	280	1
S	ENSP00000234296	AQNRVVSAPVGKETPSKRMKRDKTSDLVEEY	VVSAPVGKET(0.5)PS(0.5)KR	0.5	0.0139116	83.894	0.94631	228	1
S	ENSP00000234313	LGAIHLRGCVVTSVESNSNGRKSEEENLFEI	GCVVTSVES(0.5)NS(0.5)NGR	0.499987	0.00211315	101.05	-1.9116	302	1
S	ENSP00000234313	AIHLRGCVVTSVESNSNGRKSEEENLFEIIT	GCVVTSVES(0.166)NS(0.834)NGR	0.83429	0.00149032	116.06	-0.10113	304	1
S	ENSP00000234313	CIEGGQKFARKSTRRSIRLPETIDLGALYLS	S(1)IRLPETIDLGALYLSMK	0.999557	0.00111857	121.56	1.6282	117	1
S	ENSP00000234420	SREGGRAAAAPGASPSPGGDAAWSEAGPGPR	AAAAPGAS(0.105)PS(0.865)PGGDAAWS(0.029)EAGPGPRPLAR	0.865246	0.00185511	102.6	0.93235	43	1
S	ENSP00000234420	KARKTGLITPKAGFDSDYDQALADIRENEQS	AGFDS(1)DYDQALADIR	1	0.00152394	100.97	2.1513	935	1
S	ENSP00000234420	LPDLERLLSKIHNVGSPLKSQNHPDSRAIMY	IHNVGS(1)PLK	1	0.000665752	141.37	0.43238	830	1
S	ENSP00000234420	VKVARKRKRMVTGNGSLKRKSSRKETPSATK	MVTGNGS(1)LKR	1	0.000502203	161.23	0.26093	309	1
S	ENSP00000234420	GSRRSSRQIKKRRVISDSESDIGGSDVEFKP	VIS(0.997)DS(0.015)ES(0.025)DIGGS(0.963)DVEFKPDT(0.001)K	0.996848	4.87e-06	118.59	0.33856	252	1;2
S	ENSP00000234420	RRSSRQIKKRRVISDSESDIGGSDVEFKPDT	VIS(0.18)DS(0.833)ES(0.697)DIGGS(0.285)DVEFKPDT(0.005)K	0.833252	0.00308209	58.858	2.6696	254	2
S	ENSP00000234420	SSRQIKKRRVISDSESDIGGSDVEFKPDTKE	VIS(0.803)DS(0.351)ES(0.698)DIGGS(0.147)DVEFKPDTK	0.698057	0.00308209	58.858	2.1283	256	2
S	ENSP00000234420	KKRRVISDSESDIGGSDVEFKPDTKEEGSSD	RVIS(0.959)DS(0.034)ES(0.007)DIGGS(1)DVEFKPDTK	0.999998	4.87e-06	118.59	1.1427	261	2
S	ENSP00000234420	TTYVTDKSEEDNEIESEEEVQPKTQGSRRSS	SEEDNEIES(1)EEEVQPK	1	2.11e-21	244.91	-1.3531	227	1
S	ENSP00000234420	EKGKSVRVHVQFFDDSPTRGWVSKRLLKPYT	VHVQFFDDS(0.969)PT(0.031)R	0.968828	0.000587875	197.15	0.14958	137	1
S	ENSP00000234453	VSTLHRLSQRRRRTYSDTDSCSDIPLEDPDR	T(0.001)YS(0.999)DTDSCSDIPLEDPDRPVHCSK	0.999318	5.72e-08	151.12	-1.7242	244	1
S	ENSP00000365670	AGEQRKRSQSMKSYPSSELRNMCDEHIASEE	S(0.017)Y(0.013)PS(0.867)S(0.103)ELR	0.867232	0.0101459	78.932	-0.76158	661	1
S	ENSP00000365670	GEQRKRSQSMKSYPSSELRNMCDEHIASEEP	S(0.001)Y(0.001)PS(0.146)S(0.851)ELR	0.851386	0.0101459	78.932	-0.48547	662	1
S	ENSP00000234590	FDSRGNPTVEVDLFTSKGLFRAAVPSGASTG	GNPTVEVDLFT(0.239)S(0.761)K	0.761309	0.00152074	108.7	1.0447	27	1
S	ENSP00000234590	LAKYNQLLRIEEELGSKAKFAGRNFRNPLAK	IEEELGS(1)KAK	1	0.00259878	179.83	2.2299	419	1
S	ENSP00000234590	KVVIGMDVAASEFFRSGKYDLDFKSPDDPSR	S(1)GKYDLDFK	1	0.00250416	126.5	-0.3951	254	1
S	ENSP00000234590	ASEFFRSGKYDLDFKSPDDPSRYISPDQLAD	SGKYDLDFKS(0.999)PDDPS(0.001)R	0.999151	0.00262608	87.429	-0.30438	263	1
S	ENSP00000234739	GNNPIFPRIPVEGPLSPSRGDFPKGIPPQMG	IPVEGPLS(0.936)PS(0.064)RGDFPK	0.935997	0.00690929	75.533	0.90387	687	1
S	ENSP00000234739	PAPKPAAPPRPLDRESPGVENKLIPSVGSPA	PAAPPRPLDRES(1)PGVENK	1	0.00118934	132.76	0.55962	278	1
S	ENSP00000234739	AGNGAKGKGKRERSISADSFDQRDPGTPNDD	SIS(1)ADSFDQR	0.999844	0.00446936	122.46	-0.97489	104	1
S	ENSP00000235307	FRMLDEKIEKGRDYCSEEEDIT_________	GRDYCS(1)EEEDIT	0.99982	0.0165317	78.69	-0.79123	115	1
S	ENSP00000235332	SILEPPHRYHIHRRKSFDASDTLALPRHCLL	S(1)FDASDTLALPR	1	0.000478099	157.98	0.97985	303	1
S	ENSP00000411103	EDPLETSKEEEELNDSSEELYTTIKIMASGI	AHVEHMQSLPEDPLET(0.004)S(0.016)KEEEELNDS(0.766)S(0.208)EELY(0.004)T(0.001)TIK	0.766096	2.15e-06	94.807	0.60835	1064	1
S	ENSP00000411103	DPLETSKEEEELNDSSEELYTTIKIMASGIK	AHVEHMQSLPEDPLET(0.003)S(0.003)KEEEELNDS(0.062)S(0.917)EELY(0.009)T(0.004)T(0.002)IK	0.916648	2.67e-08	85.395	-0.11429	1065	1
S	ENSP00000411103	ADGKASGENVASKDDSSPPSLGPDCLIMNSE	ASGENVAS(0.157)KDDS(0.42)S(0.42)PPS(0.004)LGPDCLIMNSEK	0.419615	0.000401621	73.361	-3.5149	245
S	ENSP00000411103	DGKASGENVASKDDSSPPSLGPDCLIMNSEK	ASGENVAS(0.157)KDDS(0.42)S(0.42)PPS(0.004)LGPDCLIMNSEK	0.419615	0.000401621	73.361	-3.5149	246
S	ENSP00000411103	SPAWSLSGRDERETVSPPCFDEYKMSKEWTA	ETVS(1)PPCFDEYK	0.999669	1.32e-05	139.77	2.6102	595	1
S	ENSP00000411103	PLGSTNSEAKKRRTASPPALPKIKAETDSDP	T(1)AS(1)PPALPK	1	0.00201843	103.08	0.88871	442	1;2
S	ENSP00000411103	ASMLPVTSSRFKRRTSSPPSSPQHSPALRDF	RT(0.14)S(0.468)S(0.396)PPS(0.253)S(0.742)PQHSPALR	0.46821	0.000597624	65.887	0.066451	537
S	ENSP00000411103	SMLPVTSSRFKRRTSSPPSSPQHSPALRDFG	TSS(1)PPS(0.01)S(0.98)PQHS(0.01)PALR	0.999681	0.000451941	112.44	0.69951	538	1;2;3
S	ENSP00000411103	PVTSSRFKRRTSSPPSSPQHSPALRDFGKPS	T(0.284)S(0.331)S(0.386)PPS(0.609)S(0.384)PQHS(0.007)PALR	0.608961	0.000509484	71.148	-5.222	541	2;3
S	ENSP00000411103	VTSSRFKRRTSSPPSSPQHSPALRDFGKPSD	TS(0.001)S(0.999)PPS(0.008)S(0.987)PQHS(0.005)PALR	0.987046	0.000597624	112.44	0.15788	542	2;3
S	ENSP00000411103	RFKRRTSSPPSSPQHSPALRDFGKPSDGKAA	RT(0.293)S(0.332)S(0.376)PPS(0.501)S(0.501)PQHS(0.998)PALR	0.997659	0.00126453	56.708	-0.39003	546	3
S	ENSP00000411103	NGIDLPVENPADGTRSPSPCKSLEAQPDPDL	VLLNEYNGIDLPVENPADGT(0.667)RS(0.667)PS(0.667)PCK	0.666659	5.55e-11	99.907	-0.77513	711	2
S	ENSP00000411103	IDLPVENPADGTRSPSPCKSLEAQPDPDLGP	VLLNEYNGIDLPVENPADGT(0.449)RS(0.59)PS(0.96)PCK	0.960249	5.55e-11	121.64	-0.76221	713	2
S	ENSP00000416613	VLIEKMMRNSTEDIMSLSTQGDYINLQTKSS	NS(0.001)T(0.007)EDIMS(0.437)LS(0.437)T(0.117)QGDY(0.001)INLQTK	0.437013	0.000611093	59.339	0.69503	111
S	ENSP00000416613	IEKMMRNSTEDIMSLSTQGDYINLQTKSSSW	NS(0.001)T(0.007)EDIMS(0.437)LS(0.437)T(0.117)QGDY(0.001)INLQTK	0.437013	0.000611093	59.339	0.69503	113
S	ENSP00000236137	FLPMPQKSLFFHHIPSTCQRVNGIKVQNGGI	SLFFHHIPS(0.787)T(0.213)CQR	0.786575	0.00119966	53.631	1.3298	222	1
S	ENSP00000236192	PPKFKRHLNDDDVTGSVKSERRNLLEDDSDE	HLNDDDVT(0.015)GS(0.985)VK	0.984515	0.00671097	65.949	3.6074	17	1
S	ENSP00000236192	TGSVKSERRNLLEDDSDEEEDFFLRGPSGPR	RNLLEDDS(1)DEEEDFFLR	1	8.08e-05	194.92	-0.80734	30	1
S	ENSP00000236273	___MAAIAASEVLVDSAEEGSLAAAAELAAQ	AAIAASEVLVDS(0.987)AEEGS(0.013)LAAAAELAAQK	0.987101	3.82e-05	112.48	0.093158	13	1
S	ENSP00000236273	AIAASEVLVDSAEEGSLAAAAELAAQKREQR	AAIAASEVLVDS(0.442)AEEGS(0.558)LAAAAELAAQK	0.558096	0.00023687	53.481	1.0702	18	1
S	ENSP00000376056	GATDSKDDDDIDLFGSDDEEESEEAKRLREE	DDDDIDLFGS(1)DDEEESEEAKR	0.999996	2.06e-52	195.39	2.5016	106	1
S	ENSP00000376056	________MGFGDLKSPAGLQVLNDYLADKS	GFGDLKS(1)PAGLQVLNDYLADK	0.999999	0.00296333	78.752	-0.87508	8	1
S	ENSP00000376056	QYESKKAKKPALVAKSSILLDVKPWDDETDM	S(0.5)S(0.5)ILLDVKPWDDETDMAK	0.5	0.00185956	185.61	-2.3156	140	1
S	ENSP00000376056	YESKKAKKPALVAKSSILLDVKPWDDETDMA	S(0.5)S(0.5)ILLDVKPWDDETDMAK	0.5	0.00185956	185.61	-2.3156	141	1
S	ENSP00000376056	GYVPSQADVAVFEAVSSPPPADLCHALRWYN	SYIEGYVPS(0.011)QADVAVFEAVS(0.539)S(0.45)PPPADLCHALR	0.538605	2.45e-06	82.538	0.55385	42	1
S	ENSP00000376056	YVPSQADVAVFEAVSSPPPADLCHALRWYNH	SYIEGYVPSQADVAVFEAVS(0.189)S(0.811)PPPADLCHALR	0.811152	2.45e-06	131.95	0.34606	43	1
S	ENSP00000236959	LVKELKEALGIPAAASFKHVSPAGAAVGIPL	EALGIPAAAS(1)FK	1	0.0257666	45.614	1.8302	264	1
S	ENSP00000236959	DKANYWWLRHHPQVLSMKFKTGVKRAEISNA	HHPQVLS(1)MK	1	0.00208283	77.74	0.16569	475	1
S	ENSP00000236959	KPDENEVRTLFGLHLSQKRNNGVVDKSLFSN	TLFGLHLS(1)QK	1	0.00101842	98.943	-0.1967	387	1
S	ENSP00000385990	IYSVEALPVAAVNVQSTQ_____________	IYSVEALPVAAVNVQS(0.841)T(0.159)Q	0.841047	0.000186977	105.22	3.1004	708	1
S	ENSP00000385990	LTKETKPNRISSRKLSEECNSLSDVLDAFSK	KLS(0.983)EECNS(0.017)LSDVLDAFSK	0.982601	0.000224281	77.543	-2.1754	160	1
S	ENSP00000385990	RLFFDSKQSLVPVDKSDDELKKVNLNHEVSN	QSLVPVDKS(1)DDELKK	1	0.00537306	89.344	-2.0032	126	1
S	ENSP00000237289	HSCHRAGNDAPAGCLSQAARTPGDRTGTSKC	AGNDAPAGCLS(1)QAAR	1	0.00161294	116.98	-0.9178	592	1
S	ENSP00000237289	LMDVKCETPNCPFFMSVNTQPLCHECSERRQ	CETPNCPFFMS(0.931)VNT(0.069)QPLCHECSER	0.930907	0.000149123	85.814	-0.85257	397	1
S	ENSP00000237289	EQGRREGHAQNPMEPSVPQLSLMDVKCETPN	EGHAQNPMEPS(1)VPQLS(1)LMDVK	1	2.88e-07	115.54	2.5623	376	1;2
S	ENSP00000237289	EGHAQNPMEPSVPQLSLMDVKCETPNCPFFM	EGHAQNPMEPS(1)VPQLS(1)LMDVK	1	2.88e-07	138.54	2.5623	381	1;2
S	ENSP00000237289	SRGEAYEPLAWNPEESTGGPHSAPPTAPSPF	GEAY(0.001)EPLAWNPEES(0.296)T(0.296)GGPHS(0.296)APPT(0.096)APS(0.016)PFLFSETTAMK	0.295584	0.000350342	54.919	0.62064	453
S	ENSP00000237289	EPLAWNPEESTGGPHSAPPTAPSPFLFSETT	GEAY(0.001)EPLAWNPEES(0.296)T(0.296)GGPHS(0.296)APPT(0.096)APS(0.016)PFLFSETTAMK	0.295584	0.000350342	54.919	0.62064	459
S	ENSP00000237289	LCFIEYRENKHFAAASGKVSPTASRFQNTIP	HFAAAS(1)GKVS(0.978)PT(0.021)AS(0.001)R	0.999999	0.00216904	119.18	-0.38033	641	2
S	ENSP00000237289	EYRENKHFAAASGKVSPTASRFQNTIPCLGR	HFAAAS(0.001)GKVS(0.992)PT(0.003)AS(0.005)R	0.991743	0.000368182	166.61	-0.10032	645	1;2
S	ENSP00000237289	SERRQKNQNKLPKLNSKPGPEGLPGMALGAS	LNS(1)KPGPEGLPGMALGASR	0.999996	0.00867743	55.051	-5.5452	423	1
S	ENSP00000237289	SCHQRSKSDPSRLVRSPSPHSCHRAGNDAPA	LVRS(1)PS(1)PHS(1)CHR	1	0.00167227	116	-0.22035	573	2;3
S	ENSP00000237289	HQRSKSDPSRLVRSPSPHSCHRAGNDAPAGC	LVRS(1)PS(1)PHS(1)CHR	1	0.00167227	116	-0.22035	575	2;3
S	ENSP00000237289	SKSDPSRLVRSPSPHSCHRAGNDAPAGCLSQ	LVRS(1)PS(1)PHS(1)CHR	1	0.00233237	60.764	-0.22035	578	3
S	ENSP00000237289	PKCARASCKNILACRSEELCMECQHPNQRMG	S(1)EELCMECQHPNQR	1	0.000209102	177.22	-0.32648	729	1
S	ENSP00000237289	ILRRPIIVISDKMLRSLESGSNFAPLKVGGI	S(1)LES(0.97)GS(0.03)NFAPLK	0.999999	0.00149607	106.14	0.96932	217	1;2
S	ENSP00000237289	RPIIVISDKMLRSLESGSNFAPLKVGGIYLP	SLES(1)GS(1)NFAPLK	1	0.000183251	144.18	-0.90818	220	1;2
S	ENSP00000237289	IIVISDKMLRSLESGSNFAPLKVGGIYLPLH	SLES(1)GS(1)NFAPLK	1	0.000267694	135.08	-0.90818	222	1;2
S	ENSP00000237289	QACLQDVTRTFNGICSTCFKRTTAEASSSLS	TFNGICS(0.855)T(0.145)CFK	0.854621	0.000689895	157.09	-1.1281	537	1
S	ENSP00000237289	NGICSTCFKRTTAEASSSLSTSLPPSCHQRS	TTAEAS(0.262)S(0.262)S(0.262)LS(0.071)T(0.071)S(0.071)LPPSCHQR	0.262454	0.000607678	48.907	0.57792	548
S	ENSP00000237289	GICSTCFKRTTAEASSSLSTSLPPSCHQRSK	TTAEAS(0.262)S(0.262)S(0.262)LS(0.071)T(0.071)S(0.071)LPPSCHQR	0.262454	0.000607678	48.907	0.57792	549
S	ENSP00000237289	ICSTCFKRTTAEASSSLSTSLPPSCHQRSKS	TTAEAS(0.262)S(0.262)S(0.262)LS(0.071)T(0.071)S(0.071)LPPSCHQR	0.262454	0.000607678	48.907	0.57792	550
S	ENSP00000237289	CFKRTTAEASSSLSTSLPPSCHQRSKSDPSR	TTAEAS(0.158)S(0.158)S(0.158)LS(0.158)T(0.158)S(0.208)LPPSCHQR	0.207995	0.00113755	47.68	2.3378	554
S	ENSP00000237536	GIVQEFFRNVCGRAPSPTSSAGEEGTKKPEP	APS(0.78)PT(0.139)S(0.052)S(0.02)AGEEGT(0.008)KKPEPLS(0.001)PASYHQPEGVAR	0.779959	0.000467	44.953	-0.85599	1541	1
S	ENSP00000237536	AQPAPSAQQPPRPPASPDEPSVAASSVGSSR	TGQPAQPAPS(0.092)AQQPPRPPAS(0.841)PDEPS(0.037)VAAS(0.007)S(0.007)VGS(0.008)S(0.008)R	0.841046	0.00732091	41.521	0.55713	175	1
S	ENSP00000237536	RSYTAPDKTGIRVYYSPPVARRLGVPVVHDK	VYYS(1)PPVAR	0.999581	0.00436359	71.153	0.61323	1255	1
S	ENSP00000237596	EDDDEDSGHSSRRRGSISSGVSYEEFQVLVR	RGS(0.766)IS(0.226)S(0.008)GVSYEEFQVLVR	0.766372	6.89e-05	117.4	1.5889	829	1
S	ENSP00000237596	DDEDSGHSSRRRGSISSGVSYEEFQVLVRRV	RGS(0.489)IS(0.489)S(0.02)GVS(0.001)YEEFQVLVR	0.489337	0.000252171	93.495	-0.057404	831
S	ENSP00000237596	DEDSGHSSRRRGSISSGVSYEEFQVLVRRVD	RGS(0.333)IS(0.333)S(0.333)GVS(0.001)YEEFQVLVR	0.333038	0.00027983	93.495	-1.2799	832
S	ENSP00000237596	PRPMSSRSFPRSLDDSEEDDDEDSGHSSRRR	SLDDS(1)EEDDDEDSGHSSR	1	3.18e-08	132.83	0.098874	812	1
S	ENSP00000366161	CYKEHLQRQQNSGRMSPMGTASGSNSPTSDS	MS(0.993)PMGT(0.007)ASGSNSPTSDSASVQR	0.992716	0.000896785	77.51	0.15062	48	1;2
S	ENSP00000366161	NSGRMSPMGTASGSNSPTSDSASVQRADTSL	MS(0.877)PMGT(0.118)AS(0.017)GS(0.035)NS(0.868)PT(0.063)S(0.02)DS(0.002)ASVQR	0.86777	0.000896785	56.68	1.0869	58	2
S	ENSP00000371267	TLIMQLLRDNLTLWTSDSAGEECDAAEGAEN	DNLT(0.002)LWT(0.015)S(0.491)DS(0.491)AGEECDAAEGAEN	0.491152	0.00499219	45.135	-0.2836	230
S	ENSP00000371267	IMQLLRDNLTLWTSDSAGEECDAAEGAEN__	DNLT(0.002)LWT(0.015)S(0.491)DS(0.491)AGEECDAAEGAEN	0.491152	0.00499219	45.135	-0.2836	232
S	ENSP00000371267;ENSP00000248975;ENSP00000264335;ENSP00000361930;ENSP00000306330;ENSP00000398599;ENSP00000340989	AGMDVELTVEERNLLSVAYKNVIGARRASWR;TELNEPLSNEDRNLLSVAYKNVVGARRSSWR;TELNEPLSNEERNLLSVAYKNVVGARRSSWR;TEQGAELSNEERNLLSVAYKNVVGARRSSWR;TEQGAELSNEERNLLSVAYKNVVGGRRSAWR;TEQGHELSNEERNLLSVAYKNVVGARRSSWR;VEKGEELSCEERNLLSVAYKNVVGGQRAAWR	NLLS(1)VAYK	0.999804	0.0139492	65.278	0.63374	46	1
S	ENSP00000419524	VDSSLGGLSRSSTVASLDTDSTKSSGQSNNN	SSTVAS(0.994)LDT(0.005)DS(0.001)TK	0.993954	0.00109543	107.7	-1.1432	41	1
S	ENSP00000238112	ANLNLETRTVECEEGSEDDESLREMVELAAQ	T(0.001)VECEEGS(0.978)EDDES(0.021)LREMVELAAQR	0.977997	0.00180621	69.47	0.29315	659	1
S	ENSP00000238146	EKKKKMNEKRKREEGSDIEDEDMEELLNDTR	KREEGS(1)DIEDEDMEELLNDTR	1	4.9e-42	246.57	1.162	544	1
S	ENSP00000238146	LTTGKRTIKTVDLGISDLEDDC_________	TVDLGIS(1)DLEDDC	1	5.11e-11	194.98	1.2471	594	1
S	ENSP00000238156	DKLPETPRRRMKKSLSAPLHPEFEEVYRFGA	S(0.013)LS(0.987)APLHPEFEEVYR	0.986657	0.00122244	69.081	0.89087	211	1
S	ENSP00000238256	STEAGSTVAGAALRPSHHSQRSSLSGDEEDE	ELSSTEAGST(0.001)VAGAALRPS(0.561)HHS(0.439)QR	0.560668	0.000345011	72.228	-1.0288	1155	1
S	ENSP00000238256	AGSTVAGAALRPSHHSQRSSLSGDEEDELFK	ELSSTEAGSTVAGAALRPS(0.5)HHS(0.5)QR	0.499995	0.000345011	72.228	0.34605	1158	1
S	ENSP00000238256	SSGQPQAPLNRERPESPMVPSEQVVEEAVPL	ERPES(0.999)PMVPS(0.001)EQVVEEAVPLPPQALTTSQDGHR	0.99854	9.32e-07	100.81	0.056702	979	1
S	ENSP00000238256	QDGHRRKGDSEAEALSEIKDGSLPPELSCIP	RKGDSEAEALS(0.499)EIKDGS(0.499)LPPELS(0.001)CIPSHR	0.499471	0.000175304	52.249	-0.53308	1018
S	ENSP00000238256	KGDSEAEALSEIKDGSLPPELSCIPSHRVLG	KGDS(0.002)EAEALS(0.033)EIKDGS(0.965)LPPELSCIPSHR	0.965136	5.03e-05	64.221	0.88412	1024	1
S	ENSP00000238256	__MFGAGDEDDTDFLSPSGGARLASLFGLDQ	MFGAGDEDDTDFLS(0.929)PS(0.07)GGAR	0.929444	0.000402679	68.445	0.061129	14	1
S	ENSP00000238256	RYVEQSNLMMEKRNNSLQTATENTQARVLHA	NNS(1)LQTATENTQAR	0.999983	0.00476478	73.168	-0.20444	619	1
S	ENSP00000238256	SEEEEEKAEERPRRPSQEQSASASSGQPQAP	RPS(1)QEQSASASSGQPQAPLNR	0.999951	4.16e-24	210.28	-0.25537	956	1
S	ENSP00000238256	TVAGAALRPSHHSQRSSLSGDEEDELFKGAT	S(0.569)S(0.569)LS(0.863)GDEEDELFKGATLK	0.568611	3.42e-05	162.26	0.17139	1161	1;2
S	ENSP00000238256	VAGAALRPSHHSQRSSLSGDEEDELFKGATL	S(0.038)S(0.962)LSGDEEDELFK	0.961971	3.42e-05	162.26	-0.072792	1162	1;2
S	ENSP00000238256	GAALRPSHHSQRSSLSGDEEDELFKGATLKA	S(0.118)S(0.882)LS(1)GDEEDELFK	0.999997	1.51e-05	205.28	-1.0935	1164	1;2
S	ENSP00000238256	TSIPFKSGEPALRTKSNSLSEQLAINTSPDA	T(0.033)KS(0.719)NS(0.247)LS(0.001)EQLAINTSPDAVK	0.719016	0.0025379	100.92	0.14537	344	1;2
S	ENSP00000238256	IPFKSGEPALRTKSNSLSEQLAINTSPDAVK	T(0.157)KS(0.512)NS(0.636)LS(0.529)EQLAINT(0.13)S(0.037)PDAVK	0.635573	0.00231547	100.92	0.48745	346	2
S	ENSP00000238256	FKSGEPALRTKSNSLSEQLAINTSPDAVKAK	T(0.157)KS(0.512)NS(0.636)LS(0.529)EQLAINT(0.13)S(0.037)PDAVK	0.528733	0.00231547	70.837	0.48745	348	2
S	ENSP00000362962	EELHHNIDDLLQEKKSLECEVEELHRTVQKR	S(1)LECEVEELHR	1	0.00132892	113.76	5.2262	1372	1
S	ENSP00000362962	VEKFTDAKRSLLQTESDAEELERRAQETAVN	SLLQTES(1)DAEELER	0.999986	7.79e-05	164.53	0.60839	1475	1
S	ENSP00000362962	FRLEMEKTGVGTGANSQVLEIEKLNETMERQ	TGVGTGANS(1)QVLEIEK	0.999564	0.00299294	65.808	-2.2677	1072	1
S	ENSP00000238497	VKEGQPSPADEKGNDSDGEGESDDPEKKKLQ	EGQPSPADEKGNDS(0.999)DGEGES(0.001)DDPEK	0.99885	2.7e-06	131.03	-0.8788	102	1
S	ENSP00000238616	KPDLDSDSWCLLGTDSCRPSL__________	EEMEMDPKPDLDSDSWCLLGT(0.003)DS(0.508)CRPS(0.49)L	0.507699	0.000559312	108.39	-2.0701	974	1
S	ENSP00000238616	DSDSWCLLGTDSCRPSL______________	EEMEMDPKPDLDSDSWCLLGTDS(0.014)CRPS(0.986)L	0.986129	0.00306822	71.709	1.4974	978	1
S	ENSP00000238616	EEKVTLLNAPTKRPRSSTVTEAPIAVVTSRT	S(0.484)S(0.484)T(0.033)VTEAPIAVVTSR	0.483517	0.00150742	108.75	0.59272	331
S	ENSP00000238616	EKVTLLNAPTKRPRSSTVTEAPIAVVTSRTS	S(0.484)S(0.484)T(0.033)VTEAPIAVVTSR	0.483517	0.00150742	108.75	0.59272	332
S	ENSP00000238616;REV__ENSP00000238616	;______________MSVLGEYERHCDSINSD	S(1)VLGEYER	1	0.00378763	68.657	-0.81877	2	1
S	ENSP00000238616	VASEAPLEHKPQVEASSPRLNPAVTCAGKGT	VASEAPLEHKPQVEAS(0.645)S(0.355)PR	0.645116	3.24e-07	192.1	-0.33474	868	1
S	ENSP00000238616	ASEAPLEHKPQVEASSPRLNPAVTCAGKGTP	VASEAPLEHKPQVEAS(0.5)S(0.5)PR	0.5	3.24e-07	142.32	-0.90788	869	1
S	ENSP00000238647	ARQLKRAHGCFQDGRSPGPPPPVGVKTVALS	AHGCFQDGRS(1)PGPPPPVGVK	1	0.00822471	50.132	-0.054451	69	1
S	ENSP00000238647	PSGRGAAASLRKRKASPEPPDSAEGALKLGE	KAS(1)PEPPDSAEGALK	1	2.24e-05	170.98	0.089692	547	1
S	ENSP00000238647	PKPTPEEGPPELNRQSPNSSSAAASVASRRG	LPNGLGGPNGFPKPT(0.009)PEEGPPELNRQS(0.739)PNS(0.068)S(0.068)S(0.068)AAAS(0.024)VAS(0.024)R	0.738937	0.000213722	62.405	1.6131	215	1
S	ENSP00000238647	DGSSVHSTTASARRNSSSPVSPASVPGQRRL	RNS(0.999)S(0.02)S(0.981)PVSPASVPGQR	0.998842	4.3e-05	154.79	0.63558	657	2;3
S	ENSP00000238647	GSSVHSTTASARRNSSSPVSPASVPGQRRLA	RNS(0.752)S(0.677)S(0.567)PVS(0.004)PASVPGQR	0.676568	0.000638673	88.969	2.2298	658	2;3
S	ENSP00000238647	SSVHSTTASARRNSSSPVSPASVPGQRRLAS	RNS(0.999)S(0.02)S(0.981)PVSPASVPGQR	0.981064	4.3e-05	154.79	0.63558	659	1;2;3
S	ENSP00000238647	HSTTASARRNSSSPVSPASVPGQRRLASRNG	RNS(0.744)S(0.473)S(0.783)PVS(1)PASVPGQR	0.999873	4.3e-05	154.79	0.26416	662	1;2;3
S	ENSP00000238647;ENSP00000355569	___MSAAQVSSSRRQSCYLCDLPRMPWAMIW;_MAAAVAVAAASRRQSCYLCDLPRMPWAMIW	RQS(0.981)CY(0.019)LCDLPR	0.980503	0.00599257	46.318	1.0803	15	1
S	ENSP00000238647	MAALMSVADTLGTAHSPKDGSSVHSTTASAR	TTPPESAPQNGPSPMAALMS(0.006)VADT(0.192)LGT(0.401)AHS(0.401)PK	0.400953	0.0110659	62.052	-1.9232	639
S	ENSP00000238688	KETGFHRGLGWVQFSSEEGLRNALQQENHII	GLGWVQFS(0.196)S(0.804)EEGLR	0.803725	0.00312466	85.469	0.27264	69	1
S	ENSP00000238688	DGVKVHTRRPKLPQTSDDEKKDF________	LPQT(1)S(1)DDEKKDF	1	4.39e-05	207.05	1.1015	100	1;2
S	ENSP00000238688	_MAASAARGAAALRRSINQPVAFVRRIPWTA	S(1)INQPVAFVR	1	0.00923461	100.04	1.7117	15	1
S	ENSP00000238714	MPIPTIDTSRKKRLPSKELPDSSSPVPANNI	RLPS(0.999)KELPDS(0.001)SSPVPANNIR	0.999287	0.00155045	117.53	-2.2878	708	1
S	ENSP00000238714	SDVNRSSGGLQSKRLSLDSSCLDSSRDTDNG	RLS(1)LDSSCLDSSR	0.999733	0.00024592	96.453	-4.1094	525	1
S	ENSP00000238714	LNGMSNITKTVTPKRSHSPSIDGTPKRLKDV	RS(0.576)HS(0.422)PS(0.002)IDGTPK	0.575918	0.00199547	48.899	-0.047807	646	1
S	ENSP00000238714	GMSNITKTVTPKRSHSPSIDGTPKRLKDVEK	SHS(1)PSIDGTPK	0.999919	0.000619872	143.94	-1.3889	648	1
S	ENSP00000238714	STFKDPRTAEERKRKSVDAIGGESMPIPTID	S(1)VDAIGGESMPIPTIDTSR	1	0.000990988	89.297	-1.6406	684	1
S	ENSP00000238714	IPVIGAKVDSTVKTVSPPTVCTIPTVVGRNV	T(0.204)VS(0.787)PPT(0.008)VCTIPTVVGR	0.787079	0.0064499	61.942	-3.7064	599	1
S	ENSP00000384417	IQSLKLTNQELLRKGSSNNQDVVTCDMACKG	KGS(0.6)S(0.399)NNQDVVTCDMACK	0.60047	0.000210911	100.77	-0.27369	410	1
S	ENSP00000384417	QSLKLTNQELLRKGSSNNQDVVTCDMACKGL	KGS(0.5)S(0.5)NNQDVVTCDMACK	0.5	0.000210911	100.77	-1.3373	411	1
S	ENSP00000238789	KSKSRSTGQREEWNLSTGQARLTSQPGATLP	EEWNLS(0.825)T(0.175)GQAR	0.824627	0.0141073	65.043	-0.61608	118	1
S	ENSP00000238789	AHQKKRENTLFDIHRSPARRSHIRRKKHAIH	ENTLFDIHRS(1)PARR	0.999999	0.00138678	97.235	1.0818	318	1
S	ENSP00000238789	HAALCAMEVLPLALPSPPRQLSESEKSRMED	HAALCAMEVLPLALPS(1)PPR	1	0.000129129	197.37	-0.21588	939	1;2
S	ENSP00000238789	MEVLPLALPSPPRQLSESEKSRMEDQEENTL	HAALCAMEVLPLALPS(0.988)PPRQLS(0.934)ES(0.078)EK	0.93446	0.000436025	71.207	0.38689	945	2
S	ENSP00000238789	VLPLALPSPPRQLSESEKSRMEDQEENTLRE	HAALCAMEVLPLALPS(0.917)PPRQLS(0.505)ES(0.578)EK	0.578304	0.000933041	42.301	2.2571	947	2
S	ENSP00000238789	AGVTLDEARKVEVDGSLSDSHVSPPAKRTLK	KVEVDGS(0.99)LS(0.919)DS(0.089)HVS(0.003)PPAKR	0.989818	0.000347232	92.565	-0.37764	79	1;2
S	ENSP00000238789	VTLDEARKVEVDGSLSDSHVSPPAKRTLKQP	KVEVDGS(0.004)LS(0.965)DS(0.031)HVSPPAKR	0.964774	0.000130812	162.83	0.97251	81	1;2
S	ENSP00000238789	ARKVEVDGSLSDSHVSPPAKRTLKQPDSVCK	KVEVDGS(0.408)LS(0.557)DS(0.036)HVS(0.998)PPAKR	0.998319	0.0015449	78.978	0.15862	86	2
S	ENSP00000238789	LEALECSNNEKLEPGSDVEVKDAELDKEGAS	LEPGS(1)DVEVKDAELDKEGASK	1	0.000880956	111.65	0.44668	1347	1
S	ENSP00000238789	__MVNTRKSSLRLLGSKSPGPGPGPGAGAEP	LLGS(0.557)KS(0.443)PGPGPGPGAGAEPGATGGSSHFISSR	0.556777	0.000102693	63.203	-5.4493	14	1
S	ENSP00000238789	MVNTRKSSLRLLGSKSPGPGPGPGAGAEPGA	S(1)PGPGPGPGAGAEPGATGGSSHFISSR	1	3.12e-18	199.7	0.59417	16	1
S	ENSP00000238856	LTSKCAHLCMDSVKTSDDEVGSPKEESRKFT	CAHLCMDS(0.013)VKT(0.512)S(0.558)DDEVGS(0.903)PKEES(0.013)R	0.558395	0.0359957	51.321	-1.3165	376
S	ENSP00000238856	HLCMDSVKTSDDEVGSPKEESRKFTNFQSPN	TSDDEVGS(1)PKEESR	0.999998	1.11e-06	202.35	0.3075	382	1
S	ENSP00000238856	PNIDPTEENDLDDSLSVKNGDSSNDFVTCND	KFTNFQSPNIDPTEENDLDDS(0.014)LS(0.986)VK	0.98584	1.61e-07	134.91	-1.1692	411	1
S	ENSP00000238856	TSDNLSEECQLARKSSGTGTEPVAKLKNGQE	KS(0.036)S(0.634)GT(0.165)GT(0.165)EPVAK	0.634253	0.00932224	40.278	-0.11856	518	1
S	ENSP00000238961	ATGKPPALSKGLRSQSSDYTGHVHPGTYTNT	SQS(0.996)S(0.004)DYTGHVHPGTYTNTLER	0.995669	0.00010968	109.19	-0.73639	653	1
S	ENSP00000239027	LERKKESLKVKKGKNSIDASEEKPVMRKKRG	GKNS(1)IDASEEKPVMR	0.999966	0.00428062	111.82	1.5882	115	1
S	ENSP00000239027	GPIKEKMGIFKILENSEDSSPECLF______	ILENS(0.932)EDS(0.027)S(0.04)PECLF	0.932448	0.00642318	68.413	-2.9539	829	1
S	ENSP00000239027	KEKMGIFKILENSEDSSPECLF_________	ILENS(0.014)EDS(0.493)S(0.493)PECLF	0.492892	0.00590815	70.41	1.9132	832
S	ENSP00000239027	EKMGIFKILENSEDSSPECLF__________	ILENS(0.014)EDS(0.493)S(0.493)PECLF	0.492892	0.00590815	70.41	1.9132	833
S	ENSP00000239614	DGNPSLSDPSTPRGASPLGPGSAAGSGAAAS	GAS(1)PLGPGSAAGSGAAASGGLGLGLGGR	0.99999	0.000143465	102.36	1.1726	48	1
S	ENSP00000239690	________MEVAANCSLRVKRPLLDPRFEGY	MEVAANCS(1)LR	1	0.00363412	68.972	0.74512	8	1
S	ENSP00000405580	PKRKKGRKTKPPRPDSPATTPNISVKKKNKD	KTKPPRPDS(1)PATTPNISVK	0.999931	9.77e-05	149.07	0.11701	163	1
S	ENSP00000405580	TSQVAMKQNELLEPNSF______________	QNELLEPNS(1)F	1	0.0108704	105.13	0.72682	594	1
S	ENSP00000405580	SIRTIQAPTQVPVVVSPRNQQLHTVTLQTVP	TIQAPTQVPVVVS(1)PR	0.99997	0.00125279	87.352	-0.40222	408	1
S	ENSP00000405580	PEVMETQQVQEKYADSPGASSPEQPKRKKGR	YADS(1)PGAS(0.015)S(0.985)PEQPK	1	6.67e-08	182	0.45269	139	1;2;3
S	ENSP00000405580	ETQQVQEKYADSPGASSPEQPKRKKGRKTKP	YADSPGAS(1)S(1)PEQPK	1	1.84e-07	197.67	-1.0588	143	1;2;3
S	ENSP00000405580	TQQVQEKYADSPGASSPEQPKRKKGRKTKPP	YADSPGAS(1)S(1)PEQPK	1	6.67e-08	202.84	-1.0588	144	1;2;3
S	ENSP00000239891	LNAKGQKETLPSIWDSPTKQLSVVVPSYNEE	ETLPSIWDS(0.884)PT(0.116)K	0.884435	0.00341125	92.38	0.96367	62	1
S	ENSP00000403705	SDAESLSPCPPQRRFSLSPSLGPQASRFLPS	RFS(1)LS(0.98)PS(0.02)LGPQASR	0.999999	0.000346962	142.93	-0.33494	232	1;2
S	ENSP00000403705	AESLSPCPPQRRFSLSPSLGPQASRFLPSAR	FS(1)LS(1)PSLGPQASR	0.999918	0.000380811	142.93	1.2429	234	1;2
S	ENSP00000403705	SLSPCPPQRRFSLSPSLGPQASRFLPSARSS	RFS(0.999)LS(0.5)PS(0.5)LGPQASR	0.500311	0.0148806	61.477	2.6502	236	2
S	ENSP00000403705	HRGSGGGGGPQVPHQSPPKRVSSLRFLQAPS	GSGGGGGPQVPHQS(1)PPKR	1	0.000135806	82.635	1.3322	162	1
S	ENSP00000403705	GVKRRHEEDPRRLRPSLDFDKMNQKPYSGGL	LRPS(1)LDFDK	1	0.0132473	78.529	0.0019779	299	1
S	ENSP00000403705	PVPPAPPSKRHCRSLSVPVDLSRWQPVWRPA	S(0.001)LS(0.999)VPVDLSR	0.999463	0.00926688	94.122	-0.48689	122	1
S	ENSP00000403705	LPWRPRGLRNLPRSRSQPCDLDARKTGVKRR	S(0.002)RS(0.998)QPCDLDAR	0.998384	0.00668095	128.15	2.0095	273	1
S	ENSP00000403705	SLGPQASRFLPSARSSPASSPELPWRPRGLR	S(0.464)S(0.536)PAS(0.235)S(0.765)PELPWRPR	0.535729	0.0126042	49.537	-0.19367	251	2
S	ENSP00000403705	QASRFLPSARSSPASSPELPWRPRGLRNLPR	SSPAS(0.181)S(0.818)PELPWRPR	0.81764	0.01224	75.018	2.9366	255	1;2
S	ENSP00000240095	GKAPMVDEKVIVGSLSVQDLQASQSACYWLK	VIVGS(0.471)LS(0.522)VQDLQAS(0.006)QS(0.001)ACYWLK	0.522367	0.00100218	46.862	1.6743	311	1
S	ENSP00000240185	GGNPGGFGNQGGFGNSRGGGAGLGNNQGSNM	FGGNPGGFGNQGGFGNS(1)R	1	0.00135329	81.477	-1.5015	292	1
S	ENSP00000240185	IAQSLCGEDLIIKGISVHISNAEPKHNSNRQ	GIS(1)VHISNAEPK	0.9997	0.0130874	48.405	-3.3725	254	1
S	ENSP00000240185	NYPKDNKRKMDETDASSAVKVKRAVQKTSDL	KMDET(0.128)DAS(0.502)S(0.37)AVK	0.502275	0.0121583	44.925	2.6929	91	1
S	ENSP00000425092	TESKESDTKNEVNGTSEDIKSEGDTQSN___	ES(0.002)DT(0.028)KNEVNGT(0.358)S(0.409)EDIKS(0.203)EGDTQS(1)N	0.408778	0.00217451	66.474	-1.2177	420
S	ENSP00000425092	SDTKNEVNGTSEDIKSEGDTQSN________	ESDTKNEVNGTSEDIKS(0.999)EGDT(0.001)QSN	0.999111	6.51e-28	239.14	-0.67458	425	1;2
S	ENSP00000425092	VNGTSEDIKSEGDTQSN______________	ESDTKNEVNGT(0.002)SEDIKS(0.998)EGDTQS(1)N	1	0	372.33	-0.8543	431	1;2
S	ENSP00000240316	TCGTVGDDNEEAKRKSPKKKEKCEYKKKAKN	ATCGTVGDDNEEAKRKS(1)PK	1	0.000192208	135.68	-0.31292	184	1
S	ENSP00000240316	TKNTTADKLAIKLGFSLTPSKGKTSGTTSSS	LGFS(0.998)LT(0.958)PS(0.044)K	0.997867	0.00391941	66.989	0.14827	301	2
S	ENSP00000240316	TVFWKELIDPRLIIESPSNTSSTEPA_____	LIIES(0.981)PS(0.019)NTSSTEPA	0.981464	0.00124636	146.3	0.11769	566	1;2
S	ENSP00000240316	ELIDPRLIIESPSNTSSTEPA__________	LIIES(0.947)PS(0.053)NT(0.04)S(0.923)S(0.03)T(0.007)EPA	0.922585	0.0021138	108.18	-0.040309	571	2
S	ENSP00000240316	PQVGEKIAFKLLELTSSYSPDVSDYKEGRIL	LLELT(0.001)S(0.683)S(0.301)Y(0.003)S(0.011)PDVSDYK	0.683436	0.00115191	94.281	0.044817	486	1
S	ENSP00000240316	QVGEKIAFKLLELTSSYSPDVSDYKEGRILS	LLELTS(0.003)S(0.994)YS(0.003)PDVSDYKEGR	0.994094	0.000369259	179.42	-0.32847	487	1
S	ENSP00000240316	GEKIAFKLLELTSSYSPDVSDYKEGRILSHN	LLELT(0.001)S(0.014)S(0.056)YS(0.925)PDVS(0.004)DYKEGR	0.924572	0.00114064	89.721	1.7272	489	1
S	ENSP00000240316	SISDGPSKVTLEARNSSEKLPTELSKEEPST	NS(0.987)S(0.013)EKLPTELSK	0.986799	1.59e-07	190.24	-0.68436	271	1
S	ENSP00000240316	ISDGPSKVTLEARNSSEKLPTELSKEEPSTK	NS(0.391)S(0.609)EKLPTELSKEEPSTK	0.609195	0.00136639	129.85	0.82488	272	1
S	ENSP00000425905	__________MSRVPSPPPPAEMSSGPVAES	VPS(0.991)PPPPAEMS(0.004)S(0.004)GPVAESWCYTQIK	0.99112	0.000241933	69.071	-0.1428	6	1
S	ENSP00000240328	ANELQSIQRLVSGLESQRALSPGRESPK___	LVSGLES(1)QR	1	0.0226313	80.755	-1.9682	700	1
S	ENSP00000240364	LQQPHQRRDGGGRAASVPCSVAPEKSVCRPQ	AAS(0.998)VPCS(0.002)VAPEK	0.997952	0.00826742	48.131	-1.6532	67	1
S	ENSP00000240364	QRTKLSRSGKEKERGSPLLGDHAVRGALRAS	ERGS(1)PLLGDHAVR	1	0.0133291	58.98	1.2374	178	1
S	ENSP00000240364	SPLLGDHAVRGALRASPPSFPSGSPVLRLSP	GALRAS(0.989)PPS(0.011)FPSGSPVLR	0.989008	0.00377608	60.272	-0.9267	193	1
S	ENSP00000240364	WGPGRGGAGGLRRGCSPPAPAGSPRAGLQPL	RGCS(1)PPAPAGSPR	0.999778	0.00273589	58.079	0.25651	29	1
S	ENSP00000240364	PSGSPVLRLSPCLHRSLEGLNQELEEVFVKE	S(1)LEGLNQELEEVFVK	1	0.00118385	105.9	1.2687	213	1
S	ENSP00000240423	DAPSLEEVEGHVADGSATEMGTTKKAVKPKK	DAPS(0.001)LEEVEGHVADGS(0.484)AT(0.484)EMGT(0.021)T(0.009)K	0.484482	0.000540723	45.983	-0.29245	201
S	ENSP00000240423	VFDLQFSTDSPRLLASPSSRSIDISATIPKF	LLAS(0.992)PS(0.004)S(0.003)R	0.992354	0.0123489	79.201	0.20344	87	1
S	ENSP00000240423	DLQFSTDSPRLLASPSSRSIDISATIPKFTN	LLAS(0.093)PS(0.454)S(0.454)R	0.453534	0.0235845	48.284	-0.42045	89
S	ENSP00000240423	LQFSTDSPRLLASPSSRSIDISATIPKFTNT	LLAS(0.093)PS(0.454)S(0.454)R	0.453534	0.0235845	48.284	-0.42045	90
S	ENSP00000240423	FSTDSPRLLASPSSRSIDISATIPKFTNTQI	S(1)IDISATIPK	0.999581	0.0222878	58.04	2.4752	92	1
S	ENSP00000240423	FPQNDDEKERLQRRRSRVFDLQFSTDSPRLL	S(1)RVFDLQFSTDSPR	0.999583	0.0312057	49.708	1.838	70	1
S	ENSP00000240423	ERLQRRRSRVFDLQFSTDSPRLLASPSSRSI	VFDLQFS(0.798)T(0.167)DS(0.036)PR	0.797612	0.0043495	80.632	-4.6147	78	1
S	ENSP00000240423	QRRRSRVFDLQFSTDSPRLLASPSSRSIDIS	VFDLQFS(0.001)T(0.01)DS(0.989)PR	0.989298	0.000178169	143.28	3.1633	81	1
S	ENSP00000240423	MCPLLSMKPGEYSYFSPRTMSMWAGPDHWRF	TMCPLLS(0.007)MKPGEY(0.001)S(0.106)Y(0.001)FS(0.885)PR	0.885136	0.00678111	49.765	-2.0749	432	1
S	ENSP00000417952	MSAFGLTDDQVSGPPSAPAEDRSGTPDSIAS	NVMS(0.001)AFGLT(0.009)DDQVS(0.009)GPPS(0.982)APAEDR	0.982447	0.000848728	48.18	0.0030827	197	1
S	ENSP00000368024	PLDRETQAQPPDGDHSPGNHEQSYVGKRSNR	ETQAQPPDGDHS(0.918)PGNHEQS(0.043)Y(0.038)VGK	0.918212	0.00034485	61.087	-0.80205	158	1
S	ENSP00000241052	YNAEKPKNAIHTFVQSGSHLAAREKANL___	NAIHTFVQS(0.95)GS(0.05)HLAAR	0.949873	0.000150076	114.55	-0.42728	515	1
S	ENSP00000241052	AEKPKNAIHTFVQSGSHLAAREKANL_____	NAIHTFVQS(0.184)GS(0.816)HLAAR	0.815554	0.000165879	94.632	-0.56825	517	1
S	ENSP00000241393	GSSLKILSKGKRGGHSSVSTESESSSFHSS_	RGGHS(0.627)S(0.371)VS(0.001)TESESSSFHSS	0.627302	0.000106166	131.25	-2.723	338	1
S	ENSP00000241393	SSLKILSKGKRGGHSSVSTESESSSFHSS__	GGHS(0.039)S(0.961)VSTESESSSFHSS	0.96097	0.000150375	148.15	0.0753	339	1
S	ENSP00000241393	KGKRGGHSSVSTESESSSFHSS_________	GGHSSVS(0.005)T(0.018)ES(0.066)ES(0.26)S(0.26)S(0.26)FHS(0.066)S(0.066)	0.259786	0.00951285	45.347	-0.55613	346
S	ENSP00000241393	GKRGGHSSVSTESESSSFHSS__________	RGGHSSVSTESES(0.128)S(0.483)S(0.391)FHS(0.551)S(0.447)	0.482702	0.000298615	103.58	0.24189	347
S	ENSP00000241393	KRGGHSSVSTESESSSFHSS___________	GGHSSVSTESES(0.002)S(0.188)S(0.761)FHS(0.025)S(0.025)	0.760523	0.000168179	104.45	-1.0807	348	1
S	ENSP00000241393	GHSSVSTESESSSFHSS______________	GGHSSVSTESESSSFHS(0.844)S(0.156)	0.844063	8.41e-05	194.51	-0.090006	351	1;2
S	ENSP00000241393	HSSVSTESESSSFHSS_______________	GGHSSVSTESESSSFHS(0.402)S(0.597)	0.597401	8.41e-05	194.51	0.42669	352	1
S	ENSP00000241393	FLGAKFKTSAQHALTSVSRGSSLKILSKGKR	TSAQHALT(0.13)S(0.739)VS(0.131)R	0.739093	0.000248061	155.2	0.52893	319	1
S	ENSP00000241393	GAKFKTSAQHALTSVSRGSSLKILSKGKRGG	TSAQHALT(0.008)S(0.038)VS(0.954)R	0.954233	0.00025089	155.63	1.018	321	1
S	ENSP00000241393	FKTSAQHALTSVSRGSSLKILSKGKRGGHSS	TSAQHALT(0.351)S(0.351)VS(0.433)RGS(0.433)S(0.433)LK	0.432922	0.00319432	62.303	1.5399	324
S	ENSP00000241393	KTSAQHALTSVSRGSSLKILSKGKRGGHSSV	TSAQHALT(0.351)S(0.351)VS(0.433)RGS(0.433)S(0.433)LK	0.432922	0.00319432	62.303	1.5399	325
S	ENSP00000241502	LVGATATSSPPPKARSNENLDKIDMSLDDII	S(1)NENLDKIDMSLDDIIK	1	0.00101806	142.79	-1.6477	23	1
S	ENSP00000241502	_MNRFGTRLVGATATSSPPPKARSNENLDKI	LVGAT(0.009)AT(0.127)S(0.619)S(0.246)PPPK	0.618823	0.00178268	97.235	0.56696	15	1
S	ENSP00000241502	MNRFGTRLVGATATSSPPPKARSNENLDKID	LVGATAT(0.001)S(0.032)S(0.967)PPPK	0.966894	9.92e-05	157.58	-1.0871	16	1
S	ENSP00000241704	ENSTYDLYTIPKDADSQNPDAPEGKRSSGLT	DADS(1)QNPDAPEGKR	1	0.00440608	58.246	-0.11643	402	1
S	ENSP00000241704	TVRVWDISGLRKKNLSPGAVESDVRGITGVD	NLS(1)PGAVESDVR	1	0.000186345	167.69	0.13397	173	1
S	ENSP00000409068	AEKVTEGVRCICSQLSLTTKMDAEHPELRSY	CICS(0.001)QLS(0.962)LT(0.03)T(0.008)K	0.961525	0.00329791	117.7	-0.40982	192	1
S	ENSP00000409068	PFIFVDDVKLVPKTQSPCFGDDDPAKKEPRF	T(0.1)QS(0.9)PCFGDDDPAKKEPR	0.900106	0.0133903	42.908	-0.66056	322	1
S	ENSP00000442692	ALSIVDFRREHGPFRSVEDLVRMDGINAAFL	S(1)VEDLVR	1	0.00263764	95.358	-0.088059	173	1
S	ENSP00000442692	SIPRDPSDLSHSRKFSAACNFSNILVNQERL	KFS(1)AACNFSNILVNQER	1	7.62e-05	165.53	1.9681	25	1
S	ENSP00000442692	SDLSHSRKFSAACNFSNILVNQERLNINTAT	FSAACNFS(1)NILVNQER	0.999602	0.00329882	75.533	4.1193	31	1
S	ENSP00000442692	AQLMSVRGLSEKMALSIVDFRREHGPFRSVE	MALS(1)IVDFR	1	0.00415387	72.29	0.022537	160	1
S	ENSP00000442692	MGSTLGCHRSIPRDPSDLSHSRKFSAACNFS	S(0.001)IPRDPS(0.983)DLS(0.705)HS(0.311)R	0.983331	0.0191501	46.892	0.23421	16	1;2
S	ENSP00000442692	TLGCHRSIPRDPSDLSHSRKFSAACNFSNIL	S(0.001)IPRDPS(0.983)DLS(0.705)HS(0.311)R	0.704664	0.0191501	41.53	0.23421	19	2
S	ENSP00000442692	GCHRSIPRDPSDLSHSRKFSAACNFSNILVN	S(0.001)IPRDPS(0.975)DLS(0.384)HS(0.64)R	0.639635	0.0208867	40.186	1.4715	21	2
S	ENSP00000335141	____MLPKRRRARVGSPSGDAASSTPPSTRF	VGS(1)PSGDAASSTPPSTR	0.999677	0.000581098	159.67	-1.64	12	1
S	ENSP00000242257	FQNVRIIKPEASRKESSEVYFLATQYHGRKG	KES(0.499)S(0.499)EVY(0.002)FLATQYHGR	0.498781	0.000705937	62.002	0.011493	227
S	ENSP00000242257	QNVRIIKPEASRKESSEVYFLATQYHGRKGT	KES(0.499)S(0.499)EVY(0.002)FLATQYHGR	0.498781	0.000705937	62.002	0.011493	228
S	ENSP00000242284	NNRAAEEAFVNDIDESSPGTEWERVARLCDF	AAEEAFVNDIDES(0.518)S(0.416)PGT(0.066)EWER	0.518066	0.00284663	59.359	-0.39949	175	1
S	ENSP00000242284	NRAAEEAFVNDIDESSPGTEWERVARLCDFN	AAEEAFVNDIDES(0.073)S(0.914)PGT(0.013)EWER	0.914271	0.000177154	87.881	0.85342	176	1
S	ENSP00000242284	PTDSYAAISQVDRLQSEPESIRKWREEQMER	LQS(1)EPESIRK	1	0.000102059	159.5	-0.46606	105	1
S	ENSP00000242284	NPKSSKQAKDVSRMRSVLISLKQAPLVH___	MRS(1)VLISLK	1	0.0041014	138.02	-2.6427	206	1
S	ENSP00000242351	ERSCTPSPDQISHRASLEDAPVDDLTRKFTY	AS(1)LEDAPVDDLTRK	1	3.36e-08	153.48	0.82601	284	1;2;3
S	ENSP00000242351	AYRARSKSRDRFFQGSQEFLASASASAERSC	FFQGS(1)QEFLASASASAER	1	0.000221042	122.39	1.3827	257	1
S	ENSP00000242351	GTSQAGTSQRFLENGSQEDLLHGNPGSTYLA	FLENGS(0.999)QEDLLHGNPGS(0.001)TYLASNSTSAPNWK	0.999106	1.46e-05	103.34	-1.0696	335	1
S	ENSP00000242351	LENGSQEDLLHGNPGSTYLASNSTSAPNWKS	FLENGS(0.026)QEDLLHGNPGS(0.475)T(0.475)Y(0.023)LASNSTSAPNWK	0.4754	0.000830334	83.879	0.79776	346
S	ENSP00000242351	DAPVDDLTRKFTYLGSQDRARPPSGSSKATD	KFTYLGS(1)QDR	0.999992	0.00549322	90.707	0.55508	302	1
S	ENSP00000242351	FLASASASAERSCTPSPDQISHRASLEDAPV	SCT(1)PS(1)PDQISHR	1	8.14e-05	144.41	-0.59327	275	1;2;3
S	ENSP00000242351	SASAERSCTPSPDQISHRASLEDAPVDDLTR	S(0.107)CT(0.894)PS(0.986)PDQIS(0.583)HRAS(0.425)LEDAPVDDLT(0.004)R	0.582795	0.000241658	98.657	4.1882	280	1;3
S	ENSP00000242351	TSWTNDQGARRKTVFSPTLPAARSSLGSLQT	TVFS(1)PTLPAAR	0.999905	0.00135829	131.79	-1.3971	378	1
S	ENSP00000242351	ADDADPRVALVNDSLSDVTSTTSSRVDDHDS	VALVNDS(0.029)LS(0.841)DVT(0.084)S(0.029)T(0.01)T(0.004)S(0.002)S(0.002)R	0.840895	0.00430614	49.66	-3.44	494	1
S	ENSP00000242576	YSFFSPSPARKRHAPSPEPAVQGTGVAGVPE	HAPS(1)PEPAVQGTGVAGVPEESGDAAAIPAK	0.999982	1.97e-05	117.63	-0.20169	23	1
S	ENSP00000349181	EEEEEEEEQPPPTPVSGEEGRAAAPDVAPAP	KWENEEEEEEEEQPPPT(1)PVS(1)GEEGR	1	0.000202592	89.072	0.22049	63	1;2
S	ENSP00000242719	__MGNCLKSPTSDDISLLHESQSDRASFGEG	SPTS(0.004)DDIS(0.994)LLHES(0.001)QS(0.001)DR	0.993663	0.000512711	72.568	0.80661	14	1
S	ENSP00000242728	HQKIIALQNGERSLKSPIQSDLDAFHSGFQT	S(0.064)LKS(0.929)PIQS(0.006)DLDAFHSGFQTCAK	0.929172	0.00800993	57.484	1.8992	122	1
S	ENSP00000242776	PQESTPAPPKKDIKGSYVSIHSSGFRDFLLK	GS(0.95)Y(0.049)VSIHSSGFR	0.950428	0.00232171	60.55	0.65694	37	1
S	ENSP00000242776	STPAPPKKDIKGSYVSIHSSGFRDFLLKPEL	GS(0.001)YVS(0.993)IHS(0.004)S(0.001)GFR	0.992677	0.012277	50.305	-0.23147	40	1
S	ENSP00000242776	VVGTPGRILALVRNRSFSLKNVKHFVLDECD	NRS(0.999)FS(0.001)LK	0.998602	0.0358675	114.4	-0.72189	183	1
S	ENSP00000242783	QKSSRDPPSSPSSLSSPIQESTAPELPSETQ	DPPS(0.161)S(0.161)PS(0.161)S(0.161)LS(0.161)S(0.176)PIQES(0.01)T(0.01)APELPSETQETPGPALCSPLR	0.176034	0.00122221	43.818	1.5306	579
S	ENSP00000242783	TTGDISVEKLNLGTDSDSSPQKSSRDPPSSP	LNLGTDS(0.919)DS(0.126)S(0.954)PQK	0.91936	0.000523162	141.6	-0.94923	559	2
S	ENSP00000242783	GDISVEKLNLGTDSDSSPQKSSRDPPSSPSS	LNLGTDS(0.001)DS(0.789)S(0.21)PQK	0.789237	0.000209798	151.44	0.46406	561	1;2
S	ENSP00000242783	DISVEKLNLGTDSDSSPQKSSRDPPSSPSSL	LNLGTDS(0.919)DS(0.126)S(0.954)PQK	0.954289	6.53e-06	177.66	-0.94923	562	1;2
S	ENSP00000242783	EGAENLRRATTDLGRSLGPVELLLRGSSRRL	S(1)LGPVELLLR	1	0.0235035	56.404	2.039	69	1
S	ENSP00000242783	VSNFDEEFTGEAPTLSPPRDARPLTAAEQAA	TDVSNFDEEFTGEAPT(0.002)LS(0.998)PPR	0.997669	3.27e-161	327.33	2.946	916	1
S	ENSP00000242783	DFGLCKEGMGYGDRTSTFCGTPEFLAPEVLT	T(0.346)S(0.346)T(0.303)FCGT(0.004)PEFLAPEVLTDTSYTR	0.346428	0.00213856	79.663	1.1752	773
S	ENSP00000242784	GGSRWAESGSGTSPESGDEEVSGAGSSPVSG	WAES(0.067)GS(0.067)GT(0.067)S(0.155)PES(0.361)GDEEVS(0.361)GAGS(0.394)S(0.394)PVS(0.135)GGVNLFANDGSFLELFK	0.361088	0.000182058	50.832	1.499	39
S	ENSP00000242784	ESGSGTSPESGDEEVSGAGSSPVSGGVNLFA	WAES(0.067)GS(0.067)GT(0.067)S(0.155)PES(0.361)GDEEVS(0.361)GAGS(0.394)S(0.394)PVS(0.135)GGVNLFANDGSFLELFK	0.361088	0.000182058	50.832	1.499	45
S	ENSP00000242784	GTSPESGDEEVSGAGSSPVSGGVNLFANDGS	WAES(0.067)GS(0.067)GT(0.067)S(0.155)PES(0.361)GDEEVS(0.361)GAGS(0.394)S(0.394)PVS(0.135)GGVNLFANDGSFLELFK	0.393725	0.000182058	50.832	1.499	49
S	ENSP00000242784	TSPESGDEEVSGAGSSPVSGGVNLFANDGSF	WAES(0.067)GS(0.067)GT(0.067)S(0.155)PES(0.361)GDEEVS(0.361)GAGS(0.394)S(0.394)PVS(0.135)GGVNLFANDGSFLELFK	0.393725	0.000182058	50.832	1.499	50
S	ENSP00000351413	TTSGTGHNQTRALRASESGI___________	ALRAS(1)ES(1)GI	1	0.00438182	130.56	-0.3501	738	1;2
S	ENSP00000351413	SGTGHNQTRALRASESGI_____________	ALRAS(1)ES(1)GI	1	0.00453534	127.87	-0.3501	740	1;2
S	ENSP00000351413	WACLVAGGSKYSEFTSTTSGTGHNQTRALRA	YS(0.002)EFT(0.193)S(0.74)T(0.111)T(0.584)S(0.295)GT(0.074)GHNQT(0.001)R	0.740092	0.00166501	59.975	-0.28843	722	2
S	ENSP00000351413	LVAGGSKYSEFTSTTSGTGHNQTRALRASES	YSEFTS(0.002)T(0.009)T(0.049)S(0.89)GT(0.049)GHNQTR	0.890479	0.000149865	130.89	0.59506	725	1;2
S	ENSP00000243253	QLKEQQMVMRGHRETSMVHELNRYIPTAAAF	ET(0.002)S(0.998)MVHELNR	0.998188	0.000809136	132.47	0.4825	408	1
S	ENSP00000361711	DEGEPGDEGQLEDEGSQEKQGRSEGEGKPQG	TECEGKREDEGEPGDEGQLEDEGS(1)QEK	1	8.11e-05	101.66	-0.31107	65	1
S	ENSP00000361711	VPRKAKRKTDRGTDDSPKDSQEDLQERHLSS	GTDDS(1)PKDSQEDLQER	0.999989	4.32e-18	203.06	4.0994	121	1
S	ENSP00000361711	DSPKDSQEDLQERHLSSEEMMRECGDVSRAQ	HLS(0.999)S(0.001)EEMMR	0.999089	1.58e-05	204	-0.2398	135	1
S	ENSP00000361711	EGKPEDEVEPDDEGKSDEEEKPDVEGKTECE	NEGNLENEGKPEDEVEPDDEGKS(1)DEEEKPDVEGK	1	6.58e-34	184.53	0.092735	30	1
S	ENSP00000416123	QTRRASQGLLSSIENSESDSSEAKEEGSRKK	ASQGLLSSIENS(0.921)ES(0.627)DS(0.226)S(0.226)EAKEEGS(0.001)R	0.92053	1.4e-10	113.41	1.7498	1552	2
S	ENSP00000416123	RRASQGLLSSIENSESDSSEAKEEGSRKKRS	ASQGLLSSIENS(0.001)ES(0.976)DS(0.021)S(0.002)EAKEEGSR	0.976362	1.02e-90	276.19	-1.2569	1554	1;2
S	ENSP00000416123	ASQGLLSSIENSESDSSEAKEEGSRKKRSGK	ASQGLLS(0.015)S(0.071)IENS(0.164)ES(0.624)DS(0.56)S(0.56)EAKEEGS(0.007)R	0.55974	4.48e-09	126.28	-1.8216	1556	2
S	ENSP00000416123	SQGLLSSIENSESDSSEAKEEGSRKKRSGKW	ASQGLLS(0.015)S(0.071)IENS(0.164)ES(0.624)DS(0.56)S(0.56)EAKEEGS(0.007)R	0.55974	0.00124465	73.761	-1.8216	1557	2
S	ENSP00000416123	ECIKAENQSHDYKATSEEDVSIKSPICEKQD	AT(0.002)S(0.996)EEDVS(0.002)IK	0.996152	0.0200379	65.495	0.84891	1608	1
S	ENSP00000416123	SHDYKATSEEDVSIKSPICEKQDESNTVICQ	ATSEEDVSIKS(1)PICEK	0.999888	0.000525432	110.33	-1.9818	1616	1
S	ENSP00000416123	NLRTRNAIKRLHKRDSFDNCSLGESSKIGIS	DS(1)FDNCSLGESSK	1	7.82e-09	198.14	0.65263	1688	1
S	ENSP00000416123	QKLRELDPSLVSANDSPSGMQTRCVWSPLAS	ELDPSLVSANDS(0.954)PS(0.044)GMQT(0.001)R	0.954197	0.000145835	111.53	0.32545	2161	1
S	ENSP00000416123	TLEKFDGSENRPFSPSPLNNISSTVTVKNNQ	FDGS(0.012)ENRPFS(0.042)PS(0.945)PLNNIS(0.001)STVTVK	0.944761	0.00177478	68.445	3.021	1238	1
S	ENSP00000416123	_________MTARGQSPLAPLLETLEDPSAS	GQS(1)PLAPLLETLEDPSASHGGQTDAYLTLTSR	0.999999	9.1e-05	79.019	-0.53987	7	1
S	ENSP00000416123	VEISETKKADVQAPVSPSETSQANPYSEGQF	KADVQAPVS(0.819)PS(0.112)ET(0.05)S(0.019)QANPYSEGQFLDEHHSVNFHLGLK	0.818972	0.000882973	59.3	-0.18534	1772	1
S	ENSP00000416123	ISETKKADVQAPVSPSETSQANPYSEGQFLD	KADVQAPVS(0.412)PS(0.412)ET(0.127)S(0.048)QANPYSEGQFLDEHHSVNFHLGLK	0.412465	0.000882973	47.506	-0.38206	1774
S	ENSP00000416123	NFKTVGPCLGDSKNVSQESLETKEEKPEETP	NVS(1)QES(0.962)LET(0.038)KEEKPEETPK	1	0.00130068	109.83	1.9785	1873	1;2
S	ENSP00000416123	TVGPCLGDSKNVSQESLETKEEKPEETPKME	NVS(1)QES(0.962)LET(0.038)KEEKPEETPK	0.962314	0.00130068	109.68	-1.2331	1876	2
S	ENSP00000416123	RSSRRRSEVVESTTESQDKENSHQKKERRKE	SEVVESTT(0.002)ES(0.984)QDKENS(0.013)HQK	0.984115	0.00102607	142.79	0.1059	1431	1
S	ENSP00000416123	SEVVESTTESQDKENSHQKKERRKEEEKPLQ	SEVVES(0.034)T(0.103)T(0.103)ES(0.103)QDKENS(0.658)HQK	0.658325	0.00880149	45.885	0.16337	1437	1
S	ENSP00000416123	DISEKTVNGIENKSLSPDEERLVSDIIDPVA	SLS(1)PDEER	0.999986	0.00173105	81.017	0.51874	2367	1
S	ENSP00000416123	SRKKRSGKWKNKSNESVDIQDQEEKVVKQEC	SNES(1)VDIQDQEEK	1	1.66e-05	172.42	0.80551	1579	1
S	ENSP00000416123	QKKERRKEEEKPLQKSPLHIKDDVLPKQKLI	S(1)PLHIKDDVLPK	1	0.00282023	122.33	-0.041601	1454	1
S	ENSP00000416123	LASPSTSILKRGLKRSQEDEISSPVNKVRRV	S(1)QEDEISSPVNK	1	0.00435906	85.493	1.927	2189	1
S	ENSP00000416123	ILKRGLKRSQEDEISSPVNKVRRVSFADPIY	SQEDEIS(0.324)S(0.676)PVNK	0.676181	0.000312628	108.14	1.3793	2196	1
S	ENSP00000416123	TEDCGMAEHLEKSSLSNNECGSLDKTSPEMS	S(0.007)S(0.014)LS(0.979)NNECGSLDK	0.978562	0.0037046	73.953	1.3756	1151	1
S	ENSP00000416123	AEHLEKSSLSNNECGSLDKTSPEMSNSNNDE	SSLSNNECGS(1)LDK	0.999976	7.26e-17	200.06	0.29365	1157	1
S	ENSP00000416123	KSSLSNNECGSLDKTSPEMSNSNNDERKKAL	SSLSNNECGS(0.007)LDKT(0.495)S(0.495)PEMS(0.002)NSNNDER	0.495475	0.000661536	80.102	-1.5607	1162
S	ENSP00000416123	SGTAISELIIEDNNASPQKLRELDPSLVSAN	VEEPSQCLASGTAISELIIEDNNAS(1)PQK	1	6.44e-15	128.82	0.56314	2144	1
S	ENSP00000416123	IDFSPYNIKYQPKVKSPQRPSDWSKKKNEPL	VKS(1)PQRPSDWSK	0.99997	0.00232434	106.42	0.24267	782	1
S	ENSP00000416123	CMANSVIKNLQSRWRSPSHENSI________	WRS(0.998)PS(0.002)HENSI	0.998395	0.0237613	107.2	3.28	2439	1
S	ENSP00000243346	MEADKDDTQQILKEHSPDEFIKDEQNKGLID	EHS(1)PDEFIKDEQNK	1	1.92e-28	260.08	0.5184	16	1
S	ENSP00000243440	VAAPGNQPQPQPQQQSPEDDDRKVRRREKNR	SVAAPGNQPQPQPQQQS(1)PEDDDRKVR	1	2.69e-12	152.53	-0.1185	31	1
S	ENSP00000243498	QRITAFKMEKAPIDTSDVEEKAEEIIAEAEP	APIDT(0.006)S(0.994)DVEEK	0.994291	8.79e-08	185.66	-0.62695	306	1
S	ENSP00000318960	HSRGDGGPKALKGLGSSPDLELLLRSSQREE	GLGS(0.997)S(0.003)PDLELLLR	0.997018	7.54e-05	198.87	0.7539	314	1
S	ENSP00000318960	SRGDGGPKALKGLGSSPDLELLLRSSQREEG	GLGS(0.5)S(0.5)PDLELLLR	0.5	0.00378976	59.709	3.7224	315	1
S	ENSP00000243964	TKNEREREIQSITDESRGSIRRKNPANTRLR	EIQSITDES(1)RGS(1)IRRK	0.999876	0.00833353	59.864	1.3767	937	2
S	ENSP00000243964	EREREIQSITDESRGSIRRKNPANTRLRLNV	EIQSITDES(1)RGS(1)IRRK	0.999843	0.00833353	59.864	1.3767	940	2
S	ENSP00000243964;ENSP00000290209;ENSP00000438334;ENSP00000452776	GAEKEWGDGIRGLSLSAARFALLRLEEGPPH;GAEKEWGDGIRGLSLSAARYALLRLEEGPPH	GLS(0.032)LS(0.968)AAR	0.967626	0.0180229	67.334	-2.389	727	1
S	ENSP00000362368	SDASGQLFHGRAREGSFESRYQQPFEDFRIS	AREGS(1)FESR	0.999602	0.0306575	52.576	0.20764	1248	1
S	ENSP00000244020	SRSNSPLPVPPSKARSVSPPPKRATSRSRSR	S(1)VS(1)PPPKR	1	0.00517461	102.64	0.69845	314	2
S	ENSP00000244020	SNSPLPVPPSKARSVSPPPKRATSRSRSRSR	S(1)VS(1)PPPKR	1	0.00517461	102.64	0.69845	316	1;2
S	ENSP00000244020	RTEYRLIVENLSSRCSWQDLKDFMRQAGEVT	CS(1)WQDLKDFMR	1	0.0246431	82.651	0.2652	122	1
S	ENSP00000244020;ENSP00000362900;ENSP00000452123	APPVRTENRLIVENLSSRVSWQDLKDFMRQA;GPPTRTEYRLIVENLSSRCSWQDLKDYMRQA;GPPVRTEYRLIVENLSSRCSWQDLKDFMRQA	LIVENLS(0.882)S(0.118)R	0.88193	0.000115474	162.49	-0.39886	118	1
S	ENSP00000244020;ENSP00000362900;ENSP00000452123	PPTRTEYRLIVENLSSRCSWQDLKDYMRQAG;PPVRTENRLIVENLSSRVSWQDLKDFMRQAG;PPVRTEYRLIVENLSSRCSWQDLKDFMRQAG	LIVENLS(0.171)S(0.829)R	0.82888	0.00017366	174.72	-2.0752	119	1
S	ENSP00000244020	EVDLKNGYGFVEFEDSRDADDAVYELNGKEL	NGYGFVEFEDS(1)RDADDAVYELNGK	1	4.34e-06	136.3	-1.2935	45	1
S	ENSP00000244020	KGDIKSKSRSRSQSRSNSPLPVPPSKARSVS	S(1)NS(1)PLPVPPSK	1	0.00128906	132.23	1.5121	301	1;2;3
S	ENSP00000244020	DIKSKSRSRSQSRSNSPLPVPPSKARSVSPP	S(1)NS(1)PLPVPPSK	1	1.07e-05	158.91	1.5121	303	1;2;3
S	ENSP00000244020	KENGKGDIKSKSRSRSQSRSNSPLPVPPSKA	S(0.971)QS(0.702)RS(0.702)NS(0.625)PLPVPPSK	0.970545	0.00731741	44.848	0.88827	297	3
S	ENSP00000244020	NGKGDIKSKSRSRSQSRSNSPLPVPPSKARS	S(0.141)QS(0.961)RS(0.961)NS(0.936)PLPVPPSK	0.961328	0.00731741	62.589	0.52807	299	3
S	ENSP00000244227	PHRRRSRSPRRHRSTSPSPSRLKERRDEEKK	S(0.435)T(0.569)S(0.996)PS(0.977)PS(0.023)RLK	0.996464	0.0354855	72.209	-0.52947	61	3
S	ENSP00000244227	RRRSRSPRRHRSTSPSPSRLKERRDEEKKET	S(0.435)T(0.569)S(0.996)PS(0.977)PS(0.023)RLK	0.97703	0.0354855	72.209	-0.52947	63	3
S	ENSP00000244230	MGERAENSSKSDLRKSPVFSDEDSDLDFDIS	S(1)PVFS(1)DEDS(1)DLDFDISKLEQQSK	1	1.41e-06	190.82	0.93116	163	1;2;3
S	ENSP00000244230	AENSSKSDLRKSPVFSDEDSDLDFDISKLEQ	S(1)PVFS(1)DEDS(1)DLDFDISKLEQQSK	1	8.47e-09	181.32	0.93116	167	2;3
S	ENSP00000244230	SKSDLRKSPVFSDEDSDLDFDISKLEQQSKV	S(0.01)PVFS(0.99)DEDS(1)DLDFDISK	1	8.47e-09	190.82	-0.025853	171	1;2;3
S	ENSP00000244289	LGVRAAFPEGFHPRRSSQGATQMPLYSSPIV	RS(0.473)S(0.473)QGAT(0.054)QMPLYSSPIVK	0.472706	0.000833803	44.577	-2.0825	950
S	ENSP00000244289	GVRAAFPEGFHPRRSSQGATQMPLYSSPIVK	RS(0.205)S(0.774)QGAT(0.02)QMPLYSSPIVK	0.774313	0.000423962	67.11	0.60702	951	1
S	ENSP00000244289	KSQKMSEPIAEPMRRSVSEAALAQPQGPLGT	S(0.54)VS(0.46)EAALAQPQGPLGTDSLK	0.540256	0.00144501	79.177	-4.5968	853	1
S	ENSP00000244289	QKMSEPIAEPMRRSVSEAALAQPQGPLGTDS	S(0.19)VS(0.81)EAALAQPQGPLGTDSLK	0.809899	0.000514511	79.177	-0.63959	855	1
S	ENSP00000244364	KDYELQTMTYRAMVDSQQKSPVKRRRMQSSA	AMVDS(0.708)QQKS(0.292)PVKR	0.707565	0.00809765	44.925	0.44171	1052	1
S	ENSP00000244364	LQTMTYRAMVDSQQKSPVKRRRMQSSADLII	AMVDSQQKS(1)PVKR	1	4.51e-05	191.35	0.23564	1056	1
S	ENSP00000244364	ADDINGLMTKLKRQKSFSEDVISHKGDLRYI	S(0.999)FS(0.001)EDVISHK	0.998988	2.78e-06	194.39	-0.060001	1556	1
S	ENSP00000244364	DINGLMTKLKRQKSFSEDVISHKGDLRYITI	S(0.137)FS(0.863)EDVISHK	0.862762	0.00201568	202.27	-0.069882	1558	1
S	ENSP00000244364	RAGSKAGSRASSRRGSDASDFDISEIQSVCS	RGS(0.962)DAS(0.038)DFDISEIQSVCSDVETVPQTHRPTPR	0.961951	2.17e-05	138.09	-0.22334	5111	1
S	ENSP00000244364	SKAGSRASSRRGSDASDFDISEIQSVCSDVE	RGS(0.5)DAS(0.5)DFDISEIQSVCSDVETVPQTHRPTPR	0.499878	0.00023179	75.436	-0.30287	5114
S	ENSP00000244520	PKFYCDYCDTYLTHDSPSVRKTHCSGRKHKE	FYCDYCDT(0.001)Y(0.001)LT(0.006)HDS(0.775)PS(0.218)VR	0.774808	0.000396155	76.817	-0.25582	17	1
S	ENSP00000244520	FYCDYCDTYLTHDSPSVRKTHCSGRKHKENV	FYCDYCDTYLT(0.007)HDS(0.221)PS(0.772)VR	0.771708	0.000764907	51.31	1.369	19	1
S	ENSP00000244534;ENSP00000307705	KKAKKAGATAGKRKASGPPVSELITKAVAAS;KKKARKSAGAAKRKASGPPVSELITKAVAAS	KAS(1)GPPVSELITK	1	4.64e-08	232.37	0.43671	36	1
S	ENSP00000244534	______________MSETAPLAPTIPAPAEK	S(0.856)ET(0.144)APLAPTIPAPAEK	0.8559	0.000268253	117.84	-0.086824	2	1;2
S	ENSP00000444823	RPGTVALREIRRYQKSTELLIRKLPFQRLVR	S(0.944)T(0.056)ELLIR	0.944193	0.03323	122.52	-1.6838	58	1
S	ENSP00000244763	MSWIPQETLNQINKASPRRLPRKRAQKRSVG	VEMGTSSQNDVDMSWIPQETLNQINKAS(1)PR	1	2.25e-64	246.36	-0.043403	268	1
S	ENSP00000416360	QGIGLHKALSTGLDYSPPSAPRSVPVATTLP	ALSTGLDYS(0.999)PPS(0.001)APR	0.999237	0.000650119	144.72	-2.1155	88	1
S	ENSP00000416360	QQQHLSRAPGLITPGSPPPAQQNQYVHISSS	APGLITPGS(1)PPPAQQNQYVHISSSPQNTGR	0.999998	2.12e-19	170.45	-0.19212	238	1;2
S	ENSP00000416360	GSPPPAQQNQYVHISSSPQNTGRTASPPAIP	APGLIT(0.022)PGS(0.97)PPPAQQNQY(0.011)VHIS(0.211)S(0.457)S(0.3)PQNT(0.029)GR	0.457181	5.52e-05	67.71	0.65855	252
S	ENSP00000416360	KIEPSKPAATRKRRWSAPESRKLEKSEDEPP	RWS(1)APESR	0.999999	0.00239645	103.08	-1.7527	775	1
S	ENSP00000244815	EMSEHPSQTVRKALDSNSLENDDLSAPGREP	ALDS(1)NSLENDDLSAPGREPGHFNPESR	0.999696	7.58e-16	183.49	-0.4192	742	1
S	ENSP00000244815	SEHPSQTVRKALDSNSLENDDLSAPGREPGH	ALDSNS(1)LENDDLSAPGREPGHFNPESR	0.999916	1.12e-12	145.86	-0.8194	744	1
S	ENSP00000244815	HDDKCMVEVPQELETSTGHSLEKEFTNQEAA	CMVEVPQELET(0.042)S(0.765)T(0.178)GHS(0.014)LEK	0.76457	0.000202608	99.11	-1.0545	443	1
S	ENSP00000244815	PKSEDADRCTLPEHESPSQDISDACEAESTE	SEDADRCTLPEHES(1)PSQDISDACEAESTER	0.999678	2.33e-11	193.57	-0.13096	709	1
S	ENSP00000244815	SEDADRCTLPEHESPSQDISDACEAESTERC	CTLPEHES(0.5)PS(0.5)QDISDACEAESTER	0.499979	7.97e-05	112.85	-1.0907	711	1
S	ENSP00000244815	DRCTLPEHESPSQDISDACEAESTERCEMSE	CTLPEHESPSQDIS(1)DACEAESTER	0.999905	2.2e-05	109.25	-0.3378	715	1
S	ENSP00000244815	MTSPAAAQSREIDCLSPEAQKLAEARLAAKR	EIDCLS(1)PEAQK	1	0.0124741	80.379	3.1984	16	1
S	ENSP00000244815	QNEVTENPKQKIAAESSENVDCPENPKIKLD	IAAES(0.5)S(0.5)ENVDCPENPK	0.5	0.00788144	56.719	-0.36485	614	1
S	ENSP00000244815	NEVTENPKQKIAAESSENVDCPENPKIKLDG	IAAES(0.5)S(0.5)ENVDCPENPK	0.5	0.00788144	56.719	-0.36485	615	1
S	ENSP00000244815	EGVAKDNAKIDGATQSSPAEPKSEDADRCTL	IDGAT(0.16)QS(0.541)S(0.3)PAEPK	0.540576	0.00158019	106.82	-0.28305	689	1
S	ENSP00000244815	GVAKDNAKIDGATQSSPAEPKSEDADRCTLP	IDGATQS(0.016)S(0.984)PAEPK	0.983963	0.000146036	153.98	-1.2149	690	1
S	ENSP00000244815	MPGLSAATLASLGGTSSRRGSGDTSISIDTE	NMPGLSAATLAS(0.036)LGGT(0.349)S(0.349)S(0.266)R	0.348957	0.0032353	69.248	1.6154	115
S	ENSP00000244815	PGLSAATLASLGGTSSRRGSGDTSISIDTEA	NMPGLSAATLAS(0.001)LGGT(0.093)S(0.246)S(0.66)R	0.659558	0.000440137	70.295	5.3438	116	1
S	ENSP00000244815	DSERYSRRSRRNTSASDEDERMSVGSRGSLR	NTS(0.035)AS(0.958)DEDERMS(0.003)VGS(0.003)R	0.958299	0.00925257	56.708	-0.47064	68	1
S	ENSP00000244815	AATLASLGGTSSRRGSGDTSISIDTEASIRE	RGS(1)GDTSISIDTEASIR	0.99994	2.51e-06	205.13	0.31214	120	1
S	ENSP00000244815	ASLGGTSSRRGSGDTSISIDTEASIREIKDS	RGS(0.206)GDT(0.312)S(0.482)ISIDTEASIR	0.481573	0.000290467	82.349	-0.35685	124
S	ENSP00000244815	SEIKEEEQVKSTDRKSAVEAQNEVTENPKQK	S(1)AVEAQNEVTENPK	1	0.0029032	80.738	1.9619	594	1
S	ENSP00000470092	PLLSSPPGSPKAALHSPVSEGAPVIPPSSGL	AALHS(0.995)PVS(0.005)EGAPVIPPSSGLPLPTPDAR	0.995204	0.000136229	102.51	1.0421	425	1
S	ENSP00000470092	EPASPTPAHSLPRAKSELTLTPDPAPPMAHS	AKS(0.997)ELT(0.003)LTPDPAPPMAHSPLHR	0.997288	0.000178381	97.057	-3.4186	340	1
S	ENSP00000470092	SELTLTPDPAPPMAHSPLHRSVSDLPLPLPQ	SELTLTPDPAPPMAHS(1)PLHR	0.999769	0.000344404	80.102	-5.8585	355	1
S	ENSP00000470092	YRGRLSYLPATVEPASPTPAHSLPRAKSELT	LSYLPATVEPAS(0.95)PT(0.048)PAHS(0.002)LPR	0.950451	7.01e-05	126.68	0.90345	328	1
S	ENSP00000470092	GLVPLAEVSGCCTLRSRSPSDSAAYFCIYTY	S(0.516)RS(0.344)PS(0.114)DS(0.026)AAYFCIYTYPR	0.516266	0.00144339	88.565	3.3562	46	1
S	ENSP00000470092	VPLAEVSGCCTLRSRSPSDSAAYFCIYTYPR	S(0.429)RS(0.429)PS(0.124)DS(0.018)AAYFCIYTYPR	0.428792	0.00144339	79.935	4.6572	48
S	ENSP00000470092	LAEVSGCCTLRSRSPSDSAAYFCIYTYPRGR	S(0.265)RS(0.265)PS(0.36)DS(0.11)AAYFCIYTYPR	0.359768	0.00425962	90.385	-3.5344	50
S	ENSP00000245304;ENSP00000319096;ENSP00000359911	SVLEILDTAGTEQFASMRDLYIKNGQGFILV	EIEVDSSPSVLEILDTAGT(0.001)EQFAS(0.999)MR	0.998627	0.000420268	71.623	1.9161	66	1
S	ENSP00000245418	LDKREKAKKLDKENLSDERASGQSCTLPKRS	LDKENLS(1)DER	1	0.000256262	181.51	-0.52572	297	1
S	ENSP00000245458	_______MGHQQLYWSHPRKFGQGSRSCRVC	GHQQLY(0.004)WS(0.996)HPR	0.996387	0.00843123	43.03	-0.021322	9	1
S	ENSP00000245544	RCLEDLTSRRPVHGESDTEQLQDDDIETTKV	RPVHGES(0.809)DT(0.191)EQLQDDDIETTK	0.808603	0.00033852	54.008	1.2086	617	1
S	ENSP00000245552	HNRHLVLPPTRRRLLSWSDNWREILDSKRGA	LLS(0.978)WS(0.022)DNWR	0.978465	0.00529609	62.338	-0.25347	182	1
S	ENSP00000245564	HLFSSCSPPGMVLDGSPKGAAVESIPVFGAL	VAPPYPHLFSSCSPPGMVLDGS(1)PK	0.999677	0.000966714	46.247	1.7021	495	1
S	ENSP00000410503	KARAGGGPTLQCPPPSSPEKAASLEYDYETI	AGGGPTLQCPPPS(0.775)S(0.225)PEK	0.775215	0.000584413	106.7	0.1754	211	1
S	ENSP00000410503	ARAGGGPTLQCPPPSSPEKAASLEYDYETIR	AGGGPTLQCPPPS(0.5)S(0.5)PEK	0.5	0.000584413	102.39	-0.43825	212	1
S	ENSP00000378536	STEALISAVMAGRSISPWLARRTSPANSSGD	SIS(1)PWLAR	0.999947	0.0100331	79.148	0.76356	168	1
S	ENSP00000245796	TDPPESTRQDAPPWGSGVELTHLGSPSAQRE	QDAPPWGS(0.999)GVELT(0.001)HLGSPSAQR	0.998501	3.76e-05	108.49	1.8082	109	1;2
S	ENSP00000245796	DAPPWGSGVELTHLGSPSAQREHRQNTASPG	QDAPPWGS(0.003)GVELT(0.036)HLGS(0.908)PS(0.054)AQR	0.907646	9.69e-05	117.8	0.14771	118	1;2
S	ENSP00000245796	REAGGTREPKLSLKKSHSSPSLHQDEAPTTA	KS(0.512)HS(0.386)S(0.082)PS(0.019)LHQDEAPTTAK	0.512036	0.00118071	45.618	0.78597	1017	1
S	ENSP00000245796	AGGTREPKLSLKKSHSSPSLHQDEAPTTAKV	SHS(1)S(0.997)PS(0.003)LHQDEAPTTAK	0.999949	1.04e-17	228.6	-0.46847	1019	1;2
S	ENSP00000245796	GGTREPKLSLKKSHSSPSLHQDEAPTTAKVK	SHS(1)S(0.999)PS(0.001)LHQDEAPTTAK	0.998757	1.65e-06	168.99	-0.81575	1020	1;2
S	ENSP00000245796	TREPKLSLKKSHSSPSLHQDEAPTTAKVKRN	SHS(0.992)S(0.018)PS(0.99)LHQDEAPTTAK	0.990325	0.000216487	130.3	-0.53628	1022	2
S	ENSP00000245796	WNLASRLYRLEGFRKSEVAAYLQKNNDFSRA	LEGFRKS(0.999)EVAAY(0.001)LQK	0.999275	0.0154851	61.962	-0.71765	604	1
S	ENSP00000245796	LGSPSAQREHRQNTASPGSPVNSHLPGSPKQ	QNTAS(1)PGS(0.999)PVNS(0.034)HLPGS(0.967)PK	0.999709	0.000143472	100.95	-0.39839	131	1;2;3
S	ENSP00000245796	PSAQREHRQNTASPGSPVNSHLPGSPKQNRS	QNTASPGS(1)PVNS(0.006)HLPGS(0.994)PK	0.999898	0.000143472	145.28	1.3733	134	1;2;3
S	ENSP00000245796	REHRQNTASPGSPVNSHLPGSPKQNRSTSTQ	QNTAS(0.002)PGS(0.998)PVNS(0.672)HLPGS(0.328)PK	0.671844	0.000606318	107.58	-0.10712	138	2
S	ENSP00000245796	NTASPGSPVNSHLPGSPKQNRSTSTQVVFWA	QNTAS(0.001)PGS(0.999)PVNSHLPGS(1)PK	0.999815	0.000143472	145.28	0.21008	143	1;2;3
S	ENSP00000245796	SLPCTLAPCPWRSPASSPEPSSPESESRGPG	SPAS(1)S(1)PEPSSPESESR	0.99999	0.00083696	107.78	1.0644	442	2
S	ENSP00000245796	LPCTLAPCPWRSPASSPEPSSPESESRGPGP	SPAS(1)S(1)PEPSSPESESR	0.999995	0.00083696	107.78	1.0644	443	2
S	ENSP00000245796	LAPCPWRSPASSPEPSSPESESRGPGPRPSP	SPASS(0.036)PEPS(0.605)S(0.354)PES(0.004)ES(0.001)R	0.604885	0.000929182	120.9	-0.13254	447	1
S	ENSP00000245796	APCPWRSPASSPEPSSPESESRGPGPRPSPA	SPASSPEPS(0.484)S(0.484)PES(0.026)ES(0.006)R	0.483876	0.000929182	120.9	-0.31376	448
S	ENSP00000245816	KEPVEAAPAAEPVPAST______________	EPVEAAPAAEPVPAS(0.5)T(0.5)	0.5	0.00391663	56.121	1.7214	276	1
S	ENSP00000245817	LGLFRVTPEIPAGLPSPRSE___________	VTPEIPAGLPS(1)PR	0.999999	0.00589776	64.565	-0.16871	250	1
S	ENSP00000347959	EKKDEKDRKERKRDHSNNDREVPPDLTKRRK	KRDHS(1)NNDREVPPDLTK	1	0.000121965	120.11	-0.19427	1486	1
S	ENSP00000347959	NVKGGEKTPVSGSLKSPVPRSDIPEPEREQK	TPVSGSLKS(1)PVPR	0.999989	4.6e-05	198.51	-1.0568	1393	1;2
S	ENSP00000347959	RRKEENGTMGVSKHKSESPCESPYPNEKDKE	HKS(1)ES(1)PCESPYPNEKDKEK	1	0.000119269	190.28	-0.19522	1514	1;2
S	ENSP00000347959	KEENGTMGVSKHKSESPCESPYPNEKDKEKN	HKS(1)ES(1)PCESPYPNEKDKEK	1	1.21e-21	228.19	-0.19522	1516	1;2
S	ENSP00000347959	EPEREQKRRKIDTHPSPSHSSTVKDSLIELK	KIDTHPS(0.998)PS(0.001)HSSTVK	0.998497	2.2e-06	166.61	0.30705	1417	1
S	ENSP00000347959	SAKLYINHTPPPLSKSKEREMDKKDLDKSRE	LYINHTPPPLS(0.019)KS(0.981)K	0.980984	9.52e-05	146.6	-0.16785	1450	1;2
S	ENSP00000245908	VSRPVTWQGPLRRSFSEDTLMDGPARIEPLR	SFS(1)EDTLMDGPAR	0.999966	0.000344819	148.57	1.098	125	1
S	ENSP00000245908	MEASTMPISALPRTSSDPVLLKAPAPLGTVA	TS(0.001)S(0.999)DPVLLK	0.999281	0.00302595	89.266	-0.39304	180	1
S	ENSP00000245908	GPARIEPLRARKWSNSQPADLAHMGRSREDP	WS(0.097)NS(0.903)QPADLAHMGR	0.902885	0.0302443	40.798	-0.43229	147	1
S	ENSP00000245932	RRKATQVGEKTPKDESANQEEPEARVPAQSE	T(0.001)PKDES(0.999)ANQEEPEAR	0.999319	0.0077797	90.379	0.642	289	1
S	ENSP00000245932	PGLAAAIAGAKLRKVSKQEEASGGPTAPKAE	KVS(1)KQEEASGGPTAPK	1	9.59e-05	175.23	-0.20347	239	1
S	ENSP00000245932	RRPWEKNSTTLPRMKSSSSVTTSETQPCTPS	S(0.418)S(0.418)S(0.123)S(0.037)VT(0.002)TSETQPCTPSSSDYSDLQR	0.418371	0.000463265	85.619	0.4851	322
S	ENSP00000245932	RPWEKNSTTLPRMKSSSSVTTSETQPCTPSS	MKS(0.282)S(0.421)S(0.179)S(0.114)VT(0.003)TSETQPCTPSSSDYSDLQR	0.421405	0.000463265	106.77	1.1782	323
S	ENSP00000245932	PWEKNSTTLPRMKSSSSVTTSETQPCTPSSS	S(0.166)S(0.166)S(0.497)S(0.166)VT(0.002)T(0.001)S(0.001)ET(0.001)QPCTPSSSDYSDLQR	0.496961	0.000158211	97.304	-0.36843	324
S	ENSP00000245932	WEKNSTTLPRMKSSSSVTTSETQPCTPSSSD	MKS(0.138)S(0.194)S(0.274)S(0.388)VT(0.006)TSETQPCTPSSSDYSDLQR	0.388265	1.86e-05	140.36	-0.72234	325
S	ENSP00000245932	VPAQSESVRRPWEKNSTTLPRMKSSSSVTTS	RPWEKNS(0.765)T(0.187)T(0.048)LPR	0.764647	0.0281582	51.03	1.0814	314	1
S	ENSP00000245932	______________MSETVICSSRATVMLYD	S(0.98)ET(0.02)VICSSR	0.979618	0.000795016	67.385	0.28151	2	1
S	ENSP00000245934	PKETAAGGLTLKEERSPQTLAPVGEDAMKTP	S(1)PQTLAPVGEDAMK	0.999986	0.000458734	110.37	-3.7681	1243	1
S	ENSP00000245934	LEEEQKLKPGGVGAPSSSSPSPSPSARPGPP	LKPGGVGAPS(0.265)S(0.265)S(0.265)S(0.196)PS(0.007)PS(0.002)PS(0.001)AR	0.264641	0.0037092	73.435	1.0714	1168
S	ENSP00000245934	EEEQKLKPGGVGAPSSSSPSPSPSARPGPPP	LKPGGVGAPS(0.097)S(0.296)S(0.296)S(0.296)PS(0.01)PS(0.004)PS(0.002)AR	0.295937	0.0037092	73.435	-1.3773	1169
S	ENSP00000245934	EEQKLKPGGVGAPSSSSPSPSPSARPGPPPS	LKPGGVGAPS(0.097)S(0.296)S(0.296)S(0.296)PS(0.01)PS(0.004)PS(0.002)AR	0.295937	0.0037092	73.435	-1.3773	1170
S	ENSP00000245934	EQKLKPGGVGAPSSSSPSPSPSARPGPPPSE	LKPGGVGAPS(0.001)S(0.002)S(0.062)S(0.928)PS(0.006)PS(0.001)PS(0.001)AR	0.928419	0.00232413	73.435	-0.089711	1171	1;2
S	ENSP00000245934	KLKPGGVGAPSSSSPSPSPSARPGPPPSEEA	LKPGGVGAPSSSS(0.003)PS(0.897)PS(0.074)PS(0.025)AR	0.89731	0.00420225	72.302	-1.0325	1173	1
S	ENSP00000245934	KPGGVGAPSSSSPSPSPSARPGPPPSEEAMD	LKPGGVGAPS(0.07)S(0.064)S(0.233)S(0.626)PS(0.248)PS(0.591)PS(0.169)AR	0.590581	0.00441681	44.164	0.76606	1175	2
S	ENSP00000245934	EKVVKTESVLIKRRLSAQGQAISVVGSLSSM	RLS(0.999)AQGQAIS(0.001)VVGSLSSMSPLEEEAPQAK	0.998788	6.88e-05	92.258	3.0182	494	1
S	ENSP00000245934	AQGQAISVVGSLSSMSPLEEEAPQAKRRPEP	LSAQGQAISVVGSLS(0.004)S(0.011)MS(0.984)PLEEEAPQAK	0.98446	4.49e-05	125.2	0.2838	510	1
S	ENSP00000245934	PQTLAPVGEDAMKTPSPAAEDAREPEAKGNS	SPQTLAPVGEDAMKT(1)PS(1)PAAEDAREPEAK	1	0.000772058	84.666	-0.042474	1259	2
S	ENSP00000339170	QQEAEEPKARVLRSKSLCHDEIENLLDSDHR	S(1)LCHDEIENLLDSDHR	0.999999	0.00065443	65.423	-0.17948	334	1
S	ENSP00000246069	_____________MASGVQVADEVCRIFYDM	AS(1)GVQVADEVCR	1	0.000433146	101.42	0.30379	3	1
S	ENSP00000246115	MRGPGDCLARAVEAHSGASTTDSSLRPRDSF	AVEAHS(1)GAS(0.913)T(0.054)T(0.032)DS(0.001)S(0.001)LRPR	0.999818	0.00091802	173.43	-0.65174	346	1;2;3
S	ENSP00000246115	PGDCLARAVEAHSGASTTDSSLRPRDSFRGS	AVEAHS(1)GAS(0.913)T(0.054)T(0.032)DS(0.001)S(0.001)LRPR	0.913389	0.00091802	153.52	-0.65174	349	1;2;3
S	ENSP00000246115	LARAVEAHSGASTTDSSLRPRDSFRGSRSLS	AVEAHS(0.006)GAS(0.103)T(0.103)T(0.103)DS(0.343)S(0.343)LRPR	0.342723	0.00223464	65.855	-1.1792	353
S	ENSP00000246115	ARAVEAHSGASTTDSSLRPRDSFRGSRSLSF	AVEAHS(0.821)GAS(0.682)T(0.351)T(0.166)DS(0.275)S(0.705)LRPR	0.704783	0.00119984	65.855	1.1108	354	3
S	ENSP00000246115	HSGASTTDSSLRPRDSFRGSRSLSFRMREPL	AVEAHS(0.023)GAS(0.176)T(0.077)T(0.076)DS(0.397)S(0.426)LRPRDS(0.824)FR	0.823678	0.00212098	43.732	-0.84709	360	2
S	ENSP00000246115	FRGSRSLSFRMREPLSSISSVRSI_______	MREPLS(0.633)S(0.366)IS(0.214)S(0.787)VR	0.633209	0.00683739	101.78	-0.31342	376	1;2
S	ENSP00000246115	RGSRSLSFRMREPLSSISSVRSI________	MREPLS(0.043)S(0.954)IS(0.002)S(0.001)VR	0.954213	0.00188555	128.64	-1.3593	377	1;2
S	ENSP00000246115	SRSLSFRMREPLSSISSVRSI__________	MREPLS(0.226)S(0.773)IS(0.896)S(0.105)VR	0.895584	0.00416072	96.489	3.1209	379	1;2
S	ENSP00000246115	RSLSFRMREPLSSISSVRSI___________	MREPLS(0.633)S(0.366)IS(0.214)S(0.787)VR	0.786637	0.00416072	101.78	-0.31342	380	1;2
S	ENSP00000246115	SFRMREPLSSISSVRSI______________	MREPLSS(0.001)IS(0.243)S(0.76)VRS(0.996)I	0.995826	0.00781283	53.359	1.1836	383	2
S	ENSP00000246194	GEPKPDRPKGLKRAASAIYSGYIFDYDYYRD	AAS(1)AIYSGYIFDYDYYR	1	0.000489846	151.87	4.1574	106	1
S	ENSP00000246194;ENSP00000364255	AASAIYRLFDYRGRLSPVPVPRAVPVKRPRV;RDDFYDRLFDYRGRLSPVPVPRAVPVKRPRV	LS(1)PVPVPR	1	0.0148364	123.28	0.61366	135	1
S	ENSP00000246194;ENSP00000364255	VAGCSVHKGYAFVQYSNERHARAAVLGENGR	GYAFVQYS(1)NER	0.999998	0.00693661	97.69	-0.88415	63	1
S	ENSP00000246194;ENSP00000364255	______________MSLKLQASNVTNKNDPK	S(1)LKLQASNVTNK	1	0.000702432	109.35	0.18837	2	1
S	ENSP00000246194;ENSP00000364255	SSELQAIKTELTQIKSNIDALLSRLEQIAAE	TELT(0.022)QIKS(0.975)NIDALLS(0.003)R	0.975272	0.0105679	54.834	1.2897	199	1
S	ENSP00000246194;ENSP00000364255	ARTRDDGDEEGLLTHSEEELEHSQDTDADDG	TRDDGDEEGLLT(0.005)HS(0.995)EEELEHSQDTDADDGALQ	0.994823	1.49e-32	196.17	0.20072	288	1
S	ENSP00000246194;ENSP00000364255	DEEGLLTHSEEELEHSQDTDADDGALQ____	TRDDGDEEGLLTHSEEELEHS(0.945)QDT(0.054)DADDGALQ	0.94541	1.6e-06	85.184	0.74502	295	1
S	ENSP00000246229	GLLSCSSTVSVKEELSPVLCMASRDVMGTKA	EELS(1)PVLCMASR	0.999981	0.00474419	60.55	2.2448	273	1
S	ENSP00000473159	RRAFGRGLQVLRNQGSSLLGRRGKDTAEGTN	NQGS(1)S(1)LLGR	1	0.0032357	73.219	0.10949	296	1;2
S	ENSP00000473159	RAFGRGLQVLRNQGSSLLGRRGKDTAEGTNE	NQGS(1)S(1)LLGR	1	0.00215292	83.081	0.10949	297	1;2
S	ENSP00000246657	QEQLRQWSSCRHIRRSSMSVEAETTTTFSP_	RS(0.564)S(0.408)MS(0.027)VEAETTTTFSP	0.564161	0.000508671	102.64	-0.74409	364	1
S	ENSP00000246657	EQLRQWSSCRHIRRSSMSVEAETTTTFSP__	RS(0.122)S(0.803)MS(0.075)VEAETTTTFSP	0.802681	0.000234668	166.11	0.092004	365	1
S	ENSP00000246657	LRQWSSCRHIRRSSMSVEAETTTTFSP____	RS(0.076)S(0.331)MS(0.593)VEAETTTTFSP	0.592904	0.000365235	144.27	-2.105	367	1
S	ENSP00000393803	DSSRPSRACPGPPPPSPEPLARLALAMELSR	ACPGPPPPS(1)PEPLAR	1	0.00942971	70.114	0.62122	272	1
S	ENSP00000393803	KLASDPALRSKLVRLSSDSFARLVELFCSRD	LS(0.992)S(0.008)DSFAR	0.991857	0.00403502	168.89	0.053501	241	1
S	ENSP00000393803	LASDPALRSKLVRLSSDSFARLVELFCSRDD	LVRLS(0.203)S(0.795)DS(0.002)FAR	0.794621	0.00337356	134.68	-1.3278	242	1
S	ENSP00000442070	GSKAFLDALQNQAEASSKIIGQFGVGFYSAF	AFLDALQNQAEAS(0.5)S(0.5)K	0.5	0.00850407	65.022	-1.0399	141	1
S	ENSP00000442070	SKAFLDALQNQAEASSKIIGQFGVGFYSAFM	AFLDALQNQAEAS(0.411)S(0.589)K	0.588578	0.00709091	68.952	1.405	142	1
S	ENSP00000247001	LLWEKAVQQHQHGYDSDEEVDSELGTWEHQL	AVQQHQHGYDS(1)DEEVDSELGTWEHQLR	1	1.76e-50	250.29	-0.027977	485	1
S	ENSP00000247001	VELPPAELVQRDVDASPSPLSVQDLKGLGYE	DVDAS(0.999)PS(0.958)PLS(0.043)VQDLK	0.999436	0.00549581	89.468	-0.95898	409	1;2
S	ENSP00000247001	LPPAELVQRDVDASPSPLSVQDLKGLGYEKG	DVDAS(0.998)PS(0.988)PLS(0.014)VQDLK	0.987978	0.00549581	71.98	0.54092	411	1;2
S	ENSP00000247026	LPKKTQQLHPVLQKPSVFGNDSDDDDETSVS	T(0.008)QQLHPVLQKPS(0.491)VFGNDS(0.491)DDDDET(0.007)S(0.003)VSESLQR	0.491243	0.000158091	48.226	0.63895	27
S	ENSP00000247026	QLHPVLQKPSVFGNDSDDDDETSVSESLQRE	TQQLHPVLQKPS(0.003)VFGNDS(0.987)DDDDET(0.006)S(0.003)VSESLQR	0.987356	7.55e-05	101.01	0.6652	33	1
S	ENSP00000247026	KVEENPDADSDFDAKSSADDEIEETRVNCRR	VEENPDADSDFDAKS(0.999)S(0.999)ADDEIEET(0.001)R	0.999407	5.08e-11	114.7	-1.3363	254	1;2
S	ENSP00000247026	VEENPDADSDFDAKSSADDEIEETRVNCRRE	VEENPDADSDFDAKS(0.999)S(0.999)ADDEIEET(0.001)R	0.999389	1.82e-08	114.7	-1.3363	255	1;2
S	ENSP00000247026	ILQTDVKVEENPDADSDFDAKSSADDEIEET	VEENPDADS(1)DFDAK	1	5.08e-11	172.96	0.60677	248	1;2
S	ENSP00000363123	SAPTPLRCDSRASTVSPGGYMVPKGTTASAT	AST(0.001)VS(0.999)PGGYMVPK	0.99908	0.000889171	147.51	-1.7435	1064	1
S	ENSP00000363123	AHPPTVFDAGLQKAYSPTCSPTLGFKEELRP	AYS(0.999)PTCS(0.952)PT(0.048)LGFK	0.999472	0.001087	115.53	0.34122	1399	2
S	ENSP00000363123	TVFDAGLQKAYSPTCSPTLGFKEELRPPPTK	AYS(0.999)PTCS(0.952)PT(0.048)LGFK	0.952417	0.001087	115.53	0.34122	1403	2
S	ENSP00000363123	AAAGYGCPLLSDLTLSPVPRDSLLPLQDTAY	GPAAAAAGYGCPLLSDLT(0.004)LS(0.996)PVPR	0.99578	0.000177376	103.12	0.035766	1549	1
S	ENSP00000363123	MPEVKKRRRRKQKLASPQPSYAADANDSKAE	LAS(1)PQPSYAADANDSK	0.999959	0.00510095	65.855	0.38836	596	1
S	ENSP00000363123	GPPTPRPLLPTRPPASPPDKAFSTHAFSENP	PLLPT(0.013)RPPAS(0.987)PPDK	0.986807	0.0140637	71.685	-0.17969	46	1
S	ENSP00000363123	LGRTEAACLSAPHLASPPATPKADKEPLEMA	TEAACLSAPHLAS(0.99)PPAT(0.01)PK	0.990317	3.96e-05	132.84	1.6078	1507	1
S	ENSP00000354162	FMSILHHCLQMPYKRSGNTVQYWLLLDRIIQ	S(0.786)GNT(0.214)VQY(0.001)WLLLDR	0.785991	0.0157823	44.998	1.6914	395	1
S	ENSP00000378815	VSQSRNEMGIPQQTTSPENAGPQNTKSEHVK	NEMGIPQQT(0.073)T(0.073)S(0.851)PENAGPQNT(0.003)K	0.850823	0.000245531	73.435	1.8347	662	1
S	ENSP00000247225	PNGVRNGLAAELGPASPRRAGALRRNSLTGE	NGLAAELGPAS(1)PR	1	0.00159391	103.13	0.6723	101	1
S	ENSP00000247225	LGPASPRRAGALRRNSLTGEEGQLARVSNWP	NS(1)LTGEEGQLAR	1	1.99e-06	228.11	1.4023	112	1
S	ENSP00000247226	SNNNSSSWLNVKGPLSPFNSRAAAGPAHHKL	GPLS(0.999)PFNS(0.001)R	0.99906	0.00476735	76.326	0.58135	76	1
S	ENSP00000247226	VSQRTTSPGGRPSARSPLSPTETFSWPDVRE	S(0.999)PLS(0.984)PT(0.013)ET(0.004)FS(0.001)WPDVR	0.998835	0.0268624	51.876	-1.2667	981	2
S	ENSP00000247226	RTTSPGGRPSARSPLSPTETFSWPDVRELCS	S(0.999)PLS(0.984)PT(0.013)ET(0.004)FS(0.001)WPDVR	0.98358	0.0268624	51.876	-1.2667	984	2
S	ENSP00000247226	GFGSPRLVSRSSSVLSLEGSEKGLARHGSAT	S(0.002)S(0.002)S(0.119)VLS(0.874)LEGS(0.004)EK	0.874042	0.00759038	49.595	0.56056	587	1
S	ENSP00000424063	EDRKPKAEEDEILNRSPRNRKPRRE______	AEEDEILNRS(1)PR	1	5.23e-11	245.71	-0.75578	583	1
S	ENSP00000424063	DEEEEGEEKLEEKQKSDAEEDGGTVSQEEED	S(1)DAEEDGGTVSQEEEDRKPK	1	4.23e-45	256.4	0.85445	554	1;2
S	ENSP00000424063	EEKQKSDAEEDGGTVSQEEEDRKPKAEEDEI	SDAEEDGGTVS(1)QEEEDRKPK	0.999984	1.27e-139	308.16	-0.36171	564	1;2
S	ENSP00000410828	SEAPPPGPPHALRADSSPILGPQPPDAPASG	ADS(0.5)S(0.5)PILGPQPPDAPASGTEATR	0.499994	0.000673294	52.674	-2.4475	1894	1
S	ENSP00000410828	EAPPPGPPHALRADSSPILGPQPPDAPASGT	ADS(0.5)S(0.5)PILGPQPPDAPASGTEATR	0.499994	0.000673294	52.674	-2.4475	1895	1
S	ENSP00000410828	SVEKDTGSALSYKPVSPRRPWSPSKEAGSRP	DTGSALS(0.003)YKPVS(0.997)PR	0.996664	0.00595251	116.51	1.0836	1964	1
S	ENSP00000410828	PQRCSPAREPQASAPSPPGLHVDPGRGMGAL	EPQAS(0.008)APS(0.992)PPGLHVDPGR	0.992394	0.00203811	45.363	1.2913	2009	1
S	ENSP00000410828	SDLTGAREAQERGRWSPTESSSASVSPVAKV	GRWS(0.811)PT(0.172)ES(0.012)S(0.007)S(0.003)AS(0.038)VS(0.956)PVAK	0.811457	0.0016414	80.172	-0.59561	2244	2
S	ENSP00000410828	ERGRWSPTESSSASVSPVAKVSKFTLSSELE	GRWS(0.803)PT(0.197)ES(0.001)SSAS(0.022)VS(0.978)PVAK	0.978041	0.0016414	80.172	-2.8063	2254	2
S	ENSP00000410828	RGMGALPCGSPRLQLSPLTLCPLGRELAPRA	LQLS(0.999)PLT(0.001)LCPLGR	0.999219	0.00323653	80.361	1.2036	2034	1
S	ENSP00000410828	TTDPGLPRYSPTRRWSPGQAESPPRSAPPGK	RWS(1)PGQAES(1)PPR	1	0.00137894	52.172	-0.29971	2073	2
S	ENSP00000410828	PRYSPTRRWSPGQAESPPRSAPPGKWALAGP	RWS(1)PGQAES(1)PPR	1	0.00137894	52.172	-0.29971	2079	2
S	ENSP00000410828	VPSHHPHAREMRRSASEQSPNVSHSAHMTET	S(0.001)AS(0.998)EQSPNVSHSAHMTETR	0.998346	0.000307965	111.11	-0.92373	993	1
S	ENSP00000410828	PSGLEGEDKPLAQFPSPPPAPHGRSAHSLQP	SDSLEQPS(0.015)GLEGEDKPLAQFPS(0.985)PPPAPHGR	0.984662	0.000205462	54.425	1.341	830	1
S	ENSP00000410828	ESGYFSRSESAEQQVSPPNTNAKSYAEIIFG	SESAEQQVS(0.997)PPNT(0.003)NAK	0.996715	0.000412291	103.41	-4.3002	405	1
S	ENSP00000410828	HPPSTAPPVPLLRSHSMPSAACTISTPHHPF	S(0.142)HS(0.856)MPS(0.002)AACTISTPHHPFR	0.855731	0.00072301	107.39	-1.4647	542	1
S	ENSP00000410828	PNVSHSAHMTETRSKSFDYGSLSLTGPSAPA	S(0.16)KS(0.455)FDY(0.143)GS(0.16)LS(0.058)LT(0.022)GPS(0.002)APAPVAPPAR	0.45474	0.00566503	45.205	3.3183	1012
S	ENSP00000410828	TTLELTPLRKRRKEKSLGDEEEPPAFESTKS	S(1)LGDEEEPPAFESTK	1	0.00179334	113.88	-1.1332	720	1
S	ENSP00000410828	EEEPPAFESTKSQFGSPGPSDAARNLPLEST	S(0.002)QFGS(0.991)PGPS(0.007)DAAR	0.99122	0.0142581	46.249	0.2163	739	1
S	ENSP00000410828	SELQIAKPISAGTHTSPEAEKSQIEHEPWSQ	YYCS(0.001)ELQIAKPIS(0.054)AGT(0.054)HT(0.207)S(0.685)PEAEK	0.684611	0.00580436	44.848	1.2295	682	1
S	ENSP00000446414	___________MAAASVTPPGSLELLQPGFS	AAAS(0.992)VT(0.932)PPGS(0.076)LELLQPGFSK	0.99205	0.000584069	46.862	-0.66415	5	2
S	ENSP00000446414	_____MAAASVTPPGSLELLQPGFSKTLLGT	AAAS(0.024)VT(0.976)PPGS(1)LELLQPGFSK	0.999994	0.000137818	160.52	-1.6101	11	1;2
S	ENSP00000446414	SSSAFPDNAARREVESLPAVCPSDGCTWKGT	EVES(1)LPAVCPSDGCTWK	1	0.00153888	109.13	-2.9449	102	1
S	ENSP00000247815	QSKLSSSGAPPADFPSPRKSSGDSGGPSTPS	LSSSGAPPADFPS(1)PR	0.999954	0.0135383	56.719	0.87268	967	1
S	ENSP00000247815	SPDERTLTFAERWQLSSPDGVDTDDDLPKSR	WQLS(0.5)S(0.5)PDGVDTDDDLPK	0.499881	0.00777101	52.172	3.4024	1020
S	ENSP00000247815	PDERTLTFAERWQLSSPDGVDTDDDLPKSRA	WQLS(0.224)S(0.775)PDGVDTDDDLPK	0.775329	0.00213485	69.765	-0.75588	1021	1
S	ENSP00000448773	EVAALKTLVLSSSPTSPTQEPLPGGKTPFKK	TLVLS(0.001)S(0.005)S(0.012)PT(0.173)S(0.636)PT(0.173)QEPLPGGK	0.636099	0.00226037	68.445	0.05212	44	1
S	ENSP00000247930	QMERGERPTMQEQEDSEEGETPTDPSAAHDG	GERPTMQEQEDS(0.994)EEGET(0.005)PT(0.002)DPSAAHDGIVIK	0.993842	1.62e-05	87.544	-0.793	351	1
S	ENSP00000247930	LTLHQRIHRVRGGCVSPERGPTFNPKHALKP	GGCVS(1)PERGPTFNPK	0.999803	0.0181315	67.645	-4.1213	604	1
S	ENSP00000248070	PFGGDPFKESDPFRGSATDDFFKKQTKNDPF	ES(0.039)DPFRGS(0.941)AT(0.02)DDFFKK	0.940822	0.0120056	52.185	0.89603	672	1
S	ENSP00000248070	SNLNLSMPPPKFHDTSSPLMVTPPSAEAHWA	FHDT(0.084)S(0.499)S(0.417)PLMVTPPSAEAHWAVR	0.499142	1.46e-05	134.56	-0.49841	107
S	ENSP00000248070	NLNLSMPPPKFHDTSSPLMVTPPSAEAHWAV	FHDT(0.019)S(0.112)S(0.869)PLMVTPPSAEAHWAVR	0.868785	6.2e-11	173.68	-0.7118	108	1
S	ENSP00000248070	DLANLSEGVSLAERGSFGAMDDPFKNKALLF	GS(1)FGAMDDPFKNK	1	0.00398281	89.231	0.14833	593	1
S	ENSP00000248070	SERGTPGPDSSGSLGSGEFTGVKELDDISQE	GTPGPDSSGS(0.004)LGS(0.966)GEFT(0.03)GVK	0.96601	0.00145946	73.435	-0.89662	377	1
S	ENSP00000248070	ALPPKKPAPPRPKPPSGKSTPVSQLGSADFP	KPAPPRPKPPS(1)GK	1	0.00166761	69.979	-0.24488	793	1
S	ENSP00000248070	FTKNPSLPSKLDPFESSDPFSSSSVSSKGSD	LDPFES(0.511)S(0.46)DPFS(0.018)S(0.007)S(0.003)S(0.001)VS(0.001)S(0.001)K	0.510947	0.0122024	41.446	0.1189	707	1
S	ENSP00000248070	VGASEAALFLKKSGLSDIILGKIWDLADPEG	S(0.002)GLS(0.998)DIILGK	0.997688	0.0257008	53.448	-0.0094637	49	1
S	ENSP00000248070	VPVLPASPPPKDSLRSTPSHGSVSSLNSTGS	S(0.352)T(0.352)PS(0.287)HGS(0.007)VS(0.005)S(0.005)LNS(0.01)T(0.023)GS(0.058)LS(0.9)PK	0.35235	0.00247921	44.264	-0.41171	238
S	ENSP00000248070	LPASPPPKDSLRSTPSHGSVSSLNSTGSLSP	S(0.001)T(0.001)PS(0.997)HGSVS(0.001)S(0.002)LNS(0.004)T(0.002)GS(0.027)LS(0.964)PK	0.997328	0.000735741	90.363	-0.23799	241	2
S	ENSP00000248070	SPPPKDSLRSTPSHGSVSSLNSTGSLSPKHS	S(0.003)T(0.004)PS(0.109)HGS(0.786)VS(0.037)S(0.06)LNSTGS(0.027)LS(0.972)PK	0.786201	0.000288352	132.77	-0.047194	244	2
S	ENSP00000248070	PPKDSLRSTPSHGSVSSLNSTGSLSPKHSLK	S(0.117)T(0.125)PS(0.361)HGS(0.435)VS(0.48)S(0.48)LNS(0.003)T(0.005)GS(0.051)LS(0.945)PK	0.479846	0.00128133	53.957	-0.44893	246
S	ENSP00000248070	PKDSLRSTPSHGSVSSLNSTGSLSPKHSLKQ	S(0.001)T(0.001)PS(0.012)HGS(0.166)VS(0.292)S(0.528)LNST(0.001)GS(0.072)LS(0.927)PK	0.527623	0.000396885	108.32	1.8525	247	2
S	ENSP00000248070	SLRSTPSHGSVSSLNSTGSLSPKHSLKQTQP	STPS(0.001)HGS(0.001)VS(0.005)S(0.005)LNS(0.724)T(0.243)GS(0.124)LS(0.897)PK	0.724063	0.000743649	58.812	2.8934	250	2
S	ENSP00000248070	STPSHGSVSSLNSTGSLSPKHSLKQTQPTVN	STPSHGSVSSLNS(0.008)T(0.018)GS(0.981)LS(0.991)PK	0.981356	7.33e-07	208.63	1.1024	253	1;2
S	ENSP00000248070	PSHGSVSSLNSTGSLSPKHSLKQTQPTVNWV	STPSHGSVSSLNSTGS(0.002)LS(0.998)PK	0.998035	3.18e-14	135.86	-0.074357	255	1;2;3
S	ENSP00000248070	RKKTVFPGAVPVLPASPPPKDSLRSTPSHGS	TVFPGAVPVLPAS(1)PPPK	1	0.000113123	138.25	-2.6551	229	1
S	ENSP00000248248	EGLEETGSKDKDQPPSPSPPPQSEALSSTSR	DKDQPPS(1)PS(1)PPPQSEALSSTSR	0.999974	0.000463799	85.937	0.68139	59	1;2
S	ENSP00000248248	LEETGSKDKDQPPSPSPPPQSEALSSTSRLW	DKDQPPS(1)PS(1)PPPQSEALSSTSR	0.999842	0.000463799	106.28	0.68139	61	1;2
S	ENSP00000248342	VEKIDFDSVSSIMASSQ______________	IDFDSVSSIMAS(0.004)S(0.996)Q	0.996038	0.00135855	136.34	-2.135	217	1
S	ENSP00000415078	DEGRRRRRRRSRERRSDSEEERWQRSGMRSR	ERRS(1)DS(1)EEERWQR	1	0.00184607	112.91	1.2	57	2
S	ENSP00000415078	GRRRRRRRSRERRSDSEEERWQRSGMRSRSP	ERRS(1)DS(1)EEERWQR	1	0.00184607	112.91	1.2	59	2
S	ENSP00000248437;ENSP00000301071;ENSP00000336799	PGGDLAKVQRAVCMLSNTTAIAEAWARLDHK	AVCMLS(0.735)NT(0.205)T(0.06)AIAEAWAR	0.734907	0.00368165	53.033	-2.533	379	1
S	ENSP00000248437;ENSP00000301071;ENSP00000336799	YAPVISAEKAYHEQLSVAEITNACFEPANQM	AYHEQLS(1)VAEITNACFEPANQMVK	0.999985	3.8e-09	158.1	-0.51536	287	1
S	ENSP00000248437;ENSP00000301071;ENSP00000301072;ENSP00000336799	YPRIHFPLATYAPVISAEKAYHEQLSVAEIT;YPRIHFPLATYAPVISAEKAYHEQLTVAEIT	IHFPLATYAPVIS(1)AEK	0.999999	0.000342913	89.831	0.77339	277	1
S	ENSP00000248437;ENSP00000301072;ENSP00000336799	LDIERPTYTNLNRLISQIVSSITASLRFDGA	LIS(0.999)QIVSSITASLR	0.999465	0.00159171	71.376	0.10671	232	1
S	ENSP00000248437;ENSP00000301071;ENSP00000301072;ENSP00000336799	GGTGSGFTSLLMERLSVDYGKKSKLEFSIYP	LS(1)VDYGKK	0.999997	0.00392558	78.513	0.1659	158	1
S	ENSP00000248437;ENSP00000336799	PKDVNAAIAAIKTKRSIQFVDWCPTGFKVGI;PKDVNAAIATIKTKRSIQFVDWCPTGFKVGI	S(1)IQFVDWCPTGFK	1	8.78e-06	176.49	1.4136	340	1
S	ENSP00000248437	DGQMPSDKTIGGGDDSFTTFFCETGAGKHVP	TIGGGDDS(1)FTTFFCETGAGK	0.999932	0.00020017	186.06	1.6428	48	1
S	ENSP00000385408	LHEYAHRACCQCRRDSVQTCGPVRLLPSMCC	RDS(1)VQTCGPVR	0.999947	0.00266535	71.08	0.81011	109	1
S	ENSP00000248553	TFESRAQLGGPEAAKSDETAAK_________	AQLGGPEAAKS(0.775)DET(0.225)AAK	0.774785	0.0218988	40.158	-0.77356	199	1
S	ENSP00000248553	_MTERRVPFSLLRGPSWDPFRDWYPHSRLFD	GPS(1)WDPFRDWYPHSR	1	0.00335136	132.62	1.2481	15	1
S	ENSP00000248553	AVAAPAYSRALSRQLSSGVSEIRHTADRWRV	QLS(1)SGVSEIR	0.999971	0.00124489	140.16	-0.34772	82	1
S	ENSP00000248553	VAAPAYSRALSRQLSSGVSEIRHTADRWRVS	QLS(0.498)S(0.498)GVS(0.004)EIR	0.498234	0.0198901	66.004	-1.7082	83
S	ENSP00000248553	SGVSEIRHTADRWRVSLDVNHFAPDELTVKT	WRVS(1)LDVNHFAPDELTVK	1	0.000755351	115.87	-0.057589	98	1
S	ENSP00000392429	TTHSGAEKDVDVSEDSPPPLPERTPESFVLA	DVDVSEDS(1)PPPLPER	0.999998	3.4e-05	157.62	1.1996	554	1
S	ENSP00000392429	NTENMVSSIEPEKQDSPPPKPPRTRSCLVEG	IADGVNEINTENMVSSIEPEKQDS(1)PPPKPPR	0.999734	0.000128391	94.275	0.5567	213	1
S	ENSP00000392429	SQERSEQKKSEGLITSENEKCDHPAGGIHYE	KSEGLIT(0.198)S(0.802)ENEK	0.801567	0.00649726	54.281	0.027095	600	1
S	ENSP00000392429	ESTIEQIDKKLERNLSFEIKKVPLQEGPKSF	NLS(1)FEIKK	1	0.00505302	131.12	-1.113	316	1
S	ENSP00000392429	SPLFRTPLSFTNPLHSDDSDSDERNSDGAVT	TPLSFTNPLHS(0.982)DDS(0.754)DS(0.264)DER	0.981564	0.000526549	134.91	1.1877	484	2
S	ENSP00000392429	FRTPLSFTNPLHSDDSDSDERNSDGAVTQNK	TPLSFTNPLHS(0.982)DDS(0.754)DS(0.264)DER	0.754222	0.000526549	134.91	1.1877	487	2
S	ENSP00000394413	DQLRADISIIKGRYRSQSGEDESMNQPGPIK	Y(0.009)RS(0.995)QS(0.995)GEDESMNQPGPIK	0.99545	4.68e-07	145.77	-0.17244	1152	1;2
S	ENSP00000394413	LRADISIIKGRYRSQSGEDESMNQPGPIKTR	SQS(1)GEDESMNQPGPIK	0.999731	1.39e-16	233.59	0.75429	1154	1;2
S	ENSP00000394413	GKDQLFSQPPVLRTASQEGCQELTQEQRDQL	T(0.001)AS(0.999)QEGCQELTQEQR	0.999417	2.77e-15	229.62	-0.80672	1124	1
S	ENSP00000351292	QLGAYAPPPHIIGRISAEGGEQVERVVEGPA	IS(1)AEGGEQVER	1	0.00824176	83.692	2.194	250	1
S	ENSP00000249209	WAIELSGPGGGSRGRSDRGSGQGDSLYPVGY	GRS(0.779)DRGS(0.209)GQGDS(0.01)LY(0.002)PVGYLDK	0.779041	0.00136295	105.17	-0.059765	32	1
S	ENSP00000249209	LSGPGGGSRGRSDRGSGQGDSLYPVGYLDKQ	GS(1)GQGDSLYPVGYLDK	0.999711	0.00049015	178.85	1.5925	36	1
S	ENSP00000249209	GGSRGRSDRGSGQGDSLYPVGYLDKQVPDTS	S(0.304)DRGS(0.304)GQGDS(0.392)LYPVGYLDK	0.391731	0.014229	42.068	2.232	41
S	ENSP00000249209	RRFKWAIELSGPGGGSRGRSDRGSGQGDSLY	WAIELS(0.02)GPGGGS(0.98)R	0.980213	0.0251923	42.314	4.4428	28	1
S	ENSP00000249269	GAAGRSLYFGENRLRSTQAATQVVLNVPETR	S(0.5)T(0.5)QAATQVVLNVPETR	0.5	0.000956588	92.098	-3.7279	44	1
S	ENSP00000249270	ASFQELEDKKELSEESEDEELQLEEFPMLKT	ELS(0.462)EES(0.538)EDEELQLEEFPMLK	0.537714	0.00085905	53.96	-1.1609	63	1
S	ENSP00000249270	GRWFEAFVKRRNRNASASFQELEDKKELSEE	NAS(1)AS(1)FQELEDKK	1	0.000177587	205.98	-0.36971	47	1;2
S	ENSP00000249270	WFEAFVKRRNRNASASFQELEDKKELSEESE	NAS(1)AS(1)FQELEDKK	1	0.00115224	114.21	-0.36971	49	1;2
S	ENSP00000249344	LAEDSIQVVKSMRAASPPSYTLDLGESQLAP	AAS(0.887)PPS(0.101)YT(0.011)LDLGESQLAPPPSK	0.887471	0.00102494	49.662	2.5171	318	1
S	ENSP00000249364	HHEPQLSDKVHNDAQSFDYDHDAFLGAEEAK	VHNDAQS(0.938)FDY(0.062)DHDAFLGAEEAK	0.938064	8.45e-05	88.09	-2.8501	44	1
S	ENSP00000419950	SGELSWSADSIRLQISNPDLKDRMVEQFKEL	LQIS(1)NPDLKDR	1	0.003056	136.39	0.011244	360	1
S	ENSP00000249396	DAQSGAGVPNPSTSASPKKSPPPAKDEARTT	EHASIDAQSGAGVPNPS(0.036)T(0.093)S(0.241)AS(0.63)PK	0.630025	0.000177829	95.703	-1.8925	368	1
S	ENSP00000249396	HPLETQAGKVQEAQDSDSDSEGGAAGGEADM	VQEAQDS(0.824)DS(0.824)DS(0.352)EGGAAGGEADMDFLR	0.823903	0.00137827	74.905	-4.3952	23	2
S	ENSP00000249396	LETQAGKVQEAQDSDSDSEGGAAGGEADMDF	VQEAQDS(0.824)DS(0.824)DS(0.352)EGGAAGGEADMDFLR	0.823903	0.00137827	74.905	-4.3952	25	2
S	ENSP00000249442	TQLTNDELSEKVKNYSNLLAFCRRIEQHYFE	NYS(1)NLLAFCR	1	0.000592323	153.74	0.48663	240	1
S	ENSP00000249442	______________MSLVAEAFVSQIAAAEP	S(1)LVAEAFVSQIAAAEPWPENATLYQQLK	0.999891	0.000320729	48.798	-0.95658	2	1
S	ENSP00000249636	SPLNNKGILSLPHQASPVSRTPSLPAVDTSY	GILSLPHQAS(0.999)PVS(0.001)R	0.999341	2.22e-05	163.41	-3.8918	503	1
S	ENSP00000249636	SDEEEEEPSAKRTCPSLSPTSPLNNKGILSL	TCPS(1)LS(0.989)PT(0.009)S(0.002)PLNNK	0.999998	0.000363088	154.31	1.0085	483	2;3
S	ENSP00000249636	EEEEEPSAKRTCPSLSPTSPLNNKGILSLPH	TCPS(1)LS(1)PTSPLNNK	0.999757	0.000363088	154.31	1.4018	485	1;2;3
S	ENSP00000249636	EEPSAKRTCPSLSPTSPLNNKGILSLPHQAS	T(0.007)CPS(0.979)LS(0.893)PT(0.202)S(0.919)PLNNK	0.918572	0.00222407	88.637	-1.8798	488	1;3
S	ENSP00000249636	ILSLPHQASPVSRTPSLPAVDTSYINTSLIQ	T(0.15)PS(0.844)LPAVDT(0.003)S(0.003)YINTSLIQDYR	0.843796	1.15e-05	126.27	-1.3476	510	1
S	ENSP00000249647	SSEEIQQRAHQITDESLESTRRILGLAIESQ	AHQITDES(1)LES(0.792)T(0.208)RR	0.99986	0.000272451	144.82	0.57725	20	1;2
S	ENSP00000249647	EIQQRAHQITDESLESTRRILGLAIESQDAG	AHQITDES(1)LES(0.792)T(0.208)RR	0.79202	0.000274631	144.82	0.57725	23	2
S	ENSP00000249647	DAREDEMEENLTQVGSILGNLKDMALNIGNE	ITNDAREDEMEENLTQVGS(1)ILGNLK	1	1.3e-10	184.46	0.76113	161	1
S	ENSP00000249647	ESLESTRRILGLAIESQDAGIKTITMLDEQK	ILGLAIES(1)QDAGIK	1	0.00210326	96.773	-0.66132	34	1
S	ENSP00000249647	___________MDNLSSEEIQQRAHQITDES	MDNLS(0.997)S(0.003)EEIQQR	0.996913	2.95e-05	202.32	0.064135	5	1
S	ENSP00000249647	__________MDNLSSEEIQQRAHQITDESL	MDNLS(0.01)S(0.99)EEIQQR	0.990282	0.00062263	81.448	-0.20169	6	1
S	ENSP00000249647	SGKAYKTTWGDGGENSPCNVVSKQPGPVTNG	TTWGDGGENS(1)PCNVVSK	1	1.99e-11	222.54	0.41127	110	1
S	ENSP00000249806	PGAQLGASFLQARHGSVSADEAARTAPFHLD	HGS(1)VSADEAAR	0.999993	0.00156316	162.94	-1.0825	31	1
S	ENSP00000249806	QHLGATGGPGAQLGASFLQARHGSVSADEAA	QHLGATGGPGAQLGAS(1)FLQAR	0.999966	0.00046124	49.266	1.5373	23	1
S	ENSP00000455625	AASAEEQKEMEDKVTSPEKAEEAKLKARYPH	SAEVPEAASAEEQKEMEDKVT(0.127)S(0.873)PEKAEEAK	0.873187	1.98e-14	135.78	0.1952	23	1
S	ENSP00000455625;ENSP00000271690	DFLMKRLQKGQKYFDSGDYNMAKAKMKNKQL;DFLRKRLQKGQKYFDSGDYNMAKAKMKNKQL	YFDS(1)GDYNMAK	1	0.000833066	136.33	-0.21994	67	1
S	ENSP00000249837	PRQTATGKVKIEKDDSVRPNMTLKAMITDPE	DDS(1)VRPNMTLK	1	0.0118504	119.87	-0.3188	2055	1
S	ENSP00000249837	VPSSQGNLSILSRQESSFFTLTIVPHGYTEV	QES(0.861)S(0.135)FFT(0.003)LTIVPHGYTEVANIPVAR	0.861426	0.000315025	75.416	-2.1867	2442	1
S	ENSP00000249837	FQLNSKDQGLQKTTNSSLEEIMDKAYDKFDV	T(0.003)T(0.003)NS(0.818)S(0.176)LEEIMDK	0.818072	0.0130176	41.093	-0.48467	693	1
S	ENSP00000249837	QLNSKDQGLQKTTNSSLEEIMDKAYDKFDVE	TTNS(0.005)S(0.995)LEEIMDK	0.995315	0.000229353	152.34	2.1073	694	1
S	ENSP00000249837	VQETGEIKEPLEISISQDVHDSKNTLTTGVE	VQETGEIKEPLEIS(0.035)IS(0.96)QDVHDS(0.005)K	0.959893	0.00378733	52.249	-1.3734	1357	1
S	ENSP00000249837	KLEGETYRYHCAIPGSKKTILMVTNRRVLCI	YHCAIPGS(1)K	0.999988	0.0299318	51.727	0.17972	3598	1
S	ENSP00000424873	TSEENSLVKKKERSLSSGSNFCSEQKTSGII	S(0.004)LS(0.994)S(0.002)GSNFCSEQK	0.994335	0.000469023	145.94	0.38119	318	1
S	ENSP00000397873	DIFNKECRQSLSHMLSAKLEEEKLSQKKESE	QSLSHMLS(1)AK	0.999813	0.0133784	83.351	-0.33316	644	1
S	ENSP00000434199	RSGLPEAKDCIHEHLSGDEFEKSQPSRKEKS	DCIHEHLS(1)GDEFEK	1	1.54e-07	176.69	-1.415	102	1
S	ENSP00000434199	IKLVKSIESDRRKINSAPSSPIKTNKAESSQ	KINS(1)APS(0.168)S(0.832)PIK	0.999926	0.0149048	104.2	-0.50719	413	2
S	ENSP00000434199	KSIESDRRKINSAPSSPIKTNKAESSQNSAP	KINS(1)APS(0.168)S(0.832)PIK	0.832391	0.0149048	104.2	-0.50719	417	1;2
S	ENSP00000434199	PWTPTANLKMLISAVSPEIRNRDQKRGLFDN	MLISAVS(1)PEIR	0.999938	0.00427429	101.3	-4.3669	71	1
S	ENSP00000459235	VKARRRKRGAQKGSGSPTHSLSQKSTRLSGA	GS(0.06)GS(0.939)PT(0.001)HSLSQK	0.93926	0.00592647	55.66	-0.81883	131	1
S	ENSP00000459235	AFRSPYSSTEPLCSPSESDSDLEPVGAGIQH	SPYSSTEPLCS(0.004)PS(0.332)ES(0.332)DS(0.332)DLEPVGAGIQHLQK	0.331857	4.66e-05	77.51	1.3846	197
S	ENSP00000459235	RSPYSSTEPLCSPSESDSDLEPVGAGIQHLQ	SPYSSTEPLCS(0.004)PS(0.332)ES(0.332)DS(0.332)DLEPVGAGIQHLQK	0.331857	4.66e-05	77.51	1.3846	199
S	ENSP00000459235	PYSSTEPLCSPSESDSDLEPVGAGIQHLQKL	SPYSSTEPLCS(0.004)PS(0.332)ES(0.332)DS(0.332)DLEPVGAGIQHLQK	0.331857	4.66e-05	77.51	1.3846	201
S	ENSP00000460380	TWAMNDDTVLKHLRASTKKLTRKQGDLPPPA	HLRAS(0.5)T(0.5)KK	0.5	0.0335604	44.318	1.7698	345	1
S	ENSP00000460380;ENSP00000300896	TLGRSKGRLRLPQIGSKNKLSSSKENLDASK;TLGRSKGRLRLPQIGSKNKPSSSKKNLDASK	LRLPQIGS(1)K	1	0.00595853	111.86	0.25892	1416	1
S	ENSP00000250076	LELQQRNPKAERLRWSPAQEESFRQMVVIHK	LRWS(1)PAQEESFR	0.999998	0.00654312	70.47	-2.0902	279	1
S	ENSP00000250113	PGSGRGSGGSDKAGYSTDESSSSSLHATRTY	AGYS(1)T(1)DESSSSSLHATR	0.999957	0.000505234	124.31	0.047808	410	2
S	ENSP00000250113	ELFILSTTEAPVKRASLLGDMHFRSLRTKLL	RAS(1)LLGDMHFR	1	0.000905727	100.43	1.2741	192	1
S	ENSP00000250113	NRSRRRRNRGNRTDGSISGDRQPVTVADYIS	TDGS(1)IS(1)GDRQPVTVADYISR	0.999993	0.000605314	142.4	1.1308	601	1;2
S	ENSP00000250113	SRRRRNRGNRTDGSISGDRQPVTVADYISRA	TDGS(1)IS(1)GDRQPVTVADYISR	1	0.000605314	142.4	2.2321	603	1;2
S	ENSP00000250113	GRRTGGPAYGPSSDVSTASETESEKREEPNR	TGGPAYGPSS(0.005)DVS(0.236)T(0.236)AS(0.236)ET(0.236)ES(0.051)EKREEPNR	0.235826	0.00125169	87.948	0.32239	450
S	ENSP00000250113	TGGPAYGPSSDVSTASETESEKREEPNRAGP	TGGPAYGPSSDVS(0.007)T(0.023)AS(0.889)ET(0.061)ES(0.019)EKREEPNR	0.88947	7.21e-05	113.15	3.8763	453	1
S	ENSP00000250113	RRTDEDRTVMDGGLESDGPNMTENGLEDESR	TVMDGGLES(1)DGPNMTENGLEDESRPQR	0.999946	3.39e-17	201.8	-1.064	566	1
S	ENSP00000451151	VESELNEAASRFGLGSPLPSPRASPRPWTPE	FGLGS(1)PLPS(1)PR	1	0.0105596	91.657	-4.7562	213	2
S	ENSP00000451151	LNEAASRFGLGSPLPSPRASPRPWTPEDPWS	FGLGS(1)PLPS(1)PR	1	0.0105596	91.657	-4.7562	217	2
S	ENSP00000451151	SGTPSSASPALSRRGSLGEEGSEPPPPPPLP	RGS(0.992)LGEEGS(0.008)EPPPPPPLPLAR	0.991736	0.000228003	66.636	-0.79447	289	1
S	ENSP00000451151	GAPPAESIPQKTRRTSSEQAVALPRSEEPAS	RT(0.059)S(0.882)S(0.059)EQAVALPR	0.882488	0.00116121	72.315	0.77303	334	1
S	ENSP00000451151	APPAESIPQKTRRTSSEQAVALPRSEEPASC	RT(0.067)S(0.336)S(0.597)EQAVALPR	0.596965	0.000577934	75.02	-0.15744	335	1
S	ENSP00000250454	VATAPTRYYDDIYFDSDSEDEDRAVQVTKKK	YYDDIYFDS(1)DS(1)EDEDR	0.999989	0.00991875	87.319	-2.2701	109	2
S	ENSP00000250454	TAPTRYYDDIYFDSDSEDEDRAVQVTKKKKK	YYDDIYFDS(1)DS(1)EDEDR	0.999999	0.00991875	87.319	-2.2701	111	2
S	ENSP00000250617	SANFQQGHGSSTRKDSIPQVLLPEEEKLIIE	KDS(1)IPQVLLPEEEKLIIEETR	1	9.67e-08	185.61	2.5409	684	1
S	ENSP00000250617	TMKKFLHKRKTERKPSEEEYVIRKSTAALEE	KPS(1)EEEYVIRK	1	2.01e-08	191.01	-0.24795	640	1
S	ENSP00000250617;ENSP00000397068	LFPNVLLMLSASPRMSGFIYQGKLPTTGMTI;LFSNVLIMLSASPRMSGFIYQGKIPIAGTVV	MS(1)GFIYQGK	1	0.000655476	124.42	-0.072872	340	1
S	ENSP00000348290	KKSTIWQFFSRLFSSSSSPPPAKRPYPSVNI	LFS(0.019)S(0.073)S(0.303)S(0.303)S(0.303)PPPAK	0.30267	0.0210091	47.774	0.28586	577
S	ENSP00000348290	KSTIWQFFSRLFSSSSSPPPAKRPYPSVNIH	LFS(0.019)S(0.073)S(0.303)S(0.303)S(0.303)PPPAK	0.30267	0.0210091	47.774	0.28586	578
S	ENSP00000348290	STIWQFFSRLFSSSSSPPPAKRPYPSVNIHY	LFS(0.019)S(0.073)S(0.303)S(0.303)S(0.303)PPPAK	0.30267	0.0210091	47.774	0.28586	579
S	ENSP00000348290	ELDMCPETRLDRTGSSPTQGIVNKAFGINTD	TGS(0.233)S(0.767)PTQGIVNK	0.766674	0.00392726	87.083	-0.23946	365	1
S	ENSP00000467811	SPPSQSKLAQRRQRASLSSAPVVLVGDHA__	QRAS(0.977)LS(0.012)S(0.012)APVVLVGDHA	0.976892	0.00709329	70.837	-0.26178	452	1
S	ENSP00000467811	GQPVLVRATSRCLQLSPPSQSKLAQRRQRAS	CLQLS(0.998)PPS(0.001)QSK	0.998207	0.00484982	103.76	1.1586	437	1
S	ENSP00000467811	DLKPENILCEHPNQVSPVKICDFDLGSGIKL	DLKPENILCEHPNQVS(1)PVK	1	0.00604127	69.528	0.62243	220	1
S	ENSP00000250916	PAAGLDVRAARREAASPGTPGPPPPPPAASG	EAAS(0.884)PGT(0.116)PGPPPPPPAASGPGPGAAAAPHLLAASILADLR	0.883813	0.000318976	57.474	-0.79948	52	1
S	ENSP00000250916	LADLRGGPGAAPGGASPASSSSAASSPSSGR	GGPGAAPGGAS(0.661)PAS(0.176)S(0.066)S(0.066)S(0.023)AAS(0.004)S(0.002)PS(0.001)S(0.001)GR	0.660662	0.00420511	44.015	1.1398	99	1
S	ENSP00000250916	APGGASPASSSSAASSPSSGRAPGAAPSAAA	GGPGAAPGGASPASSSSAAS(0.059)S(0.614)PS(0.139)S(0.188)GR	0.613748	0.000283049	88.295	-0.34837	109	1
S	ENSP00000251038	HLMQTRDLVQPDKPASPKFIVTLDGVPSPPG	DLVQPDKPAS(1)PK	1	0.000506283	155.26	1.1443	515	1
S	ENSP00000251038;ENSP00000307025	LLAEVVQGQSRTPRISPPIKEEETKGDSVEK	IS(1)PPIKEEETKGDSVEK	1	0.00068949	148.52	-0.24125	409	1
S	ENSP00000251038;ENSP00000307025	PACKNGDECAYHHPISPCKAFPNCKFAEKCL	NGDECAYHHPIS(1)PCK	1	6.11e-06	175.33	1.2502	620	1
S	ENSP00000251038	QQLHLLSRQLEDPNGSFSNAEMSELSVAQKP	QLEDPNGS(0.744)FS(0.229)NAEMS(0.024)ELS(0.003)VAQKPEK	0.744491	0.00188408	60.527	-0.93771	579	1
S	ENSP00000251038	PDCPFTHVSRRIPVLSPKPAVAPPAPPSSSQ	RIPVLS(1)PKPAVAPPAPPSSSQLCR	0.999975	0.00448063	54.003	-1.4688	665	1
S	ENSP00000251038;ENSP00000307025	ISSSVSVPAKPERRPSLPPSKQANKNLILKA	RPS(1)LPPSK	1	1.63e-06	136.53	0.34477	343	1
S	ENSP00000251038;ENSP00000307025	GEEEEEDDDYGSRTGSISSSVSVPAKPERRP	T(0.5)GS(0.5)ISSSVSVPAKPER	0.499815	0.0241335	69.361	-3.0116	327
S	ENSP00000251038;ENSP00000307025	VPQKQTLPVAPRTRTSQEELLAEVVQGQSRT	T(0.119)RT(0.441)S(0.441)QEELLAEVVQGQSR	0.440716	0.00370019	155.11	2.8095	390
S	ENSP00000251038;ENSP00000307025	NVPPRHALKWIRPQTSE______________	WIRPQT(0.006)S(0.994)E	0.993649	0.0297875	116.75	0.20112	735	1
S	ENSP00000251047	DPAVALPHRRFEYKYSFKGPHLVQSDGTVPF	FEYKYS(1)FK	1	0.0115659	104.07	0.87306	51	1
S	ENSP00000251076	LKSVQACLAKASEGASSESLLSVPGQKNVDS	AS(0.014)EGAS(0.877)S(0.108)ES(0.001)LLSVPGQK	0.876809	0.00143397	82.189	0.064197	929	1
S	ENSP00000251076	AGTGSSEHEDGEREGSPRTYSRLSVPMPLPT	ESEAGTGS(0.012)S(0.012)EHEDGEREGS(0.976)PR	0.976029	0.00342374	74.222	0.27608	473	1
S	ENSP00000251076	LDDLVKVGSVLDSRVSVDSNLFVYSKSDALL	VS(1)VDS(1)NLFVYSK	0.99999	0.0105566	56.819	2.5587	1140	2
S	ENSP00000251076	LVKVGSVLDSRVSVDSNLFVYSKSDALLSKD	VS(1)VDS(1)NLFVYSK	0.999823	0.0105566	56.819	2.5587	1143	2
S	ENSP00000251089	SDAFFTCRKNVLLANSSSPQVEGDFAMAPRG	NVLLANS(0.333)S(0.333)S(0.333)PQVEGDFAMAPR	0.333333	0.000143212	100.02	-3.7358	36
S	ENSP00000251089	DAFFTCRKNVLLANSSSPQVEGDFAMAPRGP	NVLLANS(0.026)S(0.76)S(0.213)PQVEGDFAMAPR	0.760112	9.26e-05	102.98	-0.027364	37	1
S	ENSP00000251089	AFFTCRKNVLLANSSSPQVEGDFAMAPRGPE	NVLLANS(0.099)S(0.451)S(0.451)PQVEGDFAMAPR	0.450689	9.26e-05	102.98	0.12626	38
S	ENSP00000251119	KVTEKPPRATASGKVSPDHLDPERAMLALFS	VS(1)PDHLDPER	1	0.00117483	144.27	1.4974	297	1
S	ENSP00000251119	LAQLHASHCLDDLPLSTPSSPRTTENPTLER	LGTLAQLHASHCLDDLPLS(0.92)T(0.228)PS(0.452)S(0.4)PR	0.920064	0.000368542	75.384	1.0273	1271	2
S	ENSP00000251119	LHASHCLDDLPLSTPSSPRTTENPTLERKPY	LGTLAQLHASHCLDDLPLS(0.012)T(0.032)PS(0.566)S(0.39)PR	0.565616	0.000136454	108.13	0.79259	1274	1;2
S	ENSP00000251119	HASHCLDDLPLSTPSSPRTTENPTLERKPYS	LGTLAQLHASHCLDDLPLS(0.001)T(0.005)PS(0.497)S(0.497)PR	0.497058	0.000244285	90.313	-0.75762	1275
S	ENSP00000251119	IGAFLRLLQEQLDEISSRSPPEKPKQESQSC	LLQEQLDEIS(0.333)S(0.333)RS(0.333)PPEKPK	0.333333	0.000414521	119.41	1.5799	700
S	ENSP00000251119	GAFLRLLQEQLDEISSRSPPEKPKQESQSCS	LLQEQLDEIS(0.068)S(0.466)RS(0.466)PPEKPK	0.465766	0.000414521	124.19	0.058335	701
S	ENSP00000251119	FLRLLQEQLDEISSRSPPEKPKQESQSCSGS	LLQEQLDEIS(0.068)S(0.466)RS(0.466)PPEKPK	0.465766	0.000414521	124.19	0.058335	703
S	ENSP00000251119	QGAVGHVPDGNPRRESWTPRLSSEAVSVLWD	RES(0.998)WT(0.002)PR	0.997931	0.0267011	74.841	-0.17889	144	1
S	ENSP00000251119	AEKALDFPYPQREKRSDSVIHLQEIVHQAAD	RS(0.754)DS(0.246)VIHLQEIVHQAADPETLPR	0.753631	5.49e-05	96.793	3.1091	1740	1
S	ENSP00000251119	KALDFPYPQREKRSDSVIHLQEIVHQAADPE	S(0.197)DS(0.803)VIHLQEIVHQAADPETLPR	0.802566	6.98e-05	111.64	-0.096762	1742	1
S	ENSP00000251119	QEIVHQAADPETLPRSPSAEFSPAAPPGISS	S(0.5)PS(0.5)AEFSPAAPPGISSIHSPSLR	0.499999	9.7e-05	111.55	0.27225	1762	1
S	ENSP00000251119	IVHQAADPETLPRSPSAEFSPAAPPGISSIH	SPS(1)AEFSPAAPPGISSIHSPSLR	0.999521	7.55e-10	208.26	-1.0374	1764	1;2
S	ENSP00000251119	RSPSAEFSPAAPPGISSIHSPSLRERSFPPT	S(0.18)PS(0.82)AEFSPAAPPGIS(0.481)S(0.331)IHS(0.145)PS(0.043)LR	0.480745	0.000386317	81.803	-0.51552	1776
S	ENSP00000251119	AEFSPAAPPGISSIHSPSLRERSFPPTQPSQ	S(0.117)PS(0.883)AEFSPAAPPGIS(0.034)S(0.085)IHS(0.707)PS(0.173)LR	0.707388	0.000252246	104.07	0.46549	1780	2
S	ENSP00000251119	AEDDDIEGKSPSGLRSPSESPQHIAHPERKS	S(0.996)PS(0.004)ESPQHIAHPER	0.996144	0.000472378	106.75	-0.61597	615	1
S	ENSP00000251119	DDDIEGKSPSGLRSPSESPQHIAHPERKSER	S(0.005)PS(0.978)ES(0.017)PQHIAHPER	0.978122	0.000464296	95.662	0.63076	617	1
S	ENSP00000251119	DIEGKSPSGLRSPSESPQHIAHPERKSERGS	S(0.012)PS(0.524)GLRS(0.461)PS(0.1)ES(0.902)PQHIAHPER	0.902493	0.00201591	72.791	0.68224	619	2
S	ENSP00000251119	PEDYAEDDDIEGKSPSGLRSPSESPQHIAHP	S(0.012)PS(0.524)GLRS(0.461)PS(0.1)ES(0.902)PQHIAHPER	0.524158	0.00201591	72.791	0.68224	611	2
S	ENSP00000340742	PQLYKAVLPVTCHRDSFSRMSLRKMDL____	AVLPVT(0.011)CHRDS(0.908)FS(0.08)R	0.908366	0.00525201	77.324	-0.386	2098	1
S	ENSP00000340742	LYKAVLPVTCHRDSFSRMSLRKMDL______	AVLPVT(0.091)CHRDS(0.454)FS(0.454)R	0.454265	0.0304843	49.595	0.81938	2100
S	ENSP00000340742	SYIHYVFRLPNTYPNSSSPGPGGLGGSVHYA	LPNTYPNS(0.417)S(0.291)S(0.291)PGPGGLGGSVHYATMAR	0.416882	9.23e-09	146.57	0.19558	862
S	ENSP00000340742	YIHYVFRLPNTYPNSSSPGPGGLGGSVHYAT	LPNTYPNS(0.007)S(0.497)S(0.497)PGPGGLGGSVHYATMAR	0.496701	3.71e-13	159.54	1.433	863
S	ENSP00000340742	IHYVFRLPNTYPNSSSPGPGGLGGSVHYATM	LPNTYPNS(0.001)S(0.05)S(0.949)PGPGGLGGSVHYATMAR	0.949497	4.49e-16	183.98	1.2619	864	1
S	ENSP00000340742	SCFEYKGKKVFERMNSLTFKKSKDMRAKLEE	MNS(1)LTFKK	0.99994	3.45e-06	173.07	-0.61338	1352	1
S	ENSP00000340742	SVHYATMARSAVRPASLNLNRSRSLSNSNPD	SAVRPAS(1)LNLNR	1	0.00387214	117.2	-1.8091	888	1
S	ENSP00000340742	RSAVRPASLNLNRSRSLSNSNPDISGTPTSP	S(0.274)RS(0.705)LS(0.511)NS(0.511)NPDISGTPTSPDDEVR	0.704911	5.58e-05	108.13	-5.1542	896	2
S	ENSP00000340742	AVRPASLNLNRSRSLSNSNPDISGTPTSPDD	S(0.02)LS(0.762)NS(0.218)NPDISGT(0.21)PT(0.052)S(0.738)PDDEVR	0.762194	5.58e-05	131.38	0.16704	898	1;2
S	ENSP00000340742	RPASLNLNRSRSLSNSNPDISGTPTSPDDEV	SLSNS(1)NPDISGTPTSPDDEVR	0.999661	1.85e-73	276.79	-1.0203	900	1;2
S	ENSP00000340742	NLNRSRSLSNSNPDISGTPTSPDDEVRSIIG	S(0.001)LS(0.006)NS(0.068)NPDIS(0.895)GT(0.004)PT(0.024)S(0.003)PDDEVR	0.894853	5.27e-05	181.96	0.3323	905	1
S	ENSP00000340742	RSLSNSNPDISGTPTSPDDEVRSIIGSKAMD	S(0.063)LS(0.393)NS(0.545)NPDISGT(0.003)PT(0.07)S(0.927)PDDEVR	0.926728	0.000115695	150.11	0.12698	910	2
S	ENSP00000340742	DGNSYQDDQDDLKRRSMSIDDTPRGSWACSI	S(1)MS(1)IDDTPR	1	0.00141126	118.77	0.34799	180	1;2
S	ENSP00000340742	NSYQDDQDDLKRRSMSIDDTPRGSWACSIFD	S(1)MS(1)IDDTPR	1	0.00144856	105.66	0.11147	182	1;2
S	ENSP00000340742	RGQLGTYTIASPPERSPSGSAFGSQENLRWR	S(0.997)PS(0.003)GSAFGSQENLR	0.996553	0.00152838	161.24	0.073242	1399	1
S	ENSP00000340742	QLGTYTIASPPERSPSGSAFGSQENLRWRKD	S(0.001)PS(0.999)GSAFGSQENLR	0.998911	0.000242582	168.42	-3.9083	1401	1;2
S	ENSP00000340742	IASPPERSPSGSAFGSQENLRWRKDMTHWRQ	SPSGSAFGS(1)QENLR	1	1.38e-07	184.15	-1.06	1407	1;2
S	ENSP00000340742	MARSAVRPASLNLNRSRSLSNSNPDISGTPT	S(0.514)RS(0.514)LS(0.558)NS(0.41)NPDIS(0.003)GT(0.001)PTSPDDEVR	0.513662	0.000630458	86.009	0.98881	894	2
S	ENSP00000340742	RNSSIVGRRSLERTTSGDDACNLTSFRPATL	TTS(1)GDDACNLTSFR	0.999905	0.000358306	123	-0.63251	452	1
S	ENSP00000451106	SRGASLLQRLHNGNASPPRVPSPPPAPEPPW	LHNGNAS(1)PPRVPS(1)PPPAPEPPWHCGDR	1	0.000482172	51.444	-0.54357	353	2
S	ENSP00000451106	LQRLHNGNASPPRVPSPPPAPEPPWHCGDRG	LHNGNAS(1)PPRVPS(1)PPPAPEPPWHCGDR	1	0.000482172	51.444	-0.54357	359	2
S	ENSP00000451106	______MPTWGARPASPDRFAVSAEAENKVR	PAS(1)PDRFAVSAEAENK	1	3.43e-17	194.24	0.042327	10	1
S	ENSP00000453509	LYSFMKKGQMEKDIRSDVEESDSSEEAAAAQ	DIRS(1)DVEES(0.988)DS(0.825)S(0.187)EEAAAAQEPLQLK	0.999995	2.77e-09	150.48	0.72877	342	1;2;3
S	ENSP00000453509	KKGQMEKDIRSDVEESDSSEEAAAAQEPLQL	DIRS(1)DVEES(0.989)DS(0.873)S(0.138)EEAAAAQEPLQLK	0.988888	2.77e-09	150.48	-0.79143	347	2;3
S	ENSP00000453509	GQMEKDIRSDVEESDSSEEAAAAQEPLQLKN	DIRS(1)DVEES(0.982)DS(0.951)S(0.067)EEAAAAQEPLQLK	0.951238	3.65e-09	150.48	-0.87529	349	2;3
[truncated: 20,253 more rows]
