# Supplementary material for: A Methodological Assessment and Characterization of Genetically-Driven Variation in Three Human Phosphoproteomes
Source: Sci Rep. 2018 Aug 14;8:12106. doi: 10.1038/s41598-018-30587-3 (PMC6092387; doi:10.1038/s41598-018-30587-3)
Supplement: Supplementary file 3 — Supplemental Table 2 [file 41598_2018_30587_MOESM3_ESM.xlsx]

## Sheet: ST2
Supplemental Table 2: Protein Group Table. Derived from Khan et al
Majority protein IDs	Peptides	Razor and Unique Peptides	Unique Peptides	Sequence Coverage	Sequence Length	Mol weight (kDa)	PEP
ENSP00000000233	13	7	7	65.6	180	20.529	8.8911e-236
ENSP00000000412	9	9	9	33.2	277	30.993	2.6182e-164
ENSP00000001008	49	49	49	90.4	459	51.804	0
ENSP00000002125;ENSP00000337431	21	21	21	57.1	441	49.237	1.6169e-103
ENSP00000003100;ENSP00000406757	30	30	30	65.6	509	57.278	0
ENSP00000003302	20	20	20	20.4	1077	122.49	1.5833e-106
ENSP00000005257	13	9	9	38.8	206	23.567	1.1606e-116
ENSP00000368412;ENSP00000005259;ENSP00000400718;ENSP00000368414	9	9	9	36.5	241	28.32	1.8239e-34
ENSP00000005386;ENSP00000370024	25	25	25	40.5	665	75.718	7.8123e-207
ENSP00000006750;ENSP00000376544	4	4	4	19.2	229	26.048	2.0978e-42
ENSP00000458770;ENSP00000007516	6	6	6	21.2	156	17.417	3.7762e-46
ENSP00000379334;ENSP00000009041	4	4	4	24.4	234	26.654	1.0715e-25
ENSP00000009589	25	25	25	79.8	119	13.373	6.3312e-174
ENSP00000379513;ENSP00000379512;ENSP00000379510;ENSP00000010404	10	10	10	75.5	155	17.598	4.4193e-159
ENSP00000011619	11	11	11	18.8	729	77.846	2.1814e-77
ENSP00000012049;ENSP00000387944	9	9	9	20.4	382	42.924	2.3256e-30
ENSP00000012443	31	31	31	58.5	499	56.878	0
ENSP00000014112;ENSP00000408096;ENSP00000349428	30	30	26	68.4	531	57.221	0
ENSP00000359514;ENSP00000016171	9	9	9	25.5	388	43.835	1.8104e-40
ENSP00000022615;ENSP00000428845	25	25	25	71.7	283	30.658	0
ENSP00000023939;ENSP00000349906	12	12	12	33.7	306	33.886	2.4594e-88
ENSP00000037243	12	12	10	59.8	117	13.667	1.1946e-75
ENSP00000037869	15	15	15	82.6	138	15.641	4.552e-141
ENSP00000038176;ENSP00000411012	10	10	10	14.4	917	104.37	2.005e-73
ENSP00000040663;ENSP00000314871	19	19	19	63.7	369	39.149	8.9446e-209
ENSP00000040738	60	60	58	24.8	3051	330.46	8.6261e-256
ENSP00000040877	27	27	27	19.2	1621	181.67	5.1352e-141
ENSP00000453887;ENSP00000044462;ENSP00000402118	29	29	29	77.8	261	29.483	0
ENSP00000046794	15	15	15	22.5	533	60.187	3.1697e-54
ENSP00000053468	8	8	8	37.8	201	22.999	2.3736e-65
ENSP00000054666	8	8	3	65	100	11.309	4.5237e-268
ENSP00000054950	14	14	14	41.1	331	38.89	0
ENSP00000055077;ENSP00000275627	22	22	22	60.2	354	39.157	0
ENSP00000055163;ENSP00000344546	25	24	24	13.3	2236	236.12	8.7713e-79
ENSP00000066544;ENSP00000434614	20	20	20	25.5	824	91.866	2.8606e-294
ENSP00000075120	5	5	2	11.7	496	53.924	9.7921e-35
ENSP00000081029	14	14	14	42.4	323	36.844	5.2012e-114
ENSP00000085068;ENSP00000401726;ENSP00000406364	8	8	8	52.5	221	24.097	1.7972e-122
ENSP00000085079;ENSP00000270460;ENSP00000406209	9	9	8	19.8	550	57.504	4.6221e-37
ENSP00000085219;ENSP00000441237;ENSP00000442279;ENSP00000403822;ENSP00000469984;ENSP00000339349	24	24	24	27.6	847	95.347	2.4437e-170
ENSP00000155674;ENSP00000337358	16	16	16	45.8	393	43.588	2.1131e-118
ENSP00000156471	48	47	47	36.9	1485	171.29	1.7379e-211
ENSP00000412302;ENSP00000156825;ENSP00000466670	12	11	11	44	291	32.844	1.9637e-99
ENSP00000157812;ENSP00000413869	40	40	40	75.6	418	47.366	0
ENSP00000158762	33	33	32	52	740	81.535	0
ENSP00000160262	9	9	9	19	547	59.54	5.9125e-50
ENSP00000160827	13	13	13	26.3	665	73.261	1.7561e-69
ENSP00000161863	38	38	38	27.7	1430	160.25	3.6539e-140
ENSP00000440415;ENSP00000443841;ENSP00000162330;ENSP00000392708;ENSP00000377074;ENSP00000377072;ENSP00000391669;ENSP00000440370	15	13	13	23	868	93.135	6.8439e-62
ENSP00000163416	25	25	25	43	731	83.023	5.9059e-124
ENSP00000166345	20	20	20	53.9	432	48.55	3.7022e-144
ENSP00000389337;ENSP00000169298	8	8	7	19.7	406	46.604	3.9316e-37
ENSP00000169551	12	12	12	39.1	248	28.202	3.0053e-39
ENSP00000377245;ENSP00000171111	33	33	33	69.1	624	69.666	3.4976e-272
ENSP00000173527	14	14	14	53.7	298	32.236	1.7769e-133
ENSP00000414901;ENSP00000406994;ENSP00000377846;ENSP00000377845;ENSP00000175506;ENSP00000414379;ENSP00000408472	32	32	32	62.6	540	62.168	7.793e-281
ENSP00000463637;ENSP00000378942;ENSP00000176643;ENSP00000461916;ENSP00000345774	20	20	19	42.5	485	54.847	6.0082e-130
ENSP00000176763	63	63	60	53.7	968	112.13	0
ENSP00000177694	14	14	13	29.7	535	58.327	5.4569e-81
ENSP00000179259	12	12	12	51.5	270	30.062	3.0448e-146
ENSP00000181839;ENSP00000340557	22	21	19	15.6	1512	164.92	1.6257e-78
ENSP00000184266	10	10	10	55	129	15.208	4.0112e-85
ENSP00000184956	18	18	18	18.1	1181	128.78	9.6965e-110
ENSP00000185942;ENSP00000351554;ENSP00000377492;ENSP00000402673	24	24	24	39.1	709	82.3	5.0938e-85
ENSP00000448708;ENSP00000447740;ENSP00000383898;ENSP00000188376;ENSP00000447310;ENSP00000228318	32	32	32	69.3	361	39.958	0
ENSP00000410256;ENSP00000189444;ENSP00000358983	36	36	35	42.3	899	96.677	0
ENSP00000361537;ENSP00000191018;ENSP00000346952;ENSP00000361562	8	8	8	18.8	480	54.465	3.6792e-59
ENSP00000193403;ENSP00000377941;ENSP00000414272	74	43	39	73.9	892	103.06	0
ENSP00000194214	4	4	4	36.1	144	16.297	1.1236e-114
ENSP00000196061	13	13	13	21.7	727	83.549	5.5938e-71
ENSP00000196371	31	31	31	61.9	520	56.157	0
ENSP00000472985;ENSP00000470114;ENSP00000196551	21	21	21	78.9	204	22.876	3.2746e-225
ENSP00000430934;ENSP00000198765	33	33	32	59.6	537	60.13	0
ENSP00000199320	18	18	18	62.3	313	35.236	7.9582e-125
ENSP00000374326;ENSP00000199706	16	16	16	57	256	30.156	1.6164e-69
ENSP00000199814	14	14	14	37.6	420	46.895	1.5051e-151
ENSP00000200135	31	31	31	44.3	779	88.828	0
ENSP00000200457	14	14	14	41.8	476	50.287	5.0035e-50
ENSP00000202017	4	4	4	32.3	133	15.511	1.3339e-31
ENSP00000202677	21	20	20	12.8	1873	210.77	4.3064e-84
ENSP00000403172;ENSP00000202773	32	32	32	63.9	288	32.728	0
ENSP00000202816	18	18	18	21.6	851	98.795	4.7698e-52
ENSP00000202917;ENSP00000415721;ENSP00000388001	23	23	23	53.8	400	46.028	4.4245e-225
ENSP00000203001;ENSP00000392070	19	19	19	44.5	497	55.799	3.7975e-160
ENSP00000203407	29	28	28	66.5	480	52.645	0
ENSP00000203556	38	38	38	40.5	970	106.68	0
ENSP00000410378;ENSP00000204726;ENSP00000442603	68	68	68	48.9	1498	167.35	0
ENSP00000405984;ENSP00000406946;ENSP00000205061	32	32	32	27.2	1179	134.55	1.1044e-226
ENSP00000205402	31	31	31	56.8	509	54.177	0
ENSP00000206020	18	18	18	70.5	227	26.034	1.1808e-125
ENSP00000206451;ENSP00000372155	29	29	29	77.9	249	28.723	0
ENSP00000206542	15	15	15	57.9	335	36.426	1.7994e-194
ENSP00000207549	32	32	32	34.8	1090	123.28	9.1216e-252
ENSP00000209873;ENSP00000377908	17	17	17	38.3	546	59.573	8.3217e-115
ENSP00000449207;ENSP00000401009;ENSP00000209875	22	22	21	78	191	22.225	0
ENSP00000210060;ENSP00000221303	15	15	15	58	369	40.97	9.2671e-154
ENSP00000210313;ENSP00000363011	30	30	30	72.6	504	56.195	0
ENSP00000210444	23	23	23	73.3	359	40.307	1.0873e-199
ENSP00000365143;ENSP00000211379;ENSP00000365131;ENSP00000354875;ENSP00000402856	39	39	39	37.8	1126	118.69	0
ENSP00000361841;ENSP00000211998	83	83	83	72.4	1066	116.72	0
ENSP00000214869	7	7	7	31.7	227	25.206	3.9369e-42
ENSP00000215071	16	16	16	38.3	350	39.611	5.4771e-136
ENSP00000464863;ENSP00000378995;ENSP00000215375	7	7	7	35.1	168	17.49	1.6484e-92
ENSP00000215565	10	10	10	55.5	137	16.402	4.8436e-269
ENSP00000215567	13	13	13	35.7	308	36.034	3.4576e-62
ENSP00000215570	9	9	9	86.3	95	10.5	1.0041e-179
ENSP00000464739;ENSP00000215587	15	15	15	53.3	210	24.551	2.1667e-80
ENSP00000215730	16	16	16	63.6	258	28.97	1.2319e-161
ENSP00000215793;ENSP00000390336	46	46	46	51.8	793	88.885	0
ENSP00000215829	13	13	13	61.9	126	13.916	5.8344e-299
ENSP00000381803;ENSP00000215832	23	23	18	55	360	41.389	1.1441e-189
ENSP00000215882	19	19	19	41.8	311	34.012	7.9314e-157
ENSP00000215909	16	16	16	80	135	14.716	2.5841e-274
ENSP00000383949;ENSP00000347401;ENSP00000215956	18	18	18	92.2	128	14.173	0
ENSP00000215980;ENSP00000384743	6	6	6	33.9	180	19.737	3.5827e-55
ENSP00000216034	8	8	8	78.9	142	15.521	1.3198e-281
ENSP00000216038	35	35	35	59.2	505	55.21	0
ENSP00000216044	26	26	26	42.2	669	72.453	1.1068e-291
ENSP00000385740;ENSP00000383992;ENSP00000216064;ENSP00000385616	28	28	28	46	717	80.31	2.5771e-235
ENSP00000216121	24	24	23	54.9	284	33.31	6.0923e-145
ENSP00000216122	65	65	65	70	734	82.285	0
ENSP00000216123;ENSP00000411754;ENSP00000393520	2	2	2	10.4	182	21.53	1.2438e-09
ENSP00000216129	28	28	28	47.7	644	74.403	0
ENSP00000333049;ENSP00000216160	9	9	9	23.2	462	49.917	1.6887e-70
ENSP00000216181	283	283	237	86	1960	226.53	0
ENSP00000385812;ENSP00000216190	31	31	31	55.7	548	63.972	0
ENSP00000216218	24	24	24	47.2	369	41.331	1.8753e-203
ENSP00000216225	6	6	6	50	108	12.274	4.805e-204
ENSP00000216252	13	13	13	85.5	110	12.405	3.1589e-121
ENSP00000216254	57	57	57	64.6	780	85.424	0
ENSP00000216277	33	33	30	47.2	745	82.842	6.7266e-168
ENSP00000216297	75	75	75	57.2	1047	119.91	0
ENSP00000379374;ENSP00000216330	33	33	33	77.7	224	25.177	0
ENSP00000216410	11	11	11	66.3	184	20.749	2.1527e-128
ENSP00000216442	10	10	10	33.6	247	28.262	4.0257e-100
ENSP00000390491;ENSP00000216455	30	30	30	83.9	248	27.647	0
ENSP00000216465;ENSP00000314404;ENSP00000451927;ENSP00000377335;ENSP00000354959	10	10	10	48.1	216	24.114	5.5735e-90
ENSP00000216468	9	9	9	28.9	325	35.74	2.5933e-67
ENSP00000216479	27	27	27	74	338	38.274	0
ENSP00000216484	24	24	24	49.8	562	62.924	3.1458e-156
ENSP00000216487	11	11	11	12.1	985	107.85	4.4642e-25
ENSP00000451882;ENSP00000216500	20	20	20	61.4	339	38.298	3.8231e-294
ENSP00000453743;ENSP00000376477;ENSP00000216554	25	25	25	53.6	431	49.222	1.584e-173
ENSP00000216605	83	83	82	74.9	935	101.53	0
ENSP00000216639	22	22	22	55.6	396	45.476	2.151e-225
ENSP00000451979;ENSP00000381111;ENSP00000216714	27	27	27	69.8	318	35.554	0
ENSP00000216727	17	17	17	52	306	32.749	1.7312e-175
ENSP00000451818;ENSP00000216774;ENSP00000440629	40	40	40	71.8	504	55.704	0
ENSP00000216780;ENSP00000380171	39	39	35	57.8	640	70.729	0
ENSP00000216802	28	28	28	94.6	239	27.401	0
ENSP00000216832	30	30	30	36.4	717	81.627	9.9738e-157
ENSP00000382341;ENSP00000216840	29	29	29	48	567	65.071	1.3498e-186
ENSP00000348468;ENSP00000314568;ENSP00000216877;ENSP00000382787;ENSP00000369756	11	10	10	15.1	793	89.702	4.6827e-40
ENSP00000216879;ENSP00000418529;ENSP00000338643	28	28	28	76.5	370	40.572	0
ENSP00000216951	31	31	31	63.9	474	52.384	0
ENSP00000216962	48	48	37	54.3	843	96.695	9.4273e-298
ENSP00000217109	16	16	16	53.6	431	48.357	4.6992e-223
ENSP00000343547;ENSP00000344647;ENSP00000217121	17	17	4	80.1	206	22.237	0
ENSP00000217131	13	13	13	45.5	303	33.868	6.2502e-147
ENSP00000382580;ENSP00000369097;ENSP00000217195	5	5	5	33.3	174	19.291	6.0759e-33
ENSP00000217402	17	17	14	45.1	224	24.95	1.7726e-276
ENSP00000217426;ENSP00000442820	36	36	36	56.2	432	47.716	0
ENSP00000217455	7	7	7	21.6	319	35.914	8.4756e-156
ENSP00000217456	19	19	19	46.4	416	46.48	1.988e-127
ENSP00000464918;ENSP00000217515	17	17	17	66.8	289	32.251	0
ENSP00000421873;ENSP00000370193;ENSP00000217893	8	8	5	43.2	264	28.974	2.7998e-45
ENSP00000455552;ENSP00000219150	52	51	47	71.6	461	51.026	0
ENSP00000457989;ENSP00000457022;ENSP00000219169	6	6	6	61.4	127	14.478	2.2348e-84
ENSP00000219204	5	5	5	27	163	18.822	4.5232e-31
ENSP00000219235	6	6	6	49.5	93	10.624	1.0385e-14
ENSP00000219252	14	14	14	70.2	275	31.441	2.1573e-199
ENSP00000219302	11	11	11	60.9	169	19.015	7.0559e-59
ENSP00000219313	19	19	19	53.7	324	37.025	1.2177e-225
ENSP00000456841;ENSP00000455723;ENSP00000219400	8	8	8	67.1	79	9.4598	3.9831e-32
ENSP00000219431;ENSP00000380918;ENSP00000348809	12	12	12	53.7	298	32.868	8.4419e-55
ENSP00000219473;ENSP00000457411	27	27	27	39.1	798	87.133	2.1642e-216
ENSP00000384468;ENSP00000344383;ENSP00000219476	36	36	36	26.3	1740	193.25	8.6074e-165
ENSP00000219548	13	13	13	42.9	303	34.856	8.2426e-83
ENSP00000440227;ENSP00000379341;ENSP00000219599;ENSP00000390928	16	16	16	47.1	314	33.775	2.8458e-292
ENSP00000459214;ENSP00000394103;ENSP00000391637;ENSP00000385100;ENSP00000381595;ENSP00000219700	24	24	24	67.4	316	36.032	8.5042e-294
ENSP00000457340;ENSP00000457339;ENSP00000454453;ENSP00000219789	5	5	5	34.5	168	18.624	1.6324e-23
ENSP00000454906;ENSP00000438808;ENSP00000414764;ENSP00000220003	37	37	36	80.7	450	50.704	0
ENSP00000220166	15	15	15	28.1	335	37.393	1.8282e-137
ENSP00000220325	43	38	32	66.2	541	61.174	0
ENSP00000220496	10	10	10	44.4	304	34.687	3.5803e-94
ENSP00000220509	19	19	19	20.1	973	110.18	6.0052e-184
ENSP00000220584	23	23	23	51.3	417	48.115	0
ENSP00000220592;ENSP00000430176	33	33	25	50.4	859	97.207	0
ENSP00000220764	25	25	25	59.4	335	36.067	0
ENSP00000220849	36	36	36	72.1	445	52.22	0
ENSP00000220853	14	14	14	53.9	297	34.833	4.4105e-210
ENSP00000220913	5	5	5	30.5	131	14.71	8.1814e-65
ENSP00000220959;ENSP00000429084	72	72	72	28.3	2798	309.22	0
ENSP00000220966	12	12	12	51.4	286	29.892	4.6329e-79
ENSP00000221130;ENSP00000445516;ENSP00000444559;ENSP00000438845	27	27	27	60	522	56.256	0
ENSP00000383954;ENSP00000221232	17	17	17	21	753	81.871	7.7858e-112
ENSP00000221233	9	9	9	33.6	235	25.249	5.8581e-67
ENSP00000468874;ENSP00000221265	15	15	15	32.2	485	55.472	2.4046e-64
ENSP00000221283;ENSP00000409471;ENSP00000413606	41	41	41	59.7	593	66.452	0
ENSP00000221363;ENSP00000395473	17	17	17	19.1	1010	113.61	2.8846e-292
ENSP00000221418	26	26	26	77.7	328	35.816	0
ENSP00000221419;ENSP00000470231	36	36	35	65	589	64.132	0
ENSP00000221431;ENSP00000472847	24	24	24	61	518	58.282	0
ENSP00000221486	18	18	18	55.2	299	33.395	2.9743e-144
ENSP00000221494	17	17	17	32.3	464	49.255	2.2884e-99
ENSP00000221504;ENSP00000466967;ENSP00000416149;ENSP00000350352	14	14	14	24.8	630	69.305	1.507e-77
ENSP00000221566	16	16	16	39.6	313	34.063	1.0256e-112
ENSP00000221801	26	26	26	60.7	321	33.784	0
ENSP00000221847	3	3	3	12.7	229	25.396	1.807e-39
ENSP00000221855	19	19	19	50	244	27.325	7.7824e-220
ENSP00000221859	10	10	10	86.4	125	14.523	9.1304e-59
ENSP00000221957;ENSP00000467803;ENSP00000465596	31	31	31	86.2	434	47.074	0
ENSP00000222005	34	34	34	66.9	378	44.468	0
ENSP00000222008	5	5	5	24.3	185	20.648	6.6992e-53
ENSP00000466000;ENSP00000222120	9	7	5	46.1	219	24.267	2.4845e-52
ENSP00000466845;ENSP00000222214	15	15	15	50	438	48.127	1.0541e-228
ENSP00000222219	4	4	4	12.2	360	39.58	2.8269e-24
ENSP00000222247	36	36	36	89.2	176	20.762	0
ENSP00000222330	15	15	12	34	483	50.98	1.8515e-67
ENSP00000222345	17	15	15	12.1	1781	194.61	8.6244e-41
ENSP00000287844;ENSP00000222388	31	31	31	44.6	623	71.289	1.9482e-223
ENSP00000222547	3	3	3	28	118	13.289	3.9601e-82
ENSP00000222553	38	38	38	71.9	491	55.52	0
ENSP00000379737;ENSP00000222644	27	26	24	51.7	540	61.116	8.1274e-173
ENSP00000222673;ENSP00000392878	57	57	44	47.4	1023	115.93	0
ENSP00000222800;ENSP00000416970;ENSP00000378579	12	12	12	41.9	315	34.69	4.5644e-68
ENSP00000222968	23	23	23	69.6	181	20.63	1.9901e-212
ENSP00000386023;ENSP00000222969	14	14	14	72.9	144	17	3.5694e-54
ENSP00000222990	15	15	15	41.5	465	52.569	1.2008e-191
ENSP00000223029	14	14	14	53.8	320	35.348	9.4582e-251
ENSP00000223073;ENSP00000390517	35	35	35	40.6	759	85.737	6.9916e-182
ENSP00000223127	17	17	17	25.2	738	84.784	5.5471e-95
ENSP00000379914;ENSP00000223129	9	9	9	75.2	121	13.569	5.4642e-119
ENSP00000223136	11	11	11	77	152	16.937	1.0104e-75
ENSP00000376924;ENSP00000376922;ENSP00000223190	5	5	5	11.3	503	53.54	8.0736e-21
ENSP00000223321	22	22	22	73.5	234	25.898	7.3265e-278
ENSP00000223324	7	7	7	35.6	188	21.405	1.4858e-65
ENSP00000223369	14	14	14	55.1	198	22.417	7.9723e-157
ENSP00000378500;ENSP00000223398	72	65	2	54.8	1046	115.84	0
ENSP00000223500;ENSP00000442725	11	11	11	47	219	24.57	1.6979e-178
ENSP00000223641	4	4	4	41.7	96	9.9743	2.0675e-62
ENSP00000223864	9	9	9	42.9	147	17.201	2.4883e-48
ENSP00000224073;ENSP00000360711;ENSP00000360712	23	23	23	93.2	148	16.368	1.0779e-214
ENSP00000224140	36	36	35	14.3	2677	302.88	1.992e-100
ENSP00000446007;ENSP00000224237	78	76	67	89.3	466	53.651	0
ENSP00000224337;ENSP00000360218;ENSP00000397487	24	24	24	46.9	456	50.466	4.6891e-190
ENSP00000224949;ENSP00000370377;ENSP00000401201	36	36	36	39.6	1037	117.41	1.2691e-258
ENSP00000225174	22	22	21	81.6	207	22.04	1.7741e-218
ENSP00000225296	14	14	14	22.1	707	78.873	1.0876e-48
ENSP00000225298	19	19	19	37.8	556	62.003	3.9023e-167
ENSP00000225388	16	16	16	30.9	695	76.12	2.9036e-92
ENSP00000225402	14	14	14	29.6	560	63.132	1.9651e-120
ENSP00000225426	19	19	19	61	205	22.949	0
ENSP00000225430	28	28	28	68.4	196	23.466	1.133e-231
ENSP00000462670;ENSP00000225504	5	5	5	35.9	117	13.193	2.018e-23
ENSP00000225519	14	14	14	38.7	478	51.49	1.3939e-115
ENSP00000225525	2	2	2	25	124	13.735	3.9077e-34
ENSP00000377101;ENSP00000225567;ENSP00000394559	12	12	12	53.3	212	24.775	1.9988e-44
ENSP00000225573	15	15	15	43.7	261	29.988	3.1626e-125
ENSP00000377060;ENSP00000225603	12	11	11	47.6	185	21.418	2.5761e-205
ENSP00000465930;ENSP00000225614	21	21	21	45.9	392	42.272	7.0578e-166
ENSP00000225655	27	27	20	97.1	140	15.054	0
ENSP00000225665;ENSP00000440804	23	23	23	66.9	314	34.061	0
ENSP00000225698	12	12	12	47.5	282	31.362	0
ENSP00000225724	21	21	2	72.8	250	28.612	3.6382e-148
ENSP00000384888;ENSP00000225726	26	26	26	48.9	483	55.873	0
ENSP00000225729	28	26	26	72	364	40.746	0
ENSP00000465678;ENSP00000225777	9	9	9	37.9	224	24.81	1.2979e-53
ENSP00000225792	55	55	43	66.3	614	69.147	0
ENSP00000225927	10	10	10	18	743	82.265	4.4084e-62
ENSP00000225941;ENSP00000406651	18	18	18	55.7	366	39.035	3.4477e-130
ENSP00000225969	11	11	11	59.5	148	16.073	1.2073e-69
ENSP00000225972	21	21	21	68.4	307	34.93	0
ENSP00000226004	9	9	9	55.1	185	20.478	1.7106e-80
ENSP00000226230	7	7	7	51.1	176	20.848	7.5715e-50
ENSP00000378731;ENSP00000226253	56	44	43	97.8	364	39.455	0
ENSP00000226279	18	18	18	47	300	34.328	3.7786e-90
ENSP00000226299	44	44	44	73.6	519	56.166	0
ENSP00000424790;ENSP00000378297;ENSP00000226574	43	43	43	51.3	968	105.35	0
ENSP00000226578	13	12	12	17.4	879	100.89	2.5294e-42
ENSP00000378127;ENSP00000226796	10	9	9	45.2	217	22.348	6.8091e-79
ENSP00000226798	15	15	15	48.4	258	29.172	1.7133e-133
ENSP00000227155;ENSP00000339686	5	5	5	22.1	267	29.625	1.1613e-105
ENSP00000227266	14	14	14	26.8	463	51.853	6.5073e-110
ENSP00000227322	20	20	20	41.2	459	50.925	6.2612e-215
ENSP00000227520	9	9	9	36.1	360	40.235	1.7478e-53
ENSP00000227524	26	26	26	53.4	504	55.18	0
ENSP00000443990;ENSP00000227525	10	10	10	22.2	243	26.21	2.4716e-44
ENSP00000389404;ENSP00000227868	15	15	15	36.6	486	51.459	5.5815e-143
ENSP00000228136	5	5	5	35.5	183	20.332	2.657e-215
ENSP00000228251	17	9	2	66.4	372	40.089	0
ENSP00000228284	63	63	63	56.9	963	109.93	0
ENSP00000228347	22	22	22	18.9	1133	127.78	4.0091e-70
ENSP00000228506	16	16	16	45.9	292	32.233	0
ENSP00000228510	16	16	16	50.8	396	42.45	3.4815e-183
ENSP00000228740;ENSP00000395051	43	43	43	67.3	611	69.284	0
ENSP00000228825	21	21	21	77.5	178	20.546	0
ENSP00000228928	54	54	54	44.3	1087	121.17	0
ENSP00000444860;ENSP00000440560;ENSP00000228945	32	32	32	81.1	201	22.988	0
ENSP00000229179	34	34	34	38.8	925	106.37	0
ENSP00000412091;ENSP00000229195	8	8	8	19.3	540	59.737	6.9592e-45
ENSP00000229214	16	16	16	37.5	381	43.664	1.7967e-78
ENSP00000229238	2	2	2	16.4	128	15.095	5.5502e-06
ENSP00000380070;ENSP00000380068;ENSP00000229239	55	55	53	99.7	335	36.053	0
ENSP00000446039;ENSP00000441852;ENSP00000438363;ENSP00000438115;ENSP00000229251	10	10	10	50.2	275	30.276	1.002e-177
ENSP00000373883;ENSP00000229268	33	33	31	40.6	835	93.307	0
ENSP00000438873;ENSP00000437402;ENSP00000229277	36	31	30	91	434	47.268	0
ENSP00000229281	8	8	8	78.6	126	13.178	1.6799e-127
ENSP00000379386;ENSP00000229319	39	36	36	83.2	334	36.638	0
ENSP00000229329	14	14	14	40.8	434	48.379	2.5712e-96
ENSP00000229340;ENSP00000441883	14	14	12	52.2	201	23.025	7.6889e-146
ENSP00000229390	23	22	22	74.2	221	25.542	6.2729e-127
ENSP00000229416	18	18	18	29.2	637	72.765	6.8466e-113
ENSP00000444561;ENSP00000229563	2	2	2	24.1	112	11.564	5.2475e-28
ENSP00000229595	3	3	2	16.7	204	22.968	8.5859e-54
ENSP00000229633	5	5	5	29.1	182	20.361	2.9977e-22
ENSP00000229794;ENSP00000308669	18	18	3	55.6	360	41.293	1.2251e-104
ENSP00000229829	4	4	4	22	250	27.598	1.7898e-25
ENSP00000230048;ENSP00000445552	10	10	10	57.1	140	14.96	2.5749e-142
ENSP00000230050	19	19	19	87.9	132	14.515	0
ENSP00000230085;ENSP00000401779	15	12	12	61.1	162	18.762	9.3648e-113
ENSP00000230124	6	6	6	7.6	907	103.63	3.9262e-20
ENSP00000384203;ENSP00000362124;ENSP00000230323;ENSP00000412551	12	12	12	29	476	52.864	1.361e-92
ENSP00000230340	28	28	28	62	437	49.601	3.6889e-216
ENSP00000230431;ENSP00000377556	11	11	11	58	174	19.108	9.2745e-112
ENSP00000230449	26	26	26	31.4	924	104.07	1.1739e-170
ENSP00000230461;ENSP00000431007	6	6	6	16.6	361	40.683	8.6464e-19
ENSP00000230640	48	48	48	42.6	1042	117.8	0
ENSP00000230685;ENSP00000367026	19	19	2	74.6	232	26.398	0
ENSP00000230771;ENSP00000423616	25	18	18	46.2	506	56.888	7.4695e-98
ENSP00000429225;ENSP00000231238	19	19	19	72.6	292	33.526	9.15e-208
ENSP00000231368;ENSP00000379117	36	36	36	32.4	1025	117.35	0
ENSP00000429961;ENSP00000429686;ENSP00000231487;ENSP00000429472	17	17	17	82.8	163	18.658	5.1065e-247
ENSP00000231498;ENSP00000371265;ENSP00000422019	47	47	47	37.9	1391	155.2	0
ENSP00000274327;ENSP00000370406;ENSP00000231524	1	1	1	1.8	546	61.068	3.1422e-05
ENSP00000231572	61	61	61	76.2	660	75.378	0
ENSP00000231790;ENSP00000402564	28	28	28	41.1	756	84.6	9.3714e-117
ENSP00000232165;ENSP00000381045;ENSP00000411258;ENSP00000401265	31	31	31	34.2	872	100.1	0
ENSP00000232375	25	25	18	56.1	469	54.039	1.0835e-153
ENSP00000232607	43	43	43	72.7	480	52.221	1.1355e-301
ENSP00000232888	22	22	22	43.6	475	51.84	2.9738e-181
ENSP00000233055	17	17	17	39.5	410	46.323	4.2026e-174
ENSP00000378559;ENSP00000233057;ENSP00000385014	38	38	38	57.2	551	62.094	0
ENSP00000233078;ENSP00000337132	14	14	14	35.1	407	43.383	0
ENSP00000370745;ENSP00000233084	58	58	58	71.6	740	82.431	0
ENSP00000233099	59	59	59	31	2071	224.3	0
ENSP00000233146;ENSP00000442697	40	40	40	43.1	934	104.74	0
ENSP00000399912;ENSP00000233190;ENSP00000392709;ENSP00000409766;ENSP00000409689	43	43	43	61.2	727	79.467	0
ENSP00000233242	91	91	87	22	4563	515.6	0
ENSP00000233468	10	10	10	71.2	125	14.585	4.7254e-125
ENSP00000369181;ENSP00000233557	16	16	16	36.4	535	59.844	2.3069e-85
ENSP00000233575;ENSP00000439208	18	18	18	40.2	470	52.901	0
ENSP00000233616;ENSP00000388201	26	26	26	33.7	837	91.916	7.183e-196
ENSP00000233627	11	11	11	34.3	213	23.563	1.982e-104
ENSP00000233668	13	13	13	42.8	481	52.391	1.6067e-134
ENSP00000397646;ENSP00000393597;ENSP00000393323;ENSP00000388713;ENSP00000233714	16	16	16	45.6	399	45.283	1.3522e-100
ENSP00000233893	31	31	13	100	102	10.932	0
ENSP00000385657;ENSP00000234038;ENSP00000272983;ENSP00000385022;ENSP00000385466	29	29	29	69.2	360	41.564	0
ENSP00000384016;ENSP00000234040;ENSP00000351475	17	17	17	14.7	1323	142.93	1.7835e-89
ENSP00000234160	14	14	13	32.3	452	47.145	0
ENSP00000234170	30	30	30	29.9	1054	120.97	1.6091e-135
ENSP00000234256	9	9	9	27.8	532	55.722	3.8537e-91
ENSP00000367938;ENSP00000234301	6	6	6	44.7	114	12.615	1.304e-36
ENSP00000234310	4	4	4	24.7	170	19.3	4.1833e-34
ENSP00000234313	28	28	28	66.6	350	40.124	0
ENSP00000234420;ENSP00000446475;ENSP00000438580	56	56	56	39.1	1360	152.78	0
ENSP00000234454	11	11	11	53.3	261	28.048	5.1447e-141
ENSP00000234590	71	71	66	98.2	434	47.168	0
ENSP00000234677	38	38	38	67.7	514	58.777	0
ENSP00000235090	14	14	14	47.7	342	36.724	8.6482e-198
ENSP00000416338;ENSP00000235329	21	21	20	28.5	757	86.401	2.0298e-102
ENSP00000235521	16	16	16	40.3	360	40.146	2.0271e-152
ENSP00000235835	16	16	16	44.8	359	39.589	6.2843e-168
ENSP00000402910;ENSP00000356107;ENSP00000235932;ENSP00000389899	10	10	9	59.1	203	23.155	1.7738e-89
ENSP00000236273;ENSP00000346330	4	4	4	15.6	243	28.722	1.1337e-22
ENSP00000236671	18	18	18	47.3	412	44.552	0
ENSP00000236938;ENSP00000356936;ENSP00000356934;ENSP00000442870;ENSP00000439838	10	10	10	26.6	376	40.655	1.3778e-92
ENSP00000376056;ENSP00000376055;ENSP00000236957	17	14	14	63.6	225	24.763	5.4518e-245
ENSP00000236959	52	52	52	79.7	592	64.615	0
ENSP00000385990;ENSP00000384929;ENSP00000236980	16	16	16	27.2	710	81.462	4.55e-153
ENSP00000237264	9	9	9	60.2	186	20.886	4.1483e-52
ENSP00000237281	3	3	3	4	745	82.303	9.4243e-72
ENSP00000237289	15	15	15	22.9	790	89.613	7.7681e-77
ENSP00000237530;ENSP00000362724	27	27	27	57.1	631	69.283	0
ENSP00000237822;ENSP00000388635;ENSP00000440570	10	10	10	26.5	325	37.318	1.8753e-91
ENSP00000427353;ENSP00000424636;ENSP00000422708;ENSP00000369314;ENSP00000237858	9	9	9	95.3	106	11.776	1.3343e-139
ENSP00000410600;ENSP00000407336;ENSP00000237889	6	6	6	59.2	98	11.402	9.7339e-36
ENSP00000351170;ENSP00000238018;ENSP00000437972	13	13	13	33.7	454	51.002	1.7261e-217
ENSP00000371267;ENSP00000238081	34	27	26	87.8	245	27.764	0
ENSP00000238112	27	27	27	43.1	684	77.485	3.6879e-207
ENSP00000238256	39	39	39	34	1219	133.63	0
ENSP00000363295;ENSP00000238379	11	11	11	42.2	251	28	8.0487e-64
ENSP00000238497	28	28	19	53.4	444	49.301	1.8908e-157
ENSP00000238616	34	34	34	34	979	107.17	0
ENSP00000451581;ENSP00000238618	7	7	7	63.6	99	11.261	1.3365e-51
ENSP00000238647	12	10	10	23.2	796	82.658	4.9444e-83
ENSP00000238688;ENSP00000450909	13	13	13	84.1	107	12.122	1.1819e-93
ENSP00000238788;ENSP00000384417	26	26	26	41.4	689	77.15	6.0992e-174
ENSP00000238789	18	15	15	13.5	1458	164.91	1.9541e-69
ENSP00000238823	19	15	15	36.3	518	55.272	1.0255e-260
ENSP00000238831	3	3	3	12.7	244	27.082	4.4542e-11
ENSP00000238856;ENSP00000387071;ENSP00000238855	26	26	26	33.3	909	99.457	1.0855e-105
ENSP00000239027	30	30	30	35.7	838	97.073	1.9263e-142
ENSP00000239215;ENSP00000377365;ENSP00000231668;ENSP00000239214	15	15	15	63.2	228	26.132	4.2377e-257
ENSP00000239690;ENSP00000410707	25	25	25	53	583	66.755	2.8431e-236
ENSP00000239878;ENSP00000368962	6	6	6	84.7	85	9.1175	1.9811e-64
ENSP00000405580;ENSP00000239882	15	15	14	36.6	595	64.928	1.1914e-145
ENSP00000239891;ENSP00000390533	13	13	13	47.8	324	36.946	8.4273e-70
ENSP00000403705;ENSP00000239906	4	4	4	8.4	392	43.091	2.4025e-20
ENSP00000240079	6	6	6	29.9	194	21.172	1.4908e-66
ENSP00000240139;ENSP00000380878;ENSP00000289963	14	11	11	27	512	58.129	8.3406e-56
ENSP00000240185	15	15	15	41.1	414	44.739	8.1163e-153
ENSP00000425092;ENSP00000240304	20	20	20	37.3	432	51.466	1.8396e-272
ENSP00000240316	9	9	9	20.7	576	62.608	1.2899e-44
ENSP00000240423	25	25	25	36.8	741	82.562	2.5347e-216
ENSP00000417952;ENSP00000397182;ENSP00000419960;ENSP00000240851	15	15	15	40.9	396	43.02	2.0364e-162
ENSP00000240922	20	20	20	71.6	169	19.398	1.5961e-150
ENSP00000241052	33	33	33	60.9	527	59.755	0
ENSP00000241337;ENSP00000435910;ENSP00000416883	21	12	10	85.8	218	25.744	1.796e-271
ENSP00000241502	11	11	11	42.5	318	35.818	4.899e-174
ENSP00000360850;ENSP00000241600	18	18	18	46.3	296	33.249	2.4535e-94
ENSP00000241704;ENSP00000357048	97	97	97	62.7	1224	138.34	0
ENSP00000409068;ENSP00000386872;ENSP00000242059;ENSP00000388942;ENSP00000414245	18	18	18	43.2	414	46.382	7.9807e-174
ENSP00000242284;ENSP00000419746;ENSP00000379848;ENSP00000242285;ENSP00000437508	17	17	17	41.7	218	23.662	5.7113e-157
ENSP00000242351;ENSP00000419855	35	35	34	47.7	902	101.43	0
ENSP00000447907;ENSP00000446614;ENSP00000376297;ENSP00000376296;ENSP00000242577	11	11	8	74.2	89	10.366	2.5625e-196
ENSP00000242592	16	16	16	52.7	412	44.297	5.996e-123
ENSP00000349181;ENSP00000242607	13	13	13	43.2	273	31.683	1.1201e-238
ENSP00000242776	37	19	19	73.3	427	49.129	0
ENSP00000242784	18	18	18	65.9	176	18.419	3.6496e-118
ENSP00000351413;ENSP00000349918;ENSP00000242786	10	10	10	16.7	742	81.742	9.1685e-97
ENSP00000243253	16	16	16	38.2	476	52.264	2.0603e-119
ENSP00000416123;ENSP00000415691;ENSP00000414615;ENSP00000390181;ENSP00000243326	53	53	53	24.2	2446	271.69	0
ENSP00000243346	35	35	35	87	307	35.056	0
ENSP00000243498;ENSP00000368984	12	12	12	31.2	439	48.948	4.8176e-152
ENSP00000243563	21	21	18	60.3	282	31.279	0
ENSP00000243662	9	8	7	47.4	211	23.712	1.5328e-93
ENSP00000392903;ENSP00000243706	15	15	15	29	603	69.65	7.467e-50
ENSP00000362368;ENSP00000362369;ENSP00000244007	27	27	27	23.1	1290	148.53	2.3175e-123
ENSP00000244020	20	15	15	39	344	39.586	5.2237e-175
ENSP00000244040	8	6	6	46.9	194	21.855	7.9968e-48
ENSP00000244061	11	11	11	46.1	228	25.694	7.2972e-73
ENSP00000244137;ENSP00000380226;ENSP00000391890	21	21	21	46.7	493	54.548	1.8529e-201
ENSP00000244227	6	6	6	26.5	155	18.86	2.1551e-92
ENSP00000244230	18	18	18	29.8	681	78.863	1.4058e-134
ENSP00000244364	223	220	178	42.7	5171	591.03	0
ENSP00000244519;ENSP00000355238	8	8	5	16.6	584	65.001	5.8748e-41
ENSP00000244520	7	7	7	32.7	159	17.394	1.3475e-121
ENSP00000244534	36	9	9	62.4	221	22.35	0
ENSP00000244571	23	23	23	26.1	985	107.34	1.1442e-189
ENSP00000244763	5	5	5	32.5	286	32.235	5.2407e-91
ENSP00000245046	11	11	11	39.1	261	29.952	1.0391e-194
ENSP00000245121	4	4	4	10.9	466	52.781	3.21e-10
ENSP00000245206;ENSP00000394100	36	36	36	74.7	430	47.517	0
ENSP00000469158;ENSP00000245222;ENSP00000470092;ENSP00000471205	3	3	3	5.4	654	69.216	1.6991e-08
ENSP00000245458;ENSP00000379339	10	10	10	87.5	56	6.6767	1.4333e-33
ENSP00000245539	15	15	15	54.5	242	28.134	2.8431e-133
ENSP00000245541;ENSP00000462081;ENSP00000326575	17	17	16	25.9	723	78.314	3.4363e-136
ENSP00000245544	29	29	29	48.8	656	75.019	0
ENSP00000245552	10	10	10	50.2	201	23.382	7.0537e-78
ENSP00000245564	11	11	10	24.4	570	61.835	9.4278e-37
ENSP00000245796	24	24	24	26.4	1056	116.25	2.3482e-181
ENSP00000245816	16	16	16	44.8	277	30.18	7.315e-280
ENSP00000245817	6	6	6	23.6	254	26.624	4.249e-39
ENSP00000245903	6	6	6	39.9	193	21.118	1.3212e-55
ENSP00000245923;ENSP00000398178;ENSP00000345127	8	8	8	13.4	545	59.263	7.9196e-54
ENSP00000245932	31	31	31	60.8	380	39.829	0
ENSP00000245934	55	55	55	40.5	1274	141.15	0
ENSP00000246024	8	8	8	23.8	349	38.952	4.3984e-63
ENSP00000246069;ENSP00000476975	23	18	18	80.6	165	18.506	3.523e-126
ENSP00000367178;ENSP00000246071	20	17	17	64.4	225	25.486	9.0441e-176
ENSP00000246117	24	24	24	48.8	563	62.974	0
ENSP00000246151	14	14	14	64.5	211	24.178	5.7153e-128
ENSP00000364255;ENSP00000246194	32	32	32	80.3	290	30.364	0
ENSP00000246337	14	14	14	36.8	367	40.786	2.7181e-122
ENSP00000464849;ENSP00000246533	18	18	16	57.1	268	28.315	2.2259e-254
ENSP00000246535	10	10	10	34.9	358	39.416	1.8314e-40
ENSP00000246548	33	33	33	51.4	640	71.223	5.1563e-234
ENSP00000466818;ENSP00000376037;ENSP00000246554	10	10	10	89.5	86	10.192	7.6751e-73
ENSP00000246747;ENSP00000432971	11	11	11	51.6	184	20.878	2.1964e-99
ENSP00000246868	23	23	23	70.4	250	28.763	5.733e-156
ENSP00000442070;ENSP00000246957	49	49	49	65.1	651	74.267	0
ENSP00000247001	13	13	13	27.1	645	72.47	9.6293e-124
ENSP00000247003	11	11	11	24.4	483	54.226	8.7193e-45
ENSP00000424063;ENSP00000391646;ENSP00000247461	50	50	49	60.8	592	67.567	0
ENSP00000247470;ENSP00000340441	12	12	12	55.9	195	21.627	7.728e-158
ENSP00000247665;ENSP00000444757;ENSP00000360724	12	12	12	87.2	125	13.832	8.497e-112
ENSP00000247843	9	9	9	39.6	227	26.499	3.5267e-30
ENSP00000419357;ENSP00000419087;ENSP00000247866	2	2	2	19	105	12.058	2.9655e-08
ENSP00000466962;ENSP00000247970	14	14	14	84	163	18.243	1.7959e-278
ENSP00000248070;ENSP00000393313	19	19	19	23.1	864	94.254	4.2879e-110
ENSP00000248098	17	17	17	87.9	190	20.063	5.9714e-194
ENSP00000248248;ENSP00000404053	12	12	12	24.7	547	59.217	5.8147e-96
ENSP00000248342	13	13	13	54.1	218	25.059	0
ENSP00000380322;ENSP00000248378	4	4	4	26.4	110	12.017	6.5652e-15
ENSP00000248437	39	9	9	66.7	448	49.924	0
ENSP00000248450	6	6	6	15.9	434	46.75	7.5309e-34
ENSP00000248553	26	26	26	96.1	205	22.782	0
ENSP00000248594;ENSP00000392429	17	17	17	25.3	780	88.105	4.8826e-143
ENSP00000394413;ENSP00000248633	11	11	11	9.3	1226	136.58	8.1525e-25
ENSP00000248899;ENSP00000380334	19	19	19	57.8	339	39.031	1.6286e-83
ENSP00000248958	11	11	11	55.7	221	23.598	9.669e-88
ENSP00000248975	34	24	24	97.6	246	28.218	0
ENSP00000385828;ENSP00000249042	13	13	13	42.4	297	33.429	6.2533e-155
ENSP00000351292;ENSP00000249066	11	11	11	39.5	337	37.092	2.9437e-66
ENSP00000249071	19	19	10	79.7	192	21.429	0
ENSP00000249269	30	30	29	61.3	489	54.366	0
ENSP00000249289;ENSP00000417378	8	8	8	71.4	119	13.37	2.0145e-158
ENSP00000249299	9	9	9	99	96	10.403	4.9557e-129
ENSP00000249364;ENSP00000420381;ENSP00000442110	16	16	3	47.6	315	37.106	6.7506e-137
ENSP00000419950;ENSP00000419149;ENSP00000385352;ENSP00000249375;ENSP00000349770	19	19	19	43.4	412	47.034	2.1708e-170
ENSP00000249442	14	14	14	34.2	263	29.763	4.7698e-121
ENSP00000249647;ENSP00000380327;ENSP00000207062	23	23	23	92.4	211	23.354	0
ENSP00000249837;ENSP00000261517;ENSP00000379235;ENSP00000379233	150	150	148	41.4	3710	417.27	0
ENSP00000397873;ENSP00000249923	73	73	73	68.4	953	107.14	0
ENSP00000250101	9	9	9	56.1	123	13.941	1.5222e-83
ENSP00000250113	21	17	16	39.8	673	74.222	7.9693e-151
ENSP00000250124	3	3	3	13.8	247	26.638	1.3161e-17
ENSP00000250156	9	9	9	30	353	38.638	5.2055e-28
ENSP00000250237	11	11	11	38.7	403	44.047	3.9232e-66
ENSP00000430190;ENSP00000429615;ENSP00000250263	12	12	12	33.2	349	40.063	1.238e-120
ENSP00000250379;ENSP00000308533;ENSP00000379548	5	5	5	19.2	265	29.931	3.6783e-48
ENSP00000250489;ENSP00000381102	5	5	5	23.1	277	29.469	6.5817e-46
ENSP00000250495	12	12	12	84	81	9.0714	1.1295e-133
ENSP00000250498	5	5	5	54	113	12.497	1.6359e-30
ENSP00000446318;ENSP00000441275;ENSP00000439966;ENSP00000377085;ENSP00000250559;ENSP00000440014;ENSP00000444830;ENSP00000399986	17	17	5	69.1	165	18.778	4.9528e-215
ENSP00000398882;ENSP00000250937	11	11	11	49.7	302	32.904	1.4821e-69
ENSP00000251038;ENSP00000307025;ENSP00000352250;ENSP00000338002	17	17	14	25.7	736	82.875	4.9529e-71
ENSP00000251047	28	28	28	60.8	510	57.548	0
ENSP00000448054;ENSP00000251074	11	11	11	42	326	36.707	2.2075e-196
ENSP00000251119	23	23	23	10	2539	284.6	1.6537e-103
ENSP00000340742;ENSP00000251157	50	47	43	24.6	2109	239.42	2.5982e-184
ENSP00000251289	19	19	19	45.1	432	47.405	1.7413e-177
ENSP00000251312	9	9	9	42.7	260	28.308	6.8365e-27
ENSP00000251453	31	31	31	93.8	146	16.445	3.2698e-171
ENSP00000251496	44	44	44	42.3	1015	114.33	0
ENSP00000251507	38	38	30	41.8	815	92.512	0
ENSP00000251527	30	30	30	36.6	893	98.9	3.9634e-192
ENSP00000251607	24	24	24	61.3	434	50.127	3.4877e-231
ENSP00000251636	36	36	35	27	1369	155.23	1.0851e-170
ENSP00000251654;ENSP00000419027	22	22	22	50.5	539	58.215	3.9761e-193
ENSP00000251810;ENSP00000379248	11	7	7	39.9	351	40.736	6.5498e-57
ENSP00000251871	12	12	12	22.6	651	72.889	5.5378e-87
ENSP00000251968	14	14	14	39.7	390	43.944	1.2785e-156
ENSP00000379037;ENSP00000379036;ENSP00000252029;ENSP00000379038	29	29	29	67.4	482	49.955	4.2841e-256
ENSP00000252102	13	13	13	85.9	99	10.921	1.2167e-74
ENSP00000252108;ENSP00000387362	28	28	28	29.8	1066	122.56	3.0622e-244
ENSP00000252115;ENSP00000252116	26	26	26	72	421	46.089	3.2819e-274
ENSP00000385807;ENSP00000252136;ENSP00000384968	13	13	13	23.7	625	68.725	2.8817e-36
ENSP00000252244	99	99	9	78.7	644	66.038	0
ENSP00000384799;ENSP00000288607;ENSP00000252329	5	5	5	58.2	122	13.104	4.0883e-92
ENSP00000466012;ENSP00000465489;ENSP00000395616;ENSP00000465461;ENSP00000252455	25	25	25	41.9	525	59.177	5.7044e-296
ENSP00000410339;ENSP00000385184;ENSP00000252487	18	18	18	53.7	361	37.893	5.8297e-295
ENSP00000252512	50	50	49	46.3	1087	123.91	0
ENSP00000252542	44	27	27	45.6	953	107.47	0
ENSP00000464342;ENSP00000462609;ENSP00000378081;ENSP00000252543	16	16	16	53.3	105	12.254	1.4303e-139
ENSP00000252593	6	6	6	20	180	19.769	1.7089e-207
ENSP00000252599	14	14	14	22	622	71.635	2.1951e-93
ENSP00000471820;ENSP00000469581;ENSP00000252602	8	8	8	43.5	92	10.165	9.4134e-27
ENSP00000252603	18	18	18	82.6	258	27.547	2.2973e-205
ENSP00000252622	7	7	7	62.1	103	11.602	7.9668e-29
ENSP00000252699	99	99	67	84.9	911	104.85	0
ENSP00000252711	19	19	19	51	355	40.75	2.8095e-208
ENSP00000389631;ENSP00000252725	35	35	33	63.4	372	40.949	0
ENSP00000444433;ENSP00000444242;ENSP00000379046;ENSP00000252785	8	8	8	29.7	266	29.81	2.6118e-38
ENSP00000252934;ENSP00000370449	31	31	31	64.6	475	53.488	0
ENSP00000357551;ENSP00000252936;ENSP00000446093;ENSP00000395666	29	29	29	39	902	102.53	1.4764e-186
ENSP00000252996	11	11	10	12.4	1085	110.11	7.4478e-73
ENSP00000253003	16	16	16	32.9	407	42.153	1.4847e-143
ENSP00000253023	18	18	18	74.3	183	20.9	1.7329e-200
ENSP00000253024	52	52	52	62.4	835	88.549	0
ENSP00000253048	15	15	15	18	1303	140.26	4.1606e-77
ENSP00000253083	26	26	24	27.9	1068	119.39	7.5343e-143
ENSP00000306902;ENSP00000253099;ENSP00000465143	9	9	9	35.4	311	34.919	5.351e-160
ENSP00000253108	20	20	20	52.5	320	35.611	0
ENSP00000253110	9	9	9	29.2	291	33.11	2.025e-51
ENSP00000253237	10	10	10	24.4	446	49.419	1.1904e-111
ENSP00000253247	29	29	29	40.5	719	81.123	3.2638e-230
ENSP00000253251;ENSP00000343001	22	22	22	24.8	1173	133.27	9.4174e-89
ENSP00000253329	9	9	9	19.5	492	57.224	7.0361e-51
ENSP00000354437;ENSP00000253363;ENSP00000436747	25	25	23	39.7	524	58.656	0
ENSP00000353804;ENSP00000253382	13	13	13	17.7	701	78.579	1.9917e-67
ENSP00000253413;ENSP00000382696;ENSP00000382694	21	21	13	65.9	226	26.145	1.2108e-182
ENSP00000457513;ENSP00000457015;ENSP00000253452	24	24	24	68	169	19.576	4.8932e-192
ENSP00000253686	15	15	15	89.6	173	20.116	1.2881e-118
ENSP00000398127;ENSP00000253692;ENSP00000402935	29	29	29	41.8	795	89.003	1.0591e-196
ENSP00000253693	12	12	12	15.6	813	92.651	4.2429e-31
ENSP00000467587;ENSP00000464813;ENSP00000253788	19	19	19	80.1	136	15.798	1.3757e-170
ENSP00000466259;ENSP00000253792;ENSP00000377474;ENSP00000345398	74	74	74	62.3	1101	120.84	0
ENSP00000253794	14	14	14	60.8	176	20.747	4.9601e-113
ENSP00000253861	34	34	34	42.1	974	110.5	3.4521e-278
ENSP00000374198;ENSP00000253925	17	17	14	19.3	1185	133.97	6.2383e-96
ENSP00000369594;ENSP00000254108	13	11	11	17	525	53.354	7.2623e-208
ENSP00000254193	30	30	30	64.3	255	28.415	0
ENSP00000254286	13	13	13	37.9	417	46.306	3.7464e-76
ENSP00000254301	11	11	11	39.2	250	26.152	2.4496e-143
ENSP00000254322	21	21	20	52.6	340	38.044	4.6388e-163
ENSP00000254436	26	26	26	52.4	475	54.169	8.0345e-176
ENSP00000350187;ENSP00000254442	19	19	19	14.9	1457	160.51	5.2612e-94
ENSP00000254480	41	28	28	32.5	1105	122.87	0
ENSP00000254508	57	57	57	35.6	1887	205.11	0
ENSP00000254521	13	13	12	43.1	341	38.206	4.9756e-65
ENSP00000398375;ENSP00000379998;ENSP00000254584;ENSP00000391427	8	8	8	34	303	33.782	4.0548e-91
ENSP00000254605	15	15	15	39.9	456	50.714	3.7706e-150
ENSP00000254630	23	23	23	38.2	689	78.549	1.1086e-173
ENSP00000254654	23	23	23	54.8	392	42.906	6.1438e-84
ENSP00000254663	18	18	18	51.7	453	48.793	2.6721e-91
ENSP00000254718;ENSP00000370968	73	73	73	51.1	1328	148.85	0
ENSP00000254719	41	41	41	64.1	616	68.137	0
ENSP00000254730	24	24	24	43.8	596	65.304	3.1749e-161
ENSP00000254770	10	10	10	27.6	450	50.854	1.1087e-119
ENSP00000254799;ENSP00000425430;ENSP00000389219	14	14	14	33.8	480	53.126	1.8079e-150
ENSP00000426687;ENSP00000254801	11	11	11	48.4	159	18.098	3.3323e-49
ENSP00000254803	12	12	12	26.5	479	54.557	1.8526e-55
ENSP00000467579;ENSP00000254806	8	8	8	28	261	28.087	2.9705e-41
ENSP00000254821;ENSP00000359958	8	8	8	25.9	320	36.318	1.0779e-26
ENSP00000254878	7	7	7	51.1	137	14.494	9.8651e-34
ENSP00000254940;ENSP00000254941	10	10	10	55	180	20.462	1.034e-65
ENSP00000254942	15	15	15	33	542	59.593	5.5395e-106
ENSP00000254950	27	18	18	49.9	437	48.897	2.0187e-118
ENSP00000255120;ENSP00000438871;ENSP00000255121	39	39	38	58.9	788	85.237	0
ENSP00000255194	49	49	39	38.8	1094	121.32	0
ENSP00000255305	36	36	36	33.4	1151	130.14	7.0745e-221
ENSP00000255390	12	12	12	30.2	301	33.814	2.0326e-84
ENSP00000467574;ENSP00000398244;ENSP00000255631	13	13	13	47.9	359	39.302	3.9145e-174
ENSP00000255674	14	14	14	7.7	2226	248.63	8.2367e-47
ENSP00000255784	8	8	8	32.8	229	26.56	5.6658e-44
ENSP00000256079	13	12	12	13.9	1037	119.94	2.0405e-103
ENSP00000256108;ENSP00000408526;ENSP00000311803	18	18	18	57.8	277	30.188	0
ENSP00000256196;ENSP00000437547;ENSP00000437083;ENSP00000434104;ENSP00000433230;ENSP00000431954;ENSP00000403282	19	19	16	64.2	204	23.399	4.9718e-254
ENSP00000256216;ENSP00000424613	43	43	43	62	736	79.685	0
ENSP00000256319	4	4	4	30	140	15.864	1.2276e-34
ENSP00000428263;ENSP00000404196;ENSP00000256324;ENSP00000430137;ENSP00000429655;ENSP00000428974;ENSP00000427953;ENSP00000404343	19	19	3	37.8	621	66.926	1.0052e-154
ENSP00000256366	8	8	8	51	145	15.928	5.4596e-90
ENSP00000256367	6	6	6	24.3	222	24.379	4.9652e-24
ENSP00000425299;ENSP00000256383	41	41	41	84.8	315	36.112	0
ENSP00000256398;ENSP00000445558;ENSP00000369711	27	27	27	52.7	547	62.258	4.2861e-156
ENSP00000256429	12	12	11	32.6	411	43.254	3.4738e-263
ENSP00000256433	2	2	2	34.1	82	8.9687	4.9536e-49
ENSP00000256441	9	9	9	77.7	103	11.466	4.3029e-151
ENSP00000256442	10	10	9	30.5	433	48.337	4.8329e-65
ENSP00000256443	11	11	10	35.5	346	39.038	1.6594e-49
ENSP00000256447	6	6	6	10.6	661	74.178	2.089e-81
ENSP00000256496	11	11	7	43.5	186	21.539	6.8399e-108
ENSP00000256545	10	10	10	41.3	242	26.47	3.5948e-46
ENSP00000436541;ENSP00000256578;ENSP00000345498	39	39	5	43.1	879	100.69	1.5772e-204
ENSP00000256644	2	2	2	17.3	173	18.158	2.1973e-35
ENSP00000256707	24	24	24	13.1	1771	196.54	7.3829e-60
ENSP00000256854	36	36	36	54.2	548	62.942	0
ENSP00000256897	10	10	10	35	323	37.643	3.5458e-52
ENSP00000256935	114	114	113	51	1830	211.95	0
ENSP00000256996	16	16	16	41.5	427	47.863	6.1684e-90
ENSP00000257075	21	21	1	22.9	1186	126.47	1.3508e-124
ENSP00000257181	9	9	9	34.3	312	37.476	1.905e-53
ENSP00000443800;ENSP00000257191;ENSP00000316051;ENSP00000350967;ENSP00000414851;ENSP00000391202	18	18	18	27.4	756	84.887	2.8152e-125
ENSP00000257192	40	40	39	47.1	1049	113.75	0
ENSP00000257197;ENSP00000257198	26	26	25	35.6	840	93.834	0
ENSP00000435678;ENSP00000433627;ENSP00000257245	10	10	10	74.4	90	10.333	8.3188e-56
ENSP00000257347	20	20	20	34.6	564	62.223	1.011e-98
ENSP00000366109;ENSP00000257497	38	38	38	80.3	346	38.714	0
ENSP00000396526;ENSP00000257604	13	13	13	26.5	582	64.84	5.735e-64
ENSP00000257700	9	9	9	14.5	792	90.631	3.4456e-79
ENSP00000376586;ENSP00000257789;ENSP00000444695	20	20	20	30.4	711	82.253	1.1128e-155
ENSP00000257829;ENSP00000433011	54	54	54	51.1	1025	115.73	0
ENSP00000446807;ENSP00000449337;ENSP00000447730;ENSP00000257857	1	1	1	4.7	215	23.43	1.1615e-06
ENSP00000257904	12	11	11	51.2	303	33.729	2.5381e-61
ENSP00000257915;ENSP00000447991	12	12	11	29.3	502	57.255	1.8052e-153
ENSP00000386699;ENSP00000356635;ENSP00000258062;ENSP00000392065	19	19	18	30.4	705	76.837	5.9287e-114
ENSP00000258080;ENSP00000312893	16	16	15	41.9	458	48.84	6.8408e-86
ENSP00000258091;ENSP00000437824;ENSP00000442058;ENSP00000381456	59	59	59	79.9	543	59.366	0
ENSP00000258105	10	10	10	92	112	12.107	2.2133e-80
ENSP00000258145	7	7	7	14.5	552	62.081	2.931e-60
ENSP00000258198;ENSP00000394289	11	10	10	26	492	54.099	3.5952e-75
ENSP00000258201	41	41	41	39.8	1164	126.55	1.1595e-288
ENSP00000258243	38	38	38	25.8	1524	170.54	8.7598e-170
ENSP00000258382;ENSP00000439558;ENSP00000351488;ENSP00000258381	15	15	15	29	549	61.897	5.4943e-67
ENSP00000258383	19	19	19	51.8	332	37.535	2.4027e-244
ENSP00000258390	66	66	64	30.1	2186	249.53	0
ENSP00000258416	9	9	9	41.6	245	28.362	2.1725e-105
ENSP00000386642;ENSP00000386238;ENSP00000258418	35	35	32	75.1	341	39.869	0
ENSP00000258424	13	13	13	75.2	129	13.696	2.328e-110
ENSP00000258455	22	22	22	54.5	396	45.834	8.145e-240
ENSP00000417830;ENSP00000258607;ENSP00000367276	15	15	15	25.7	634	71.194	1.5301e-45
ENSP00000258654	25	25	25	35.3	828	94.095	0
ENSP00000258729	33	33	28	58.7	579	63.704	0
ENSP00000258737;ENSP00000348461	18	9	5	78.6	192	21.45	4.0087e-212
ENSP00000258742	6	6	6	18	423	44.871	5.4419e-25
ENSP00000397249;ENSP00000258761	9	7	7	19.8	419	48.162	2.0899e-43
ENSP00000420597;ENSP00000258770;ENSP00000379016;ENSP00000354992	20	20	20	37.1	631	70.737	7.7815e-175
ENSP00000393488;ENSP00000258772	20	20	20	39.3	507	57.274	1.8067e-124
ENSP00000258787	69	69	66	66.3	1018	116.44	0
ENSP00000258886	18	18	18	18.1	963	105.04	3.6439e-79
ENSP00000468424;ENSP00000258960	24	24	18	37.7	496	56.806	0
ENSP00000258962;ENSP00000462215	28	28	27	66.5	248	27.744	7.3298e-169
ENSP00000258975	10	10	10	35.4	297	32.477	1.8388e-98
ENSP00000464003;ENSP00000462707;ENSP00000259006	13	13	13	71.7	127	14.07	3.0838e-131
ENSP00000259037;ENSP00000419656	10	10	10	36	189	21.75	4.0261e-81
ENSP00000259217;ENSP00000386531;ENSP00000405187	27	27	27	41.7	837	94.584	1.8317e-135
ENSP00000259229	5	5	5	36.1	180	19.76	2.2609e-82
ENSP00000259235;ENSP00000350333	12	12	12	11.5	1048	110.32	4.551e-27
ENSP00000259237;ENSP00000386797;ENSP00000376761;ENSP00000376760;ENSP00000315411;ENSP00000315284;ENSP00000259238;ENSP00000315388;ENSP00000350654;ENSP00000316779	20	20	18	55.3	409	45.563	3.0731e-210
ENSP00000259239	12	12	12	45.4	291	33.756	1.0632e-278
ENSP00000259253	56	56	53	33.3	1555	177.19	0
ENSP00000259335	83	83	83	44.3	2017	223.69	0
ENSP00000435981;ENSP00000433484;ENSP00000259400	10	10	10	38.1	302	33.403	5.5995e-81
ENSP00000363255;ENSP00000259406;ENSP00000340284;ENSP00000420356;ENSP00000363249;ENSP00000378141;ENSP00000436168	18	18	18	14.9	1198	132.33	1.0386e-100
ENSP00000259457	13	13	13	37.9	277	29.965	3.3507e-106
ENSP00000259469	13	13	13	63.4	123	14.551	4.8796e-274
ENSP00000345361;ENSP00000259477	11	9	9	54.9	153	16.941	2.5712e-184
ENSP00000259512;ENSP00000384289	6	6	6	23.5	251	28.8	1.9142e-29
ENSP00000368196;ENSP00000259632;ENSP00000432915;ENSP00000343986	15	15	15	68.4	158	18.001	2.6047e-68
ENSP00000259667	10	10	10	73.6	163	17.162	3.7964e-114
ENSP00000407080;ENSP00000361530;ENSP00000361521;ENSP00000259751;ENSP00000408769;ENSP00000361527;ENSP00000361522	5	5	5	11.5	547	60.72	1.8156e-15
ENSP00000369773;ENSP00000259808	8	8	8	15.5	671	75.93	8.9018e-30
ENSP00000259818	35	9	2	72.8	445	49.953	0
ENSP00000259873	14	14	14	51.2	258	29.395	4.9727e-141
ENSP00000365493;ENSP00000259895	11	11	11	31	462	52.186	3.5877e-64
ENSP00000366057;ENSP00000334263;ENSP00000259951;ENSP00000397376	19	16	16	59.5	346	39.061	1.4719e-223
ENSP00000365603;ENSP00000259953;ENSP00000365602	7	7	7	25.2	262	29.379	6.9088e-35
ENSP00000435189;ENSP00000435089;ENSP00000260056	10	8	8	49.3	203	23.058	5.7911e-86
ENSP00000260102	17	17	17	61.1	296	33.419	2.6014e-213
ENSP00000260118	12	12	12	39.6	318	35.964	1.0596e-150
ENSP00000411771;ENSP00000260130;ENSP00000395351	12	12	1	48	298	32.444	1.6614e-164
ENSP00000260197	47	47	47	24.4	2214	248.42	2.4957e-242
ENSP00000260247	11	11	10	38.4	237	27.508	8.6189e-57
ENSP00000260270	5	5	5	26.6	184	19.393	3.3801e-29
ENSP00000456019;ENSP00000260324	34	34	34	68.7	450	49.96	0
ENSP00000260361	9	9	9	37.9	327	37.763	1.8956e-78
ENSP00000342493;ENSP00000260385	12	12	12	32.1	470	52.118	1.2159e-139
ENSP00000411991;ENSP00000453975;ENSP00000260402	18	18	18	17.5	1170	132.51	2.8177e-66
ENSP00000260408	16	16	16	24.5	748	84.141	1.9201e-95
ENSP00000359522;ENSP00000260508	18	18	18	44	420	47.752	5.0673e-173
ENSP00000260641;ENSP00000367220	36	36	36	75.6	394	44.76	0
ENSP00000260665	113	113	112	67.6	1394	157.9	0
ENSP00000260731	43	43	43	38.5	1056	119.16	0
ENSP00000260746	12	12	12	58.8	182	20.455	1.0146e-105
ENSP00000260803	13	13	13	28.7	544	61.554	1.2212e-45
ENSP00000260818	91	91	91	40.3	2243	254.41	0
ENSP00000260867	7	7	7	34.4	209	21.943	4.34e-130
ENSP00000386582;ENSP00000376415;ENSP00000260953	7	7	7	30.6	209	23.719	8.2401e-20
ENSP00000386636;ENSP00000260956	47	47	47	71.8	408	46.836	0
ENSP00000407083;ENSP00000260970	12	12	12	15.6	754	88.616	9.5859e-111
ENSP00000410513;ENSP00000390265;ENSP00000260985	38	35	35	73.7	414	46.659	0
ENSP00000261015	18	18	18	54.1	423	47.707	1.0395e-159
ENSP00000417923;ENSP00000261070	8	8	8	84.1	63	6.9151	3.6416e-92
ENSP00000261167	22	22	22	30.9	641	69.997	2.5176e-169
ENSP00000444589;ENSP00000261168	15	15	15	16.3	1270	136.39	5.8445e-70
ENSP00000392043;ENSP00000261173;ENSP00000352054	32	32	14	27.1	1220	134.68	1.7591e-238
ENSP00000376947;ENSP00000261182	12	10	10	26.9	391	45.374	0
ENSP00000376940;ENSP00000376939;ENSP00000261183	19	19	18	25.7	847	96.955	2.5929e-168
ENSP00000261191	25	25	25	38.4	706	80.224	6.0574e-150
ENSP00000389168;ENSP00000261207;ENSP00000449514;ENSP00000446855;ENSP00000416769	46	46	45	39.5	1030	115.28	0
ENSP00000261245;ENSP00000446437	11	11	11	38.8	309	35.823	8.8139e-32
ENSP00000261263	24	24	24	76.9	225	24.347	0
ENSP00000261303	40	40	40	71.8	440	49.184	0
ENSP00000261308;ENSP00000442371;ENSP00000444496	29	29	29	46	646	73.574	5.1174e-163
ENSP00000261313	17	17	17	73.8	187	21.057	0
ENSP00000261366	77	69	69	75.1	586	66.408	0
ENSP00000261396	35	35	35	32.8	1156	128.98	0
ENSP00000438341;ENSP00000261401;ENSP00000394496	40	38	35	56.1	474	53.248	0
ENSP00000261413;ENSP00000426941	23	23	23	54.6	414	47.611	1.9257e-294
ENSP00000261415;ENSP00000383996;ENSP00000369862	15	15	15	25.4	598	68.006	5.9034e-54
ENSP00000261416	17	17	17	25.7	556	63.137	3.8086e-105
ENSP00000261424;ENSP00000371321	40	40	40	37.7	1147	128.18	0
ENSP00000261427;ENSP00000390483;ENSP00000421203	18	18	18	62.5	200	22.406	2.9688e-268
ENSP00000261439;ENSP00000423651	33	31	31	28.9	1168	133.08	6.0852e-221
ENSP00000261461;ENSP00000442866	18	18	17	36.8	486	56.193	7.2041e-167
ENSP00000261479;ENSP00000444844	26	26	26	69.5	246	27.399	0
ENSP00000261483	30	30	29	26.3	1144	131.14	8.5914e-233
ENSP00000261507;ENSP00000377361	4	4	4	15	293	35.215	2.5065e-118
ENSP00000261531	26	26	26	48.5	536	61.494	4.3357e-164
ENSP00000261574	56	56	53	48.6	1115	125.54	0
ENSP00000261597	23	23	23	38.9	642	73.912	1.2995e-86
ENSP00000261600	26	26	26	37.6	657	75.665	0
ENSP00000261601;ENSP00000464447	38	38	38	65.4	494	56.068	0
ENSP00000261609	33	33	33	8.4	4834	527.22	1.3369e-90
ENSP00000261622	5	5	4	11.2	507	55.01	5.1094e-89
ENSP00000261636	10	10	10	59.1	181	20.417	1.996e-99
ENSP00000261637	102	102	102	34.8	2785	318.38	0
ENSP00000261667	22	14	14	47.2	521	57.81	5.0927e-181
ENSP00000261674;ENSP00000437738	7	7	7	7.8	951	104.82	2.3302e-22
ENSP00000261693;ENSP00000343795	13	13	13	23.4	509	56.973	2.5497e-84
ENSP00000261700	31	31	31	89.8	244	28.068	0
ENSP00000261708	33	33	33	49.7	597	70.193	0
ENSP00000393185;ENSP00000261712	43	43	43	82.5	422	47.463	0
ENSP00000261714	28	28	28	54.3	455	52.562	5.9509e-293
ENSP00000261733;ENSP00000403349	30	30	26	49.5	517	56.381	0
ENSP00000261735	22	22	22	65.9	261	28.993	1.3244e-238
ENSP00000261739	16	16	15	29.5	590	67.618	3.0338e-105
ENSP00000442053;ENSP00000376344;ENSP00000261741	27	27	27	29.3	960	107.33	1.9918e-218
ENSP00000261745	32	32	32	32.3	972	112.29	2.7785e-142
ENSP00000453347;ENSP00000385080;ENSP00000261755	18	18	18	46.1	419	46.374	3.7163e-155
ENSP00000261758	10	10	10	44.4	234	26.076	4.6645e-70
ENSP00000261772	64	64	64	65	968	106.81	0
ENSP00000261776	27	27	27	37.3	782	87.972	3.5344e-210
ENSP00000261778	15	15	15	17.6	1094	120.75	5.65e-54
ENSP00000261811	2	2	2	11.3	97	10.631	2.5327e-12
ENSP00000261813	17	17	17	70.5	122	14.21	3.224e-90
ENSP00000261819;ENSP00000415061;ENSP00000343787	20	20	20	31.3	755	85.076	1.2161e-119
ENSP00000261842	15	15	15	16	1137	127.29	1.2002e-45
ENSP00000261866;ENSP00000445278	32	32	32	13.9	2443	278.86	7.1108e-91
ENSP00000261868;ENSP00000414548;ENSP00000440221	20	20	20	54.7	258	29.062	2.6932e-180
ENSP00000261875	10	10	10	19.6	362	43.159	5.214e-60
ENSP00000261884	16	16	16	28.6	581	66.145	2.5594e-55
ENSP00000261890	22	3	3	82.9	216	24.393	0
ENSP00000261893;ENSP00000392956	27	27	27	45.5	547	60.693	0
ENSP00000261900	15	15	14	27.5	726	80.684	3.8288e-109
ENSP00000261918;ENSP00000441493	31	31	2	42	666	74.823	2.4369e-271
ENSP00000261942	22	22	22	58.9	445	52.623	3.746e-290
ENSP00000261965	29	29	29	34.1	907	103.57	2.2664e-169
ENSP00000431150;ENSP00000261973	35	35	35	35.5	843	100.18	4.3427e-261
ENSP00000262027	44	44	44	49.7	900	101.11	0
ENSP00000262030	41	41	41	78.4	529	56.559	0
ENSP00000414892;ENSP00000262033;ENSP00000405299	16	16	16	64.7	139	16.476	5.3012e-251
ENSP00000262039	21	21	21	27.6	887	101.55	3.1657e-124
ENSP00000377048;ENSP00000262043	30	30	30	16.9	2039	229.48	2.0363e-116
ENSP00000262056	36	36	36	57.6	611	69.15	5.4496e-194
ENSP00000262061;ENSP00000448444;ENSP00000410620	12	12	12	67.2	177	20.198	1.6454e-250
ENSP00000262077;ENSP00000444029	63	63	63	43.2	1475	153.94	0
ENSP00000262097;ENSP00000371152;ENSP00000326970	15	15	15	38.5	395	44.659	4.1349e-67
ENSP00000262105	57	57	56	61.2	863	96.557	0
ENSP00000262109	2	2	2	6.1	443	48.984	1.97e-26
ENSP00000262124;ENSP00000382779	18	18	18	53.9	360	39.648	2.1922e-195
ENSP00000384449;ENSP00000262160	14	14	9	31.3	467	52.306	3.2457e-62
ENSP00000466252;ENSP00000446426;ENSP00000372804;ENSP00000262173	21	21	21	47.9	476	54.843	8.9057e-229
ENSP00000262177	8	8	2	30.7	326	36.087	1.0362e-90
ENSP00000262187	10	10	10	42.4	184	20.497	6.2082e-42
ENSP00000262193	23	23	23	73.4	241	26.489	0
ENSP00000262215	53	34	34	30.1	1849	208.76	0
ENSP00000262238	18	18	11	31.4	414	44.712	7.7116e-121
ENSP00000470445;ENSP00000262265	9	9	9	43.4	290	32.363	2.5338e-197
ENSP00000472819;ENSP00000472543;ENSP00000407879;ENSP00000470298;ENSP00000262269	31	11	11	12.5	1995	227.87	0
ENSP00000262288	13	13	13	26.1	452	50.83	8.1965e-91
ENSP00000262302	8	8	8	28.4	271	28.825	2.7887e-54
ENSP00000386652;ENSP00000262306	17	17	17	67.8	118	13.133	5.9239e-152
ENSP00000262315	23	22	22	28.7	975	107.38	1.1026e-115
ENSP00000262319	24	24	24	32	837	91.746	2.7143e-104
ENSP00000262325;ENSP00000467883;ENSP00000437413;ENSP00000314414	58	27	27	55.4	937	104.55	0
ENSP00000262367;ENSP00000371502	29	29	18	13.8	2442	265.35	9.4093e-118
ENSP00000262375;ENSP00000347445	14	14	14	34	480	52.488	9.9691e-73
ENSP00000262384	14	14	14	19.6	896	100.38	1.4606e-37
ENSP00000262415	21	19	19	20.3	1220	139.31	1.3701e-115
ENSP00000262428	24	24	24	93.7	142	15.945	0
ENSP00000262445;ENSP00000410402	19	19	19	64.4	399	44.287	8.2412e-186
ENSP00000262455	27	27	27	69.2	406	46.971	7.9279e-297
ENSP00000262460	9	9	9	51	196	22.988	5.9539e-73
ENSP00000262461;ENSP00000340878	17	17	14	18.2	1212	131.45	1.9126e-100
ENSP00000437701;ENSP00000262477;ENSP00000386150;ENSP00000339569	51	51	51	58.9	862	99.289	0
ENSP00000262498	9	9	9	40.4	193	22.774	3.9508e-33
ENSP00000262506	22	22	22	67.7	350	41.213	2.8003e-241
ENSP00000262507	11	11	11	44.3	318	35.509	2.6525e-112
ENSP00000262518	27	26	26	8.8	3230	343.55	7.1086e-67
ENSP00000262519	9	9	9	6.3	1707	186.03	1.018e-59
ENSP00000366695;ENSP00000366685;ENSP00000338844;ENSP00000262544	39	39	35	55.1	767	86.478	0
ENSP00000262554	19	19	19	38.7	473	52.743	5.2892e-282
ENSP00000262570	31	31	31	79.3	227	26.152	0
ENSP00000433209;ENSP00000262580	14	14	14	29.8	484	52.8	1.261e-90
ENSP00000433464;ENSP00000378378;ENSP00000262584	31	31	31	71.6	257	28.024	0
ENSP00000262585	26	26	26	21.8	1198	135.89	3.7478e-86
ENSP00000262613	22	22	22	66.5	358	38.868	2.8927e-148
ENSP00000262646;ENSP00000431846	21	21	13	95.3	212	23.545	0
ENSP00000363998;ENSP00000262650;ENSP00000445608	15	15	11	21.6	862	98.675	3.2296e-87
ENSP00000379452;ENSP00000360826;ENSP00000262662	8	8	8	47	168	18.127	8.3616e-52
ENSP00000262679;ENSP00000346890;ENSP00000444416	44	44	44	36.8	1151	131.7	2.2495e-289
ENSP00000385102;ENSP00000262709	9	9	5	18.8	621	66.194	2.6916e-122
ENSP00000262715	45	45	45	19.6	2627	290.49	8.8579e-169
ENSP00000361152;ENSP00000262746	33	33	29	99.5	199	22.11	0
ENSP00000262803	58	58	58	50.1	1118	123.03	0
ENSP00000262812;ENSP00000343134;ENSP00000345674	25	25	25	87.3	308	34.482	0
ENSP00000262878	37	37	37	62.1	626	72.2	0
ENSP00000262887	18	18	18	35.2	633	69.448	6.1347e-89
ENSP00000444935;ENSP00000262890	12	12	12	56.7	231	25.734	1.0439e-115
ENSP00000262947	10	10	10	48.6	173	18.795	3.5287e-112
ENSP00000262948	29	19	19	61.8	400	44.424	0
ENSP00000262960	28	28	28	28.9	892	101.67	1.4462e-99
ENSP00000262975;ENSP00000418210;ENSP00000348246;ENSP00000420095;ENSP00000361093	25	25	1	24.2	1168	129.31	2.3779e-109
ENSP00000262982;ENSP00000379495	61	61	61	55.5	971	110.42	0
ENSP00000263025;ENSP00000378628;ENSP00000327293;ENSP00000384895;ENSP00000378625	20	15	15	58.6	379	43.135	1.2245e-130
ENSP00000263035	21	21	21	25.8	919	103.08	6.1211e-110
ENSP00000368032;ENSP00000368022;ENSP00000368021;ENSP00000263036	14	14	14	29.3	577	65.92	2.1875e-67
ENSP00000263063	11	11	11	28	582	66.171	7.0095e-72
ENSP00000263073	15	15	15	11.6	1419	160.46	1.3975e-40
ENSP00000263092	18	18	18	29.4	562	63.62	1.3494e-79
ENSP00000263097;ENSP00000340129	25	25	24	68.3	309	33.697	0
ENSP00000263102	30	30	30	48.7	474	53.29	0
ENSP00000263168	30	30	23	92.7	286	32.922	0
ENSP00000384978;ENSP00000385240;ENSP00000263201;ENSP00000405726	7	7	7	15.6	520	60.244	1.4905e-21
ENSP00000263202	19	19	19	60.9	307	34.5	3.4348e-155
ENSP00000292733;ENSP00000263205	7	7	7	9.6	748	82.58	3.8661e-43
ENSP00000263228	5	5	4	23.9	238	27.166	6.9715e-26
ENSP00000263238	42	42	38	92.6	418	47.371	0
ENSP00000263239	33	33	33	55.5	670	75.406	0
ENSP00000385952;ENSP00000338379;ENSP00000385372;ENSP00000385040;ENSP00000263246	28	28	27	48.8	445	51.353	6.0272e-154
ENSP00000263256	4	4	4	16.1	168	18.262	8.8069e-10
ENSP00000389971;ENSP00000263262;ENSP00000293288	20	20	20	78.8	179	19.718	2.7357e-280
ENSP00000263270;ENSP00000470898	8	8	8	48.6	142	17.018	1.5371e-40
ENSP00000385923;ENSP00000385211;ENSP00000263273	32	32	31	56.4	461	53.879	3.6795e-207
ENSP00000263274	43	43	43	46.2	919	101.73	0
ENSP00000263276;ENSP00000317904	22	22	20	27.5	673	76.482	4.6512e-123
ENSP00000263280;ENSP00000375777	14	13	12	21	753	80.595	1.3041e-96
ENSP00000263331;ENSP00000444136;ENSP00000405358;ENSP00000387143;ENSP00000437914	35	35	35	31.1	1135	128.23	1.2094e-131
ENSP00000263354	30	30	30	93.6	295	33.232	0
ENSP00000315587;ENSP00000263360	16	16	16	43	400	45.524	4.4005e-57
ENSP00000263368	11	11	11	51.5	206	22.119	7.3953e-189
ENSP00000263377;ENSP00000360901	27	27	21	19.1	1362	152.22	2.5737e-102
ENSP00000263383	25	25	25	49.7	632	67.867	1.2617e-224
ENSP00000309732;ENSP00000263398;ENSP00000404447;ENSP00000392331;ENSP00000389830;ENSP00000398632	11	11	11	25.9	340	37.277	1.0786e-179
ENSP00000263401;ENSP00000392510	10	10	10	59.6	198	21.819	4.5793e-218
ENSP00000263461	33	33	33	28.5	1224	136.68	1.3762e-201
ENSP00000263556;ENSP00000414464	35	35	3	55.1	534	60.966	0
ENSP00000362480;ENSP00000263559;ENSP00000378532	20	20	18	64.2	327	38.169	4.1499e-153
ENSP00000263579	28	28	28	65.9	337	38.608	0
ENSP00000360846;ENSP00000263598	8	8	8	34.1	176	19.25	3.4455e-84
ENSP00000263620	18	18	17	35.8	593	62.888	1.0866e-264
ENSP00000384481;ENSP00000378099;ENSP00000263629	12	12	12	20.6	727	81.316	3.1671e-80
ENSP00000263630;ENSP00000404431;ENSP00000338728	51	50	49	28.8	1843	212.62	3.6699e-215
ENSP00000263642	47	47	47	44.9	1025	116.69	1.2702e-256
ENSP00000263645	4	4	4	21.2	236	25.809	9.3378e-146
ENSP00000263657	13	13	13	44.8	252	27.924	5.2124e-168
ENSP00000263672	22	22	22	73	226	25.003	7.7257e-214
ENSP00000263681	19	19	19	39.3	466	51.4	2.0637e-156
ENSP00000263694	22	22	22	71.1	357	39.31	0
ENSP00000263697	26	26	26	77.1	253	29.841	1.8663e-275
ENSP00000263702;ENSP00000362896	10	10	10	27.1	373	40.461	1.8542e-55
ENSP00000263736	34	34	34	36.4	995	111.77	3.101e-143
ENSP00000263773	16	16	16	17.4	1017	110.26	7.1037e-60
ENSP00000263774	22	22	22	68.2	264	30.241	4.0553e-218
ENSP00000263780	7	7	6	20.2	213	23.906	5.9891e-25
ENSP00000263791	36	36	36	23.5	1649	186.91	9.612e-157
ENSP00000263801;ENSP00000393497;ENSP00000371475	55	55	55	33.2	1972	213.57	0
ENSP00000263847	29	29	27	45	807	89.42	0
ENSP00000263857	54	54	53	33.5	1720	194.81	5.4772e-267
ENSP00000263864	10	10	10	64	100	11.438	6.1762e-241
ENSP00000386965;ENSP00000386315;ENSP00000263867;ENSP00000387063	15	15	15	45.4	348	38.498	4.8651e-289
ENSP00000263897	13	13	13	51.4	259	29.371	1.2338e-107
ENSP00000263904	8	6	6	15.2	525	58.164	1.2424e-93
ENSP00000263918	19	19	18	31.9	780	86.131	9.357e-270
ENSP00000390650;ENSP00000263932	5	5	5	12.8	483	50.987	1.7399e-22
ENSP00000356293;ENSP00000295597;ENSP00000263946	46	46	46	73.8	726	80.496	0
ENSP00000263956	21	21	21	28.9	886	101.27	7.5615e-182
ENSP00000420617;ENSP00000263969	20	19	19	30.4	741	84.099	4.1641e-120
ENSP00000263985	13	13	13	21.7	557	61.863	6.1525e-104
ENSP00000264010;ENSP00000384707	19	19	17	28.3	727	82.785	5.0559e-103
ENSP00000442266;ENSP00000264018	36	36	36	80.1	483	54.416	0
ENSP00000264028;ENSP00000376599	43	43	42	68.1	511	57.21	0
ENSP00000264033	23	23	21	31.8	906	99.632	1.0567e-120
ENSP00000264052	22	17	0	22.8	879	100.42	1.6059e-236
ENSP00000264065	19	19	19	24.8	793	91.079	1.4463e-87
ENSP00000443590;ENSP00000264071	35	8	5	69.8	444	49.585	0
ENSP00000471974;ENSP00000264072	19	19	19	52	321	36.468	1.0287e-263
ENSP00000264093;ENSP00000306964	10	10	10	39	277	32.055	3.1228e-28
ENSP00000264108	19	19	19	50.6	419	49.512	0
ENSP00000264156	65	65	65	70.2	821	92.888	0
ENSP00000264158;ENSP00000411418	39	39	39	42	981	110.52	0
ENSP00000264161	53	53	53	88.8	501	57.136	0
ENSP00000264167	29	29	29	45.6	658	72.911	0
ENSP00000386731;ENSP00000264170;ENSP00000364928	24	24	24	63.4	465	52.351	0
ENSP00000264193	33	33	33	57.9	454	50.151	0
ENSP00000383274;ENSP00000264211;ENSP00000473510;ENSP00000364073	35	27	27	23.2	1585	176.65	1.2366e-163
ENSP00000264220	28	28	28	52.6	517	57.398	9.6155e-227
ENSP00000421096;ENSP00000264221;ENSP00000382595	42	42	42	71.8	425	47.079	0
ENSP00000264235;ENSP00000324806	13	10	10	44.8	420	46.744	1.254e-96
ENSP00000264254	13	13	13	55.6	239	27.614	1.6743e-106
ENSP00000386681;ENSP00000264258;ENSP00000387163	24	24	24	82.4	125	14.463	3.081e-255
ENSP00000264279	35	35	35	65.8	529	59.578	0
ENSP00000423909;ENSP00000423002;ENSP00000370882;ENSP00000264312;ENSP00000416943;ENSP00000399656;ENSP00000379725	15	15	15	49	245	27.626	7.1736e-126
ENSP00000264335	36	33	33	94.9	255	29.174	0
ENSP00000264350	11	11	11	13.2	1024	116.85	6.1714e-57
ENSP00000264389;ENSP00000425976	30	30	30	85	406	46.268	0
ENSP00000264414;ENSP00000343601	62	62	62	66	768	88.929	0
ENSP00000386433;ENSP00000264447	44	44	44	25.4	1978	220.62	3.784e-291
ENSP00000264449;ENSP00000371084	20	20	19	19.3	1149	129.72	1.7298e-108
ENSP00000264515;ENSP00000356132	14	14	14	22.7	538	59.152	2.0675e-49
ENSP00000264595	5	5	5	22.3	346	37.208	7.1866e-52
ENSP00000264638	25	25	25	17.8	1384	156.26	2.1345e-118
ENSP00000264639	57	57	57	78.8	534	60.977	0
ENSP00000467985;ENSP00000264657	55	55	1	74.8	770	88.067	0
ENSP00000343873;ENSP00000264663	50	50	50	42.6	1086	113.89	0
ENSP00000264670;ENSP00000420957	43	43	43	59.1	767	86.47	0
ENSP00000264689	15	15	15	38	469	53.261	6.47e-117
ENSP00000426255;ENSP00000264694	23	23	23	30.1	840	97.944	4.6603e-98
ENSP00000264705	93	93	90	41.8	2225	242.98	0
ENSP00000264710	24	23	20	94.5	200	22.541	1.5089e-256
ENSP00000342778;ENSP00000264714	24	24	24	51.3	546	59.271	0
ENSP00000352536;ENSP00000264720	18	18	18	21.1	911	100.68	4.1193e-50
ENSP00000381193;ENSP00000381191;ENSP00000399828;ENSP00000381197;ENSP00000264758	21	21	20	34.6	662	73.332	0
ENSP00000431885;ENSP00000264818	29	29	28	24.3	1187	133.65	8.8738e-133
ENSP00000264832	22	22	22	32.3	532	57.825	0
ENSP00000264870	21	21	20	29	732	83.267	2.8978e-140
ENSP00000421304;ENSP00000264883	23	23	23	53.6	459	50.775	0
ENSP00000264893	40	40	19	71.3	429	49.398	0
ENSP00000264908	6	6	6	18	323	36.375	5.2371e-46
ENSP00000264932	32	32	32	54.7	664	72.691	0
ENSP00000376707;ENSP00000264951	44	44	44	26.9	1694	192.84	2.5206e-182
ENSP00000264954	19	19	19	73.7	217	24.279	8.7076e-225
ENSP00000264993;ENSP00000391955	14	14	14	72.1	258	27.335	0
ENSP00000264995	14	14	14	32.8	348	38.632	1.6147e-81
ENSP00000265000	19	19	19	28.9	657	75.388	3.1384e-152
ENSP00000414398;ENSP00000265028	17	17	17	41.3	358	40.513	0
ENSP00000265044	9	9	9	24.9	185	21.08	3.8905e-88
ENSP00000402798;ENSP00000381176;ENSP00000265052;ENSP00000404146	12	12	12	46.9	303	33.261	4.5202e-109
ENSP00000265056	61	61	61	63.1	904	101.89	0
ENSP00000265062	19	19	19	82.1	207	23.489	0
ENSP00000265069	36	36	36	36.7	1074	117.01	0
ENSP00000265070	12	12	10	43.6	298	33.81	6.9073e-143
ENSP00000427100;ENSP00000426850;ENSP00000422806;ENSP00000422078;ENSP00000265073	21	21	21	86.6	127	14.395	4.7747e-222
ENSP00000265081	28	28	28	25.2	1137	127.41	3.6333e-140
ENSP00000265097	13	13	13	30.8	351	38.771	6.3079e-45
ENSP00000430147;ENSP00000428223;ENSP00000428177;ENSP00000265100	37	7	7	86.9	145	17.256	4.3066e-280
ENSP00000265107	12	12	12	22.6	654	73.2	1.0275e-71
ENSP00000424387;ENSP00000265112;ENSP00000387710	57	57	54	66.7	723	83.434	0
ENSP00000265148;ENSP00000369365	29	29	29	11.4	2701	316.41	9.0965e-61
ENSP00000265164	11	11	11	36.9	293	33.31	7.7933e-63
ENSP00000265174	20	20	19	39.4	624	70.832	1.7669e-165
ENSP00000382051;ENSP00000265175	26	23	23	23.9	1233	133.63	3.9552e-247
ENSP00000378294;ENSP00000265195	12	12	12	29.3	461	52.084	5.7224e-94
ENSP00000265245	13	13	13	19.6	658	75.225	7.8573e-59
ENSP00000265260	19	19	19	66.3	178	18.925	1.0646e-230
ENSP00000265271	29	26	26	29.2	1060	118.72	1.4162e-155
ENSP00000265277;ENSP00000358464	14	14	14	23.7	536	59.743	4.479e-85
ENSP00000420485;ENSP00000419665;ENSP00000419541;ENSP00000419388;ENSP00000265304	17	17	17	79.1	148	17.259	0
ENSP00000265316	4	4	4	5.1	842	93.884	3.3103e-12
ENSP00000378487;ENSP00000378484;ENSP00000265333	34	34	34	86.2	283	30.772	0
ENSP00000265335	123	123	123	68.6	1312	153.89	0
ENSP00000265350	7	7	7	42.9	212	23.222	3.3355e-33
ENSP00000265351	44	44	44	37.4	1204	136.31	0
ENSP00000342438;ENSP00000265385;ENSP00000399400;ENSP00000346219;ENSP00000345096	21	19	19	42.9	489	52.597	3.3152e-105
ENSP00000265388;ENSP00000418646	32	32	32	44.7	923	104.2	0
ENSP00000265395	18	18	18	49.1	336	35.329	0
ENSP00000379527;ENSP00000265404	12	12	12	41.4	295	34.291	1.8123e-71
ENSP00000265433	32	32	32	45.8	754	84.958	1.9419e-288
ENSP00000441400;ENSP00000441748;ENSP00000404412;ENSP00000398610;ENSP00000361305;ENSP00000353827;ENSP00000265447	39	38	37	53	472	51.242	0
ENSP00000265462;ENSP00000335334;ENSP00000335363	18	18	18	64	214	22.086	1.1017e-191
ENSP00000265465	10	10	10	19.9	598	65.947	1.8735e-33
ENSP00000400821;ENSP00000265517	25	25	25	30.2	894	99.35	1.6577e-127
ENSP00000385757;ENSP00000265523	26	26	26	61.1	296	33.428	0
ENSP00000408576;ENSP00000265537	29	29	29	34.4	903	101.97	4.0103e-147
ENSP00000341028;ENSP00000265560	29	27	26	33.2	916	103.96	3.701e-143
ENSP00000265562	40	40	39	25.8	1636	178.97	5.9947e-174
ENSP00000394041;ENSP00000265563	22	22	19	65.8	404	45.518	9.4157e-299
ENSP00000265564	13	13	13	53.3	291	31.821	0
ENSP00000265594	29	29	29	41.2	725	80.472	6.8787e-296
ENSP00000265631;ENSP00000400101	38	38	27	53.3	675	74.175	0
ENSP00000446108;ENSP00000265641;ENSP00000439084;ENSP00000365803	23	23	23	32.3	773	88.367	7.4463e-110
ENSP00000289734;ENSP00000339620;ENSP00000265709	38	38	37	26.1	1880	206.02	0
ENSP00000378137;ENSP00000265729	19	19	19	62.3	183	20.345	2.9774e-130
ENSP00000397087;ENSP00000265734	17	16	16	66.9	326	36.938	1.0527e-268
ENSP00000265754;ENSP00000265753	24	24	24	67.5	228	25.2	0
ENSP00000265758;ENSP00000401191	6	6	6	22.1	281	31.88	3.6374e-54
ENSP00000371638;ENSP00000265773;ENSP00000371629;ENSP00000349788	51	31	31	30.5	1590	181.28	0
ENSP00000265838	36	36	36	74.9	427	45.199	0
ENSP00000265849	16	16	16	22.9	862	95.796	8.3603e-185
ENSP00000385334;ENSP00000382562;ENSP00000265854	32	32	32	48.3	718	83.066	0
ENSP00000346726;ENSP00000265866	20	18	18	61.6	331	35.238	0
ENSP00000445254;ENSP00000441820;ENSP00000265872	32	32	32	27.9	1135	131.04	1.0587e-238
ENSP00000265909	13	13	13	12.9	992	108.6	1.164e-32
ENSP00000393638;ENSP00000265963	12	12	12	21	548	62.031	1.6878e-71
ENSP00000265970	26	26	26	16.7	1686	190.68	1.7391e-110
ENSP00000265986;ENSP00000360637	49	49	49	48	1019	117.97	3.508e-296
ENSP00000265990	49	49	49	29	1849	206.89	4.8308e-297
ENSP00000266069	9	9	9	41.7	228	26.748	9.8876e-119
ENSP00000378752;ENSP00000266070	39	39	12	21.8	2240	243.87	2.4528e-152
ENSP00000266079	49	49	49	49.1	941	106.92	0
ENSP00000266087;ENSP00000371490	10	10	10	21.3	522	58.502	3.4179e-61
ENSP00000266126	21	21	21	59.3	351	38.989	5.8485e-193
ENSP00000266544	27	27	27	67.4	377	42.509	3.7014e-214
ENSP00000266732	45	45	29	65.9	694	75.491	0
ENSP00000266735	9	9	9	98.8	86	9.7251	2.4775e-135
ENSP00000266970;ENSP00000243067	22	20	17	66.1	298	33.929	6.8028e-180
ENSP00000267012	11	9	9	19.5	565	61.874	4.9184e-49
ENSP00000267064	46	46	2	31.3	1214	132.88	0
ENSP00000408741;ENSP00000267082	12	12	12	16.5	798	86.902	3.1249e-49
ENSP00000267103	12	12	12	43.6	376	42.449	7.4362e-97
ENSP00000267116	6	6	6	7.1	1076	115.08	1.5393e-34
ENSP00000267163	37	37	37	36.1	928	106.16	2.1418e-182
ENSP00000473480;ENSP00000267176;ENSP00000473665;ENSP00000387361	36	36	27	31.4	1392	154.18	2.821e-228
ENSP00000267199	26	26	26	41.8	596	67.61	1.2079e-147
ENSP00000267205	11	11	11	46.4	211	23.625	1.7598e-77
ENSP00000267229	47	47	2	35.8	980	110.66	2.0566e-257
ENSP00000267425;ENSP00000380020	18	18	18	38.1	636	69.437	7.3508e-276
ENSP00000405559;ENSP00000267436	18	18	18	40.6	463	50.315	7.7838e-144
ENSP00000378399;ENSP00000267522	11	11	11	33.3	387	43.214	3.5631e-61
ENSP00000452280;ENSP00000450975;ENSP00000267568	12	12	12	40.5	351	38.499	2.2885e-82
ENSP00000267622	52	52	52	28.5	1979	227.58	0
ENSP00000267750;ENSP00000249209	8	8	8	41.5	183	20.086	1.6751e-51
ENSP00000267812	15	15	15	33.9	439	51.958	3.9886e-70
ENSP00000267814	22	22	22	72.5	357	38.324	0
ENSP00000267884	16	16	16	79.4	136	14.57	0
ENSP00000453801;ENSP00000267973	18	18	18	69.5	305	33.58	1.63e-289
ENSP00000455998;ENSP00000267978;ENSP00000457788;ENSP00000454589	10	10	10	11.1	1017	113.46	6.6352e-45
ENSP00000268058;ENSP00000378567;ENSP00000456486;ENSP00000394642;ENSP00000395576;ENSP00000268059;ENSP00000457023;ENSP00000456277;ENSP00000353004;ENSP00000378564;ENSP00000315434	29	29	29	32.7	882	97.55	7.2651e-173
ENSP00000268097	11	11	11	20.4	529	60.702	1.4663e-60
ENSP00000268099	7	7	7	19.1	329	36.648	1.3233e-271
ENSP00000268182	126	126	121	64.9	1657	189.25	0
ENSP00000268206;ENSP00000352418	34	34	34	32.4	1120	125.43	0
ENSP00000268220	15	15	15	44.1	179	20.625	1.6782e-80
ENSP00000268261	23	23	21	70.3	246	28.082	5.1343e-86
ENSP00000268296;ENSP00000454623	19	18	15	17.7	1163	127.83	3.8413e-62
ENSP00000268379	30	30	30	61.4	453	48.442	0
ENSP00000268482	25	25	24	22.2	1227	140.5	8.4237e-172
ENSP00000268638	18	18	18	43.2	426	48.356	5.9913e-119
ENSP00000268668	18	18	18	66.9	172	20.776	6.4549e-175
ENSP00000268712;ENSP00000379192	32	32	30	15.8	2440	270.21	1.9777e-125
ENSP00000268717;ENSP00000437606	18	18	18	47	423	47.873	0
ENSP00000268802	14	14	14	41.5	412	46.674	1.3264e-60
ENSP00000268835;ENSP00000439129;ENSP00000392536;ENSP00000443967	29	29	28	75.9	369	40.925	0
ENSP00000268854	14	14	14	26.2	599	67.497	6.6524e-143
ENSP00000269122	123	123	95	69.5	1675	191.61	0
ENSP00000269137;ENSP00000414516	5	5	5	10.1	387	42.216	1.7504e-28
ENSP00000269143	44	44	43	44.3	797	88.583	0
ENSP00000269221	13	13	13	20.4	657	74.974	1.8711e-97
ENSP00000269228	6	6	6	5.2	1278	142.17	8.5755e-22
ENSP00000269243	160	127	118	64.6	1976	229	0
ENSP00000464205;ENSP00000441348;ENSP00000269321;ENSP00000383556	19	19	19	64.2	204	23.207	0
ENSP00000269349	42	42	37	76.4	411	46.871	0
ENSP00000269373	15	15	15	42.1	309	34.412	1.4381e-92
ENSP00000269445	9	9	9	11.7	669	75.935	8.2407e-28
ENSP00000269601	7	7	7	44.4	142	16.786	1.7239e-37
ENSP00000269701	14	14	14	18.8	692	76.107	8.9759e-52
ENSP00000269848	51	47	45	54.7	780	85.018	0
ENSP00000269886;ENSP00000470792;ENSP00000404568	17	17	17	41.6	368	41.489	1.1238e-111
ENSP00000270066	13	13	13	40.8	520	57.65	5.8439e-137
ENSP00000270142	18	18	18	99.4	154	15.936	3.0399e-255
ENSP00000408192;ENSP00000270176	22	22	22	32.9	791	88.088	2.8822e-213
ENSP00000451828;ENSP00000451166;ENSP00000450688;ENSP00000385326;ENSP00000384293;ENSP00000270202	19	16	16	46.2	480	55.686	5.0936e-69
ENSP00000270225;ENSP00000440818;ENSP00000416557	23	23	23	72.8	346	38.449	0
ENSP00000270502	10	9	9	34.6	260	29.233	5.6018e-41
ENSP00000270517;ENSP00000252440	12	12	12	44.1	431	49.148	2.7652e-159
ENSP00000270538	39	39	38	59.3	452	51.355	1.1562e-298
ENSP00000270586	9	9	9	25.1	239	25.357	1.4424e-56
ENSP00000270625	41	41	41	90.5	158	18.431	0
ENSP00000270776	35	35	35	68.9	483	53.139	0
ENSP00000270792	11	11	11	53.8	93	10.438	3.5655e-143
ENSP00000271308;ENSP00000440618	18	18	18	80.1	241	26.411	0
ENSP00000356820;ENSP00000271373	7	7	7	52.8	127	14.279	3.7059e-46
ENSP00000271526	9	9	9	21.4	491	52.417	5.9551e-99
ENSP00000271628	6	6	6	18.9	424	44.385	1.2554e-98
ENSP00000271638	11	11	11	60	105	11.74	0
ENSP00000357856;ENSP00000431259;ENSP00000376484;ENSP00000354467;ENSP00000386836;ENSP00000271715	28	28	28	25	1315	145.29	1.0169e-214
ENSP00000271732	9	7	7	36.8	285	32.767	3.4569e-65
ENSP00000271764;ENSP00000356081	25	25	25	55.5	584	64.706	2.412e-236
ENSP00000272065	13	13	13	56.3	158	18.042	0
ENSP00000442980;ENSP00000440005;ENSP00000272102	17	17	3	75.7	181	20.697	0
ENSP00000339883;ENSP00000272163	27	27	27	38.9	615	70.702	1.3871e-243
ENSP00000272217	10	6	6	47.8	186	21.416	3.3225e-100
ENSP00000438778;ENSP00000272227;ENSP00000371024	30	30	30	63.6	437	47.837	0
ENSP00000272252	10	10	10	38.9	342	37.765	1.6444e-127
ENSP00000272313;ENSP00000385912;ENSP00000339769	14	7	7	19.4	764	87.376	1.4036e-44
ENSP00000385659;ENSP00000383981;ENSP00000272317	22	22	9	79.5	156	17.965	0
ENSP00000272348	11	11	11	57.9	76	8.496	4.0836e-78
ENSP00000272418	17	17	17	43.5	430	48.006	2.9183e-202
ENSP00000272424	7	7	7	42.3	175	19.661	1.8492e-50
ENSP00000414224;ENSP00000272519	15	15	11	49	206	23.408	2.3808e-123
ENSP00000272638	13	13	13	33.7	508	56.777	3.5272e-93
ENSP00000272645	6	6	6	47.9	142	16.311	1.6262e-63
ENSP00000272748	9	9	9	20.3	428	47.739	1.3078e-30
ENSP00000386567;ENSP00000272995	13	13	4	46.2	264	29.622	8.6016e-138
ENSP00000273047	17	17	11	75.8	215	23.658	2.6738e-181
ENSP00000443687;ENSP00000273064;ENSP00000441357	15	15	15	52.8	299	33.631	3.6294e-123
ENSP00000273075	19	19	19	46.4	485	53.438	1.2648e-198
ENSP00000273130	30	30	29	59.1	523	56.578	6.6257e-215
ENSP00000273221	17	17	13	18.7	963	108.31	1.0086e-65
ENSP00000273258	6	6	6	31.9	188	21.614	7.7037e-97
ENSP00000273317	11	11	11	22	676	72.189	9.739e-64
ENSP00000273359	18	18	18	69.3	306	33.932	0
ENSP00000273375	13	13	13	47	236	26.422	3.7946e-37
ENSP00000273398	38	38	38	59.6	617	68.303	0
ENSP00000273512;ENSP00000442464;ENSP00000443227	8	8	8	22.3	440	49.062	4.7234e-59
ENSP00000273550	13	13	13	64.5	183	21.225	1.4018e-198
ENSP00000273783	16	16	16	25.7	721	80.379	1.016e-117
ENSP00000273853	15	15	15	18.7	943	106.83	2.6208e-43
ENSP00000273920	11	11	11	32.6	261	28.932	1.8238e-140
ENSP00000273986	17	17	17	72.6	135	15.278	1.1855e-188
ENSP00000274008	25	24	24	34.4	893	97.903	1.9895e-91
ENSP00000274137	7	7	7	61.3	124	13.711	1.1252e-65
ENSP00000274242	12	12	12	73.2	97	11.078	7.4673e-29
ENSP00000274311	21	21	21	49.1	385	43.359	6.0033e-154
ENSP00000429277;ENSP00000428056;ENSP00000274335;ENSP00000338554	31	30	8	40.3	724	83.597	2.4287e-208
ENSP00000274364;ENSP00000379535	81	78	78	42.3	1575	180.58	0
ENSP00000274376	29	29	29	30.9	1047	116.4	2.6607e-262
ENSP00000274456	12	12	3	42.6	188	21.877	1.0441e-183
ENSP00000274458	9	9	9	39.6	202	22.966	2.9155e-93
ENSP00000274606	8	8	2	47.1	153	17.201	1.2085e-211
ENSP00000367873;ENSP00000274695	17	17	17	34	579	65.111	1.7495e-156
ENSP00000274813	24	24	24	35.3	750	83.134	1.9504e-285
ENSP00000382150;ENSP00000274853	31	31	31	46.3	613	67.942	1.0312e-278
ENSP00000274963	14	14	14	30.5	655	74.891	1.4321e-104
ENSP00000275015	11	11	11	30.2	500	52.863	1.3905e-86
ENSP00000275034	31	31	28	19.6	1821	206.69	3.3385e-157
ENSP00000275053	14	14	14	12.6	1243	142.32	9.9438e-45
ENSP00000408775;ENSP00000375973;ENSP00000275262;ENSP00000355094	8	8	8	37	319	35.13	4.3615e-27
ENSP00000275428;ENSP00000386610	16	16	16	66.5	188	21.007	5.1964e-163
ENSP00000275603;ENSP00000352019	54	54	46	71.9	531	58.024	0
ENSP00000378854;ENSP00000275605	15	15	15	43.6	225	25.007	1.4206e-58
ENSP00000420494;ENSP00000381492;ENSP00000344881;ENSP00000275635	6	6	6	31.3	243	26.55	7.7386e-112
ENSP00000275736;ENSP00000348216	10	10	10	21.9	474	54.151	1.3121e-38
ENSP00000275766	11	11	11	45.3	300	32.962	2.9892e-61
ENSP00000442311;ENSP00000340800;ENSP00000275780;ENSP00000316512	10	6	6	16.4	718	82.347	1.6399e-60
ENSP00000275820	11	11	11	14.4	860	96.256	1.8185e-48
ENSP00000276390	29	29	21	57.3	511	56.5	0
ENSP00000276461	26	26	21	69.3	339	37.839	0
ENSP00000428754;ENSP00000276533	8	8	8	39	223	26.047	1.2841e-88
ENSP00000276569	14	14	9	53.2	282	31.28	2.5024e-117
ENSP00000276585	13	13	13	42.2	187	20.843	4.1448e-71
ENSP00000428801;ENSP00000276590	16	16	16	63.5	288	32.805	2.5467e-141
ENSP00000276689	11	11	11	60.9	179	21.831	8.8329e-212
ENSP00000276692;ENSP00000428336	19	19	19	60.3	297	33.601	1.3038e-87
ENSP00000276914	19	19	19	56.5	437	48.075	1.8322e-196
ENSP00000277165	45	45	43	43.4	1118	121.89	0
ENSP00000278100	16	16	5	50.6	314	35.979	1.9787e-261
ENSP00000401145;ENSP00000396708;ENSP00000278187	14	14	14	56.9	313	34.945	5.4489e-190
ENSP00000278353	20	20	20	55.1	312	34.324	0
ENSP00000278407	3	3	3	6.6	500	55.154	5.7237e-09
ENSP00000278412	41	41	41	47.8	709	81.074	0
ENSP00000278422;ENSP00000367562	10	10	10	41.2	296	34.037	1.4616e-65
ENSP00000278483	7	7	7	28.4	197	21.627	1.7104e-52
ENSP00000278505	13	13	13	30	500	55.016	1.2164e-163
ENSP00000388058;ENSP00000278616	93	93	93	32.7	3056	350.71	0
ENSP00000278618	14	14	14	45	309	35.776	1.493e-115
ENSP00000278671	9	9	9	62.7	161	17.745	4.3589e-139
ENSP00000278823	43	43	33	57	668	75.022	0
ENSP00000278840;ENSP00000257261	9	9	9	24.3	444	52.259	1.0675e-67
ENSP00000278849;ENSP00000378295	14	14	14	16.6	914	104.99	7.6413e-46
ENSP00000435726;ENSP00000432119;ENSP00000278856	13	13	13	36.6	385	42.441	1.8393e-95
ENSP00000395339;ENSP00000278980	5	5	5	24.1	199	22.412	3.2694e-114
ENSP00000441577;ENSP00000279036;ENSP00000279035;ENSP00000361774	17	17	17	32.4	522	59.581	9.4704e-82
ENSP00000279146	25	25	25	83.9	330	37.636	0
ENSP00000339950;ENSP00000279227	45	45	45	68.6	663	75.429	0
ENSP00000443631;ENSP00000279230;ENSP00000324660	13	13	13	11.3	1234	138.8	2.6495e-31
ENSP00000279242	10	10	10	60.2	166	19.198	2.1582e-210
ENSP00000435272;ENSP00000434176;ENSP00000431984;ENSP00000431686;ENSP00000279247	49	49	49	56	714	81.889	0
ENSP00000279281	29	29	29	37.3	782	86.041	4.7766e-154
ENSP00000455995;ENSP00000279387	17	15	15	58.6	307	35.08	0
ENSP00000376816;ENSP00000280154	27	27	27	55.9	458	50.576	0
ENSP00000280326	69	69	69	77.4	541	59.67	0
ENSP00000280346	21	21	21	34.5	647	68.996	0
ENSP00000280377;ENSP00000258123	40	40	38	38.8	981	112.42	2.0834e-251
ENSP00000280551	27	27	27	28.4	1032	113.01	1.3906e-240
ENSP00000280557	12	12	12	53	198	22.092	5.1359e-191
ENSP00000280571	9	9	8	52.1	211	23.986	3.1451e-169
ENSP00000411303;ENSP00000280701	7	7	7	31.1	376	40.034	4.7867e-211
ENSP00000450350;ENSP00000449785;ENSP00000449106;ENSP00000446717;ENSP00000446537;ENSP00000280756	6	6	6	68.1	116	11.748	6.3496e-89
ENSP00000280800;ENSP00000443463	8	8	8	16.1	589	65.471	3.7969e-38
ENSP00000281038	14	14	14	34.6	477	54.089	1.4677e-72
ENSP00000281141	8	8	8	26.2	336	39.134	2.0359e-41
ENSP00000281182	9	9	9	28.9	415	45.069	2.4169e-101
ENSP00000281243	16	16	16	73	244	25.789	1.4962e-232
ENSP00000281273	9	9	9	30.1	415	46.712	6.9963e-86
ENSP00000281317	21	21	21	49	418	46.538	1.8067e-185
ENSP00000425006;ENSP00000422607;ENSP00000281455;ENSP00000426244;ENSP00000426150	36	36	33	56.6	698	77.942	0
ENSP00000281456	33	10	10	63.1	298	33.064	1.5095e-244
ENSP00000281513	55	55	55	23.8	2371	268.57	0
ENSP00000281543	11	11	11	20.8	669	74.327	3.9486e-73
ENSP00000417826;ENSP00000281701;ENSP00000375747;ENSP00000341362	14	14	14	23.8	765	85.037	4.8996e-139
ENSP00000281828	42	42	42	63.5	589	66.115	0
ENSP00000282041	15	15	15	6.9	2579	292.48	7.3633e-59
ENSP00000381736;ENSP00000282050	69	69	1	74.3	553	59.75	0
ENSP00000282074	15	15	15	54	224	26.152	2.3904e-57
ENSP00000386985;ENSP00000282077;ENSP00000376352	16	15	14	45.2	436	49.244	3.9465e-84
ENSP00000379344;ENSP00000282268	12	12	1	36.8	334	38.057	9.0728e-124
ENSP00000422634;ENSP00000282356	20	20	19	43.8	473	51.925	6.8344e-178
ENSP00000418108;ENSP00000282486	15	15	1	36.1	388	41.817	3.9271e-106
ENSP00000406266;ENSP00000282516	63	63	63	24.5	2697	304.34	2.49e-207
ENSP00000409654;ENSP00000283027	8	8	8	34.3	309	33.412	1.0551e-142
ENSP00000283109	5	5	5	13.8	552	63.282	6.1489e-112
ENSP00000283131	79	79	56	60.2	1052	121.9	0
ENSP00000283179	69	69	3	51.8	825	90.583	0
ENSP00000283195	142	142	91	45.5	3224	358.2	0
ENSP00000283290	11	11	11	29.3	314	35.864	1.1219e-128
ENSP00000283351	34	34	34	25.9	1435	161	3.1882e-123
ENSP00000283415	18	18	18	31.5	534	59.151	6.5848e-129
ENSP00000460263;ENSP00000458762;ENSP00000383962;ENSP00000283429	12	12	12	44.5	299	33.344	2.2701e-85
ENSP00000395558;ENSP00000283629;ENSP00000283628	5	4	4	13.9	504	56.452	3.7295e-48
ENSP00000283646	16	16	16	50.5	311	33.269	3.1606e-154
ENSP00000283875	13	13	13	30.8	439	49.452	1.4922e-99
ENSP00000283882	9	9	9	28.1	299	33.592	1.5421e-55
ENSP00000284049	25	18	18	16.3	1710	196.69	3.3549e-86
ENSP00000284320	39	39	39	70.7	608	67.454	0
ENSP00000422542;ENSP00000284440	21	21	21	85.7	223	24.824	3.0171e-296
ENSP00000284719	32	32	12	75.3	396	44.743	0
ENSP00000284967;ENSP00000305682	20	20	20	60.4	338	38.711	2.9534e-83
ENSP00000285021;ENSP00000404002	13	13	13	16	940	105.95	2.4884e-65
ENSP00000285093	34	34	34	77.1	397	41.924	0
ENSP00000285379	14	14	14	58.1	260	29.246	1.7518e-136
ENSP00000285398	16	16	16	22.6	782	89.277	7.4643e-127
ENSP00000285420;ENSP00000384190	12	12	12	39	323	37.325	2.9806e-95
ENSP00000285518	21	21	21	50.8	364	42.072	8.2843e-140
ENSP00000285670;ENSP00000383411	16	16	15	39.7	441	49.626	5.3558e-147
ENSP00000358656;ENSP00000358652;ENSP00000358651;ENSP00000358647;ENSP00000358646;ENSP00000345236;ENSP00000285735	17	8	8	86.5	193	22.006	1.6475e-278
ENSP00000285737	6	6	6	7.4	852	94.615	2.951e-19
ENSP00000285814	16	16	16	53.6	293	34.222	0
ENSP00000285848	13	13	13	23.8	495	55.269	3.4769e-49
ENSP00000285873	49	49	49	33.2	1508	168.59	0
ENSP00000285930	23	23	23	61.7	316	35.853	6.7101e-238
ENSP00000285968	73	73	73	38.2	2012	227.92	0
ENSP00000286091	61	61	61	64	645	72.932	0
ENSP00000286371	9	9	9	39.4	279	31.512	2.803e-99
ENSP00000363925;ENSP00000363919;ENSP00000286398	93	93	93	61.2	1197	135.65	0
ENSP00000377634;ENSP00000286523	18	18	18	21.4	1045	114.99	6.882e-98
ENSP00000286621;ENSP00000443965;ENSP00000361819;ENSP00000438321	31	31	31	80.7	362	40.545	0
ENSP00000286648	15	15	15	52.3	260	30.518	1.6594e-110
ENSP00000286713	15	15	15	59.7	288	31.73	2.875e-220
ENSP00000286788;ENSP00000444984	59	59	11	88.1	548	59.62	0
ENSP00000286835;ENSP00000382703;ENSP00000402377	15	12	12	16.8	1147	125.87	3.7443e-155
ENSP00000452133;ENSP00000450894;ENSP00000286953;ENSP00000401770	6	6	6	56.9	58	6.662	9.7077e-18
ENSP00000287022	16	16	16	73.9	111	13.53	2.8663e-143
ENSP00000428085;ENSP00000287038	19	19	19	89.6	115	12.784	0
ENSP00000287156;ENSP00000341980	11	11	11	55.6	153	17.769	2.4337e-103
ENSP00000287394	21	21	18	16.8	1390	158.55	3.8524e-158
ENSP00000287497;ENSP00000441691	20	20	19	19.9	1152	127.18	4.2925e-61
ENSP00000287600	4	4	4	33.3	150	17.42	4.1125e-44
ENSP00000398754;ENSP00000373318;ENSP00000287647	29	29	29	21.2	1451	164.13	1.353e-188
ENSP00000395084;ENSP00000287859;ENSP00000402029;ENSP00000356440	10	10	10	28	422	47.592	1.0696e-74
ENSP00000457916;ENSP00000288050	27	27	27	30	879	99.363	7.9831e-135
ENSP00000288071;ENSP00000348271;ENSP00000456757;ENSP00000456574;ENSP00000377267	34	4	4	63	479	53.926	0
ENSP00000288078	11	11	11	12.7	1084	117.62	5.2866e-37
ENSP00000288235	66	66	57	51.2	1108	127.06	0
ENSP00000288266	29	29	28	47.4	709	79.663	6.0826e-292
ENSP00000288532	9	9	9	33.6	327	37.14	4.4997e-85
ENSP00000288670	13	6	3	10.4	1092	124.11	4.5771e-41
ENSP00000384945;ENSP00000288828;ENSP00000429654;ENSP00000371821;ENSP00000385297	7	7	7	22.5	436	47.543	1.8108e-36
ENSP00000288937	15	15	15	75.4	175	20.05	4.8405e-75
ENSP00000417273;ENSP00000288986	12	12	11	36.9	377	42.864	3.3884e-37
ENSP00000289175;ENSP00000244815;ENSP00000375857	55	55	53	60.8	752	82.688	0
ENSP00000289228	20	10	10	66.2	376	42.293	1.5819e-209
ENSP00000289371	73	73	72	46.9	1220	138.83	0
ENSP00000289382	9	9	9	26.1	510	55.215	1.4126e-73
ENSP00000289473	41	41	41	81.8	390	44.651	0
ENSP00000290158	51	51	51	55	876	97.169	0
ENSP00000383935;ENSP00000290216	10	10	10	34.9	378	41.294	2.4584e-165
ENSP00000290231	19	19	19	39	579	65.536	1.2998e-121
ENSP00000379673;ENSP00000290246	23	16	16	31.8	720	82.614	6.3072e-261
ENSP00000290291	23	23	23	42.4	677	73.324	4.6233e-297
ENSP00000290332	25	25	24	45.9	686	70.995	0
ENSP00000290349	23	23	19	84.8	277	30.375	0
ENSP00000290354	5	1	1	16.2	277	30.85	5.3661e-106
ENSP00000389130;ENSP00000357864;ENSP00000290524	20	20	20	44.8	616	65.322	4.8855e-124
ENSP00000290541	13	13	13	50.8	264	29.204	0
ENSP00000290573	51	48	48	55.1	917	102.38	0
ENSP00000364490;ENSP00000290597;ENSP00000442988	15	15	15	27.9	563	61.719	2.806e-115
ENSP00000290650	36	36	36	22.8	1749	200.21	4.4153e-148
ENSP00000290810;ENSP00000351990;ENSP00000377637;ENSP00000368776	29	29	29	59	534	60.246	0
ENSP00000290858	16	16	3	71.4	182	21.508	3.1147e-164
ENSP00000290921;ENSP00000372411	19	19	12	40.9	440	47.535	6.4802e-118
ENSP00000290949	12	12	12	26.2	351	40.329	1.5072e-72
ENSP00000393978;ENSP00000291281	22	22	17	31.4	878	96.749	3.8445e-132
ENSP00000291386	11	11	11	55.7	194	22.574	1.2581e-106
ENSP00000291439;ENSP00000388996	31	31	25	73	423	48.586	1.6958e-243
ENSP00000291458	13	13	13	76.4	144	16.62	0
ENSP00000291552;ENSP00000369629;ENSP00000418705;ENSP00000381205	14	14	14	49.2	240	27.872	8.3443e-181
ENSP00000291565	20	20	20	53.8	312	35.102	0
ENSP00000291568	8	8	8	94.9	98	11.139	1.8407e-141
ENSP00000443510;ENSP00000381140;ENSP00000381138;ENSP00000381135;ENSP00000332989;ENSP00000291572	9	9	9	19.1	376	43.38	3.1112e-48
ENSP00000291574	22	22	22	19.8	1259	142.19	6.6249e-108
ENSP00000291577;ENSP00000344901	24	24	24	59.7	268	28.17	8.3109e-246
ENSP00000380820;ENSP00000291688	21	21	21	13.8	1980	218.4	9.8021e-77
ENSP00000292035;ENSP00000349530	8	8	8	33.4	311	35.431	3.0475e-49
ENSP00000292123;ENSP00000464840;ENSP00000467423;ENSP00000415895	49	49	32	45.1	915	102.64	0
ENSP00000292147	11	11	11	54.7	254	27.873	4.1238e-153
ENSP00000317296;ENSP00000292180;ENSP00000357417	17	17	17	36.3	490	54.187	8.3538e-95
ENSP00000292199	19	19	19	23.8	975	107.61	2.6406e-82
ENSP00000292431	11	11	11	24.3	527	57.258	1.5973e-73
ENSP00000395311;ENSP00000292476	6	6	6	34.4	244	27.547	2.2195e-40
ENSP00000434064;ENSP00000292510;ENSP00000434556;ENSP00000366565	13	13	13	51.6	221	25.425	2.1669e-108
ENSP00000292616	11	11	11	21.6	647	70.86	7.433e-77
ENSP00000391211;ENSP00000292644	43	43	43	79.9	433	48.633	0
ENSP00000292782	14	14	14	49.8	259	30.124	7.977e-89
ENSP00000394617;ENSP00000292823	14	14	8	45.5	367	41.731	7.3162e-64
ENSP00000301608;ENSP00000293217	24	24	24	49.7	660	74.423	0
ENSP00000293328	36	10	10	46.9	787	89.865	0
ENSP00000293350;ENSP00000410142	22	22	22	28.4	802	85.126	3.1166e-254
ENSP00000293373;ENSP00000445596	55	55	52	46.8	1127	128.15	0
ENSP00000466718;ENSP00000293406	12	12	12	44.6	195	21.701	5.4444e-57
ENSP00000293677	27	27	27	45.4	756	79.578	1.0712e-284
ENSP00000293760	12	12	12	23.3	503	56.974	2.9404e-65
ENSP00000293777	4	4	4	32.5	117	13.129	6.698e-24
ENSP00000293831;ENSP00000463486	39	34	22	74.6	406	46.153	0
ENSP00000463784;ENSP00000463470;ENSP00000462322;ENSP00000293842	37	37	7	86.9	145	17.258	0
ENSP00000380159;ENSP00000293981	7	7	7	49.3	140	14.563	1.1413e-33
ENSP00000294066	14	14	14	19.8	820	91.555	3.1899e-293
ENSP00000389059;ENSP00000294129	24	24	24	32.3	715	78.237	3.3899e-126
ENSP00000436679;ENSP00000294172;ENSP00000453885;ENSP00000408864	26	26	26	40.4	619	70.182	5.6034e-170
ENSP00000294179;ENSP00000367129	16	16	16	52.7	355	39.672	2.2228e-155
ENSP00000420673;ENSP00000418868;ENSP00000418153;ENSP00000417048;ENSP00000294189	19	19	19	61	159	17.752	6.6675e-87
ENSP00000294247;ENSP00000355091;ENSP00000425765;ENSP00000385751;ENSP00000423974	16	10	10	27.4	709	79.426	5.507e-56
ENSP00000294353	7	7	7	12.2	744	83.92	5.0143e-26
ENSP00000294360	8	8	8	61.2	160	18.048	2.2783e-94
ENSP00000294383	58	58	58	25.3	2620	294.36	1.67e-227
ENSP00000294507	5	5	5	21	262	29.937	1.8403e-24
ENSP00000359184;ENSP00000359182;ENSP00000355106;ENSP00000294724;ENSP00000354635;ENSP00000359180;ENSP00000354971	63	63	63	39.1	1532	174.76	0
ENSP00000294785	6	6	6	8.5	709	78.41	4.6232e-29
ENSP00000294952;ENSP00000281394;ENSP00000415696	25	25	25	41.5	780	88.313	9.6015e-253
ENSP00000294973	18	18	18	57	286	32.556	1.7315e-103
ENSP00000295006	19	19	4	29.4	700	79.994	4.7316e-83
ENSP00000401737;ENSP00000375740;ENSP00000355708;ENSP00000355707;ENSP00000355705;ENSP00000355703;ENSP00000355702;ENSP00000355701;ENSP00000355700;ENSP00000355697;ENSP00000355696;ENSP00000355695;ENSP00000355694;ENSP00000338189;ENSP00000337361;ENSP00000337342;ENSP00000295008;ENSP00000403614;ENSP00000355699;ENSP00000355692	7	7	7	51.6	128	15.128	5.676e-39
ENSP00000295025	22	21	21	42	619	68.519	9.0415e-151
ENSP00000385557;ENSP00000295065;ENSP00000400795	21	21	21	82.2	297	33.733	0
ENSP00000345837;ENSP00000295066	6	6	6	70.7	99	11.25	3.2256e-69
ENSP00000376111;ENSP00000295079	9	9	9	28.5	291	32.544	6.5554e-49
ENSP00000295095	24	24	23	55.4	475	54.544	2.8975e-181
ENSP00000295119	10	10	10	40.8	326	34.773	3.9697e-141
ENSP00000295321	13	13	13	16.1	819	91.954	3.2298e-58
ENSP00000295448;ENSP00000425868	12	7	7	46.7	276	31.084	1.9239e-115
ENSP00000422040;ENSP00000295470	23	21	21	38.1	420	46.437	4.0082e-280
ENSP00000295588	12	12	12	33.7	392	46.189	3.5159e-142
ENSP00000445306;ENSP00000295598	57	57	3	48.7	1023	113	0
ENSP00000295640	36	36	36	55.7	650	72.595	0
ENSP00000295682	1	1	1	10.5	162	17.595	3.7286e-39
ENSP00000327137;ENSP00000295685	37	37	37	89.7	300	34.333	0
ENSP00000295688;ENSP00000357242	57	57	57	77.1	545	60.533	0
ENSP00000295746	38	38	38	39.1	905	102.18	8.816e-286
ENSP00000295770	16	15	15	21.7	826	93.673	2.0588e-69
ENSP00000295899	12	12	12	54.4	204	23.743	1.2043e-58
ENSP00000295901;ENSP00000418695;ENSP00000419227;ENSP00000377952	41	41	41	75.3	389	45.531	0
ENSP00000295952;ENSP00000295951	16	16	16	24.3	811	93.202	1.4403e-50
ENSP00000351339;ENSP00000415599;ENSP00000295956;ENSP00000420213	128	117	114	55.6	2578	275.66	0
ENSP00000420315;ENSP00000295962	14	14	14	35.6	337	38.33	2.0201e-201
ENSP00000323462;ENSP00000296003;ENSP00000334070	6	6	6	11	598	66.653	1.3112e-35
ENSP00000296048;ENSP00000340736	10	10	10	27.9	333	37.478	3.3123e-112
ENSP00000378769;ENSP00000351298;ENSP00000296122	23	7	7	62.4	327	37.186	0
ENSP00000296149	10	10	10	38.3	266	29.793	2.3104e-61
ENSP00000296161	38	38	38	49.7	740	83.553	0
ENSP00000296220	16	16	14	24.8	747	83.642	2.2837e-82
ENSP00000392913;ENSP00000296223;ENSP00000415536;ENSP00000411883	8	8	8	56	150	17.143	3.8666e-111
ENSP00000296255	52	52	52	75.5	607	68.569	0
ENSP00000376272;ENSP00000296273	28	28	28	74.4	363	39.681	0
ENSP00000296328	16	16	16	34.4	489	54.862	0
ENSP00000369098;ENSP00000296402;ENSP00000339740;ENSP00000378032;ENSP00000422566	28	28	1	61.9	478	54.127	0
ENSP00000296411	19	19	19	58	386	43.215	2.1082e-202
ENSP00000296412	25	25	25	49.2	374	39.724	0
ENSP00000296424	10	10	10	43.3	245	26.724	3.9891e-113
ENSP00000415972;ENSP00000392569;ENSP00000296443;ENSP00000390478	14	14	14	45.4	304	32.276	2.017e-117
ENSP00000296456	24	24	24	34	732	81.224	0
ENSP00000422482;ENSP00000296464	51	44	44	63.6	839	94.511	0
ENSP00000296490	17	17	17	46	313	35.079	8.4618e-297
ENSP00000404912;ENSP00000393448;ENSP00000296503	33	33	25	67.5	209	24.033	0
ENSP00000296509	15	15	15	51.7	205	23.51	2.379e-142
ENSP00000296511	46	46	46	95	320	35.936	0
ENSP00000296543	70	70	59	64	866	101.27	0
ENSP00000296577	40	40	40	55.9	599	67.314	0
ENSP00000422392;ENSP00000296581	10	10	10	65	80	9.1275	2.8346e-37
ENSP00000296597	13	13	13	66.9	169	19.856	5.4006e-104
ENSP00000296666;ENSP00000421965	11	11	11	26.5	445	46.701	4.5335e-211
ENSP00000296674	21	21	21	78.3	143	15.807	4.8541e-121
ENSP00000296684	8	8	8	45.7	175	20.108	2.9153e-28
ENSP00000377943;ENSP00000296702	58	58	56	39.7	1077	121.69	1.0021e-300
ENSP00000296786	20	20	20	43.4	318	36.804	1.5753e-79
ENSP00000296792;ENSP00000424609;ENSP00000440796	27	27	27	51.7	518	58.414	0
ENSP00000296802	13	13	13	39.2	260	30.065	8.6399e-67
ENSP00000427004;ENSP00000296805;ENSP00000296804;ENSP00000405808	17	17	17	23.6	779	86.6	1.1419e-67
ENSP00000296873;ENSP00000394766;ENSP00000367991;ENSP00000399840	21	14	14	45.5	429	49.814	1.6879e-121
ENSP00000428755;ENSP00000296930;ENSP00000341168	37	37	7	74.5	294	32.575	0
ENSP00000441116;ENSP00000297071	13	11	11	52.5	181	20.745	7.9187e-83
ENSP00000297135;ENSP00000377228;ENSP00000334703	28	28	28	34.3	860	94.9	2.2458e-134
ENSP00000297185	67	66	66	74.5	679	73.68	0
ENSP00000297258	30	30	30	95.6	135	15.164	0
ENSP00000297338	22	22	19	36	631	71.689	7.7618e-139
ENSP00000431051;ENSP00000297347	6	6	6	55.9	143	16.279	3.247e-72
ENSP00000297431	14	14	14	31.3	435	50.282	1.0517e-135
ENSP00000297440	28	28	28	38	855	93.52	2.8594e-162
ENSP00000438776;ENSP00000351717;ENSP00000297504	17	17	1	30.3	630	68.066	4.2404e-62
ENSP00000297540	9	9	9	26.4	394	44.402	2.3256e-46
ENSP00000429755;ENSP00000429714;ENSP00000429707;ENSP00000429410;ENSP00000428965;ENSP00000428895;ENSP00000428150;ENSP00000297564	14	14	14	96	75	8.7813	3.1101e-99
ENSP00000297579	20	20	20	34.8	597	67.55	6.6693e-130
ENSP00000297591;ENSP00000398390	34	34	34	21.3	1812	202.02	2.7658e-136
ENSP00000309582;ENSP00000297933;ENSP00000419063;ENSP00000377664;ENSP00000377665	36	36	36	27.6	1439	160.6	8.3085e-165
ENSP00000297990;ENSP00000313978	33	33	33	29.7	1146	127.59	1.3565e-239
ENSP00000298139	12	12	12	9.7	1432	162.46	8.4494e-52
ENSP00000298229	35	35	35	29.3	1258	138.6	1.0674e-166
ENSP00000298281	24	24	24	15.6	1555	173.05	4.1356e-85
ENSP00000298310	25	25	25	24.2	1076	122.95	3.3169e-129
ENSP00000298316	11	11	11	68	175	20.082	4.813e-84
ENSP00000298492	14	14	14	31.3	415	46.9	2.4836e-126
ENSP00000349432;ENSP00000298510	17	17	17	64.3	238	25.838	0
ENSP00000358324;ENSP00000358321;ENSP00000298701;ENSP00000358327;ENSP00000398107	16	16	9	58.4	303	34.276	1.9735e-196
ENSP00000298717	23	23	23	47.4	580	64.473	2.5724e-154
ENSP00000298746	8	8	8	25.5	349	37.252	3.7599e-41
ENSP00000298767	28	28	28	29.7	1190	132.94	3.4334e-149
ENSP00000298852	38	38	38	75.6	439	49.203	0
ENSP00000298875	32	32	32	45.7	782	88.486	4.0104e-209
ENSP00000298910	50	50	50	21.1	2527	286.1	4.7296e-163
ENSP00000298912	23	23	23	26	1002	111.65	5.3095e-137
ENSP00000389535;ENSP00000439485;ENSP00000367239;ENSP00000298942	12	12	12	44.7	302	33.435	3.1004e-131
ENSP00000299138	49	49	49	60.4	796	91.706	0
ENSP00000359346;ENSP00000299166;ENSP00000433145;ENSP00000359344	5	5	5	34.2	155	18.479	2.6703e-21
ENSP00000299192	12	12	12	20.9	680	74.582	2.4782e-75
ENSP00000391713;ENSP00000299204;ENSP00000338814	12	12	12	36.5	447	51.199	8.4844e-111
ENSP00000299238	11	11	11	17.2	775	82.974	1.3011e-54
ENSP00000299299	8	8	8	73.1	104	11.999	5.6889e-35
ENSP00000299300	56	56	56	92.3	535	57.488	0
ENSP00000403487;ENSP00000379975;ENSP00000299421;ENSP00000439606;ENSP00000435323	22	22	22	49.8	452	51.419	5.3435e-108
ENSP00000299427	8	8	8	21.7	563	61.247	1.2506e-119
ENSP00000299492	27	27	26	41.2	876	98.543	3.8778e-183
ENSP00000299518	31	31	31	64.5	366	39.591	8.9299e-289
ENSP00000299543;ENSP00000075430	20	20	20	25.3	961	104.4	2.4979e-79
ENSP00000299601;ENSP00000314610	11	11	11	15.6	666	75.403	1.33e-98
ENSP00000299608	16	16	16	35.9	454	51.871	6.4312e-103
ENSP00000299705	5	5	5	16.1	217	24.777	8.0789e-22
ENSP00000299736	8	8	8	41.2	272	29.73	2.048e-304
ENSP00000299767	89	87	87	70.5	803	92.468	0
ENSP00000299886	38	38	38	43.7	980	108.98	2.1355e-215
ENSP00000299977	40	40	37	47.7	891	101.05	0
ENSP00000454523;ENSP00000299980;ENSP00000377148	45	45	45	45.7	822	91.35	0
ENSP00000300026	30	30	30	75	216	23.742	0
ENSP00000300030;ENSP00000454079	5	5	5	35	160	18.355	9.7504e-27
ENSP00000300086	20	20	20	65.2	399	44.259	7.2996e-301
ENSP00000300087;ENSP00000454691	7	7	7	33.5	182	20.126	5.9967e-135
ENSP00000300107	21	21	21	40.6	633	69.223	8.8463e-176
ENSP00000451742;ENSP00000438451;ENSP00000401486;ENSP00000300134;ENSP00000445409;ENSP00000444530	29	29	29	33.5	847	94.134	3.7895e-250
ENSP00000300146	19	19	19	23.5	770	86.849	8.4134e-66
ENSP00000300151	13	13	13	45.4	251	28.449	4.3436e-53
ENSP00000361930;ENSP00000300161	34	20	20	97.6	246	28.082	0
ENSP00000300176	10	8	8	24.1	481	48.962	9.6757e-40
ENSP00000300181	9	9	8	35.4	395	41.026	8.0709e-75
ENSP00000300249;ENSP00000446343;ENSP00000407723	16	16	1	59	327	37.031	3.5997e-184
ENSP00000300289	63	63	63	76.8	505	56.782	0
ENSP00000300291	22	22	22	65.2	227	26.227	3.7756e-182
ENSP00000300403	22	22	22	30.5	747	85.652	2.3538e-101
ENSP00000300408	33	33	33	90.8	272	29.804	0
ENSP00000300413	9	9	9	65.5	119	13.281	4.7523e-210
ENSP00000362419;ENSP00000322937;ENSP00000300417;ENSP00000362421	29	29	29	42.2	723	83.593	6.0363e-255
ENSP00000300441	18	18	18	32.2	615	68.124	6.2802e-164
ENSP00000300574	9	9	1	35.5	304	33.83	4.7582e-61
ENSP00000387165;ENSP00000300584	18	18	18	24.8	914	103.92	3.9357e-80
ENSP00000300605	5	5	5	24.7	259	28.536	4.2474e-23
ENSP00000300648	167	167	167	57.5	2671	292.75	0
ENSP00000431643;ENSP00000300650;ENSP00000435361	14	14	14	23.5	703	77.667	7.9218e-52
ENSP00000300651	22	22	22	15.1	1581	168.48	8.4542e-82
ENSP00000300688	15	15	15	99	103	11.428	1.5555e-182
ENSP00000300737;ENSP00000436208	30	30	30	48.9	685	77.422	1.9571e-167
ENSP00000300738	44	44	44	55.9	792	90.069	0
ENSP00000438748;ENSP00000300917	16	16	16	20.1	991	109.68	7.5784e-88
ENSP00000300933	56	36	16	93.5	248	28.521	0
ENSP00000300935	23	20	15	77.8	207	23.668	0
ENSP00000301011	16	16	16	17.6	953	106.38	4.2129e-74
ENSP00000301012	21	21	21	61.8	400	43.404	3.5829e-127
ENSP00000301021	8	8	8	58.6	140	16.145	9.141e-46
ENSP00000301071	45	1	0	79.4	451	50.135	0
ENSP00000301072	45	6	4	79.3	449	49.895	0
ENSP00000301180	41	41	37	29.9	1576	171.49	1.2715e-212
ENSP00000301284;ENSP00000468044	18	16	16	27.2	676	74.815	1.0651e-73
ENSP00000301329	26	26	26	75.5	298	33.232	0
ENSP00000301364	31	31	31	38.7	804	91.809	0
ENSP00000301522	19	18	18	62.6	198	21.892	0
ENSP00000301585	13	13	13	49	206	23.63	4.6989e-62
ENSP00000301587;ENSP00000344230	22	22	22	89.4	161	18.491	3.485e-267
ENSP00000301607	30	30	28	17.3	2033	231.6	5.5406e-213
ENSP00000384981;ENSP00000301634	17	17	17	69.7	234	25.468	1.1485e-195
ENSP00000402654;ENSP00000410945;ENSP00000467585;ENSP00000301671	9	9	9	23	474	51.459	1.0058e-69
ENSP00000456319;ENSP00000301729	11	11	11	40	285	30.895	2.4243e-115
ENSP00000457820;ENSP00000457723;ENSP00000380275;ENSP00000315859;ENSP00000301730;ENSP00000456352	9	9	9	23	305	34.208	4.4125e-47
ENSP00000301740	29	29	29	14.5	2752	299.61	1.0481e-158
ENSP00000301764	70	70	70	54.6	1140	126.97	0
ENSP00000301785	54	54	54	58.6	747	85.104	0
ENSP00000301788	7	7	7	54.7	172	19.294	1.7854e-69
ENSP00000301838	5	5	5	24	208	23.279	2.4586e-33
ENSP00000301905	14	14	14	39.4	322	36.085	5.967e-78
ENSP00000301939	3	3	3	15	113	11.741	1.4294e-08
ENSP00000302111	10	10	10	45.8	238	25.05	4.7116e-110
ENSP00000302160	8	8	8	94.1	102	11.845	1.855e-79
ENSP00000405537;ENSP00000379721;ENSP00000302239;ENSP00000412682	34	34	34	33.5	1118	127.52	6.035e-238
ENSP00000382603;ENSP00000302478	6	6	4	39.8	133	15.237	2.0908e-40
ENSP00000302486	31	31	21	62.1	393	43.439	0
ENSP00000365223;ENSP00000405563;ENSP00000365230;ENSP00000302564	4	4	4	19.4	170	18.894	1.924e-27
ENSP00000435708;ENSP00000390669;ENSP00000302640	38	38	2	44.2	764	89.405	3.3147e-206
ENSP00000391390;ENSP00000302728	9	9	9	16.8	505	58.345	4.8609e-47
ENSP00000441130;ENSP00000302783	11	11	11	74.5	145	16.831	1.6134e-82
ENSP00000302790	22	22	22	21.2	1125	128.88	6.4906e-93
ENSP00000302873;ENSP00000376167;ENSP00000347251	26	26	26	49.9	491	55.536	8.6004e-146
ENSP00000302886	44	44	44	82.5	394	43.786	0
ENSP00000375633;ENSP00000375632;ENSP00000302896	35	35	35	79.4	194	22.591	3.8501e-149
ENSP00000302955	29	29	1	67.6	389	44.877	0
ENSP00000302961	84	84	79	83.3	840	94.33	0
ENSP00000302993;ENSP00000351383;ENSP00000336752	8	8	8	20.6	520	58.375	1.3406e-186
ENSP00000303043;ENSP00000325448	46	46	46	58.1	597	68.047	0
ENSP00000303130;ENSP00000289968	33	33	32	48.7	803	87.608	0
ENSP00000355226;ENSP00000346938;ENSP00000346271;ENSP00000311227;ENSP00000303134;ENSP00000426191;ENSP00000370151;ENSP00000282891;ENSP00000427743;ENSP00000350725	9	9	9	15.7	670	75.835	4.8172e-46
ENSP00000303145	25	25	25	57.5	219	24.976	0
ENSP00000303147	27	27	24	54.9	395	43.66	0
ENSP00000303191;ENSP00000424417	30	30	30	64.6	505	56.289	0
ENSP00000303222	19	19	19	64	303	33.331	3.3697e-233
ENSP00000380955;ENSP00000380950;ENSP00000380948;ENSP00000347279;ENSP00000303242	29	29	29	42.4	769	84.781	4.0732e-271
ENSP00000303279	45	45	45	42.6	1012	113.79	5.6132e-279
ENSP00000379350;ENSP00000303351	15	15	15	19.9	798	88.414	2.0742e-88
ENSP00000303356	15	15	15	70.5	244	25.913	9.4697e-118
ENSP00000303366	17	17	17	48.3	356	40.228	2.5035e-221
ENSP00000303408	29	5	0	83.3	126	13.906	0
ENSP00000303423	14	14	14	40.9	379	44.408	1.5694e-218
ENSP00000303427	76	70	70	54.7	1337	150.83	0
ENSP00000303525	11	11	11	48.9	237	25.301	2.2573e-42
ENSP00000303554	11	11	11	19.2	593	68.019	1.1117e-44
ENSP00000351665;ENSP00000303585;ENSP00000439093	80	80	1	53.3	1427	160.99	0
ENSP00000303698;ENSP00000450772;ENSP00000411397;ENSP00000216288;ENSP00000402104	18	18	9	26.3	729	81.498	2.2206e-69
ENSP00000303754	28	28	28	67	370	40.763	8.8246e-263
ENSP00000393460;ENSP00000363752;ENSP00000303758	35	35	35	40.2	1076	120.27	1.8764e-120
ENSP00000400476;ENSP00000303800;ENSP00000436926	19	19	19	19.5	1299	139	1.7144e-58
ENSP00000461565;ENSP00000442048;ENSP00000303909;ENSP00000291107	24	24	22	30.9	813	92.424	1.5035e-116
ENSP00000303920	14	14	14	69.3	189	20.694	5.6403e-244
ENSP00000303991;ENSP00000294119	16	16	16	63.3	297	33.325	9.4371e-210
ENSP00000303992	17	17	17	49.8	400	44.875	1.827e-145
ENSP00000304072	30	30	2	38	881	98.594	4.4551e-194
ENSP00000304102	18	18	18	60.2	327	36.163	4.3648e-276
ENSP00000304151	18	18	18	26	746	83.629	3.2297e-74
ENSP00000304161;ENSP00000319279	35	35	35	43.5	813	91.08	0
ENSP00000304229	20	20	20	99.2	126	13.802	1.5164e-179
ENSP00000460348;ENSP00000304350	141	141	141	50.4	2335	273.6	0
ENSP00000304353	4	4	4	25.7	140	15.651	4.0572e-20
ENSP00000357928;ENSP00000304370	14	14	14	29.5	579	65.521	2.7889e-131
ENSP00000377235;ENSP00000304376	10	10	10	57.1	203	23.124	7.6785e-112
ENSP00000363741;ENSP00000304405	40	29	3	54.8	633	70.942	0
ENSP00000304467	47	47	47	56	689	78.839	0
ENSP00000384435;ENSP00000378753;ENSP00000385585;ENSP00000384204;ENSP00000384287;ENSP00000343902;ENSP00000304505;ENSP00000378745;ENSP00000310933	12	12	12	9.1	1479	164	7.4835e-34
ENSP00000304592	118	118	118	50.5	2511	273.42	0
ENSP00000304669	22	22	16	30.9	906	100.07	3.3937e-192
ENSP00000304689	5	5	5	16.2	314	34.455	4.5548e-21
ENSP00000304802	29	29	29	85.4	212	23.819	1.4291e-184
ENSP00000304854	10	10	10	54.1	157	17.676	6.3424e-198
ENSP00000464693;ENSP00000377724;ENSP00000304858	4	4	2	26.8	153	17.494	3.6799e-66
ENSP00000456935;ENSP00000304903	10	10	10	32.6	341	37.646	2.3221e-59
ENSP00000305161	25	25	24	41.2	755	81.487	1.3683e-126
ENSP00000305193	7	7	7	17.9	392	42.78	1.0068e-66
ENSP00000305230	20	20	20	94.2	86	10.112	8.1805e-130
ENSP00000305255	9	9	9	40.3	236	26.906	9.5959e-120
ENSP00000377503;ENSP00000377501;ENSP00000305260	17	9	5	49.4	340	37.331	2.1994e-290
ENSP00000305355;ENSP00000318315	46	46	32	56.8	673	77.011	1.0113e-296
ENSP00000305442	18	18	18	28.8	770	86.343	1.3133e-160
ENSP00000305480	29	28	28	66.8	380	42.592	0
ENSP00000305494	16	16	16	23.1	753	80.709	2.377e-72
ENSP00000380877;ENSP00000305502;ENSP00000437570	15	15	15	21	757	86.359	3.4952e-51
ENSP00000473192;ENSP00000471191;ENSP00000407331;ENSP00000387991;ENSP00000305503	15	15	15	34.9	522	53.254	3.9531e-276
ENSP00000305556	25	16	16	83.1	356	37.497	0
ENSP00000305647	7	7	7	47.4	116	12.805	3.9523e-84
ENSP00000305653	43	43	43	51.8	739	83.353	0
ENSP00000379171;ENSP00000370295;ENSP00000305664	17	17	17	56.4	376	42.321	3.4427e-104
ENSP00000305699	33	33	32	43.7	718	83.125	2.9219e-286
ENSP00000305790	55	55	55	40.7	1217	135.58	0
ENSP00000305810	14	14	14	50.7	335	38.673	5.7724e-128
ENSP00000305815;ENSP00000347659;ENSP00000340124;ENSP00000339699;ENSP00000354528;ENSP00000345206	16	16	16	31.5	485	54.145	7.6643e-76
ENSP00000305958;ENSP00000445957	79	79	79	78.3	543	62.639	0
ENSP00000419236;ENSP00000305988	14	14	14	26.7	570	63.664	2.263e-72
ENSP00000306003	9	9	9	89.9	69	7.9331	4.1146e-47
ENSP00000306010	12	7	7	65.6	180	20.511	3.5515e-214
ENSP00000306091	8	8	1	39.6	265	30.358	2.0502e-47
ENSP00000306106	8	8	8	25.7	183	21.125	4.7889e-169
ENSP00000306117	38	38	8	72.8	478	53.974	0
ENSP00000306123	24	24	24	22.1	1393	152.75	2.7977e-159
ENSP00000306124	8	8	6	12.9	737	83.673	2.2522e-21
ENSP00000306190	12	12	12	28.1	335	37.231	2.0462e-52
ENSP00000306228;ENSP00000378856	11	11	11	41.5	323	35.888	1.2154e-225
ENSP00000397885;ENSP00000349597;ENSP00000401671;ENSP00000306253	61	46	45	22.2	2695	306.77	8.4527e-248
ENSP00000306330	37	30	25	81.8	247	28.302	0
ENSP00000306397	19	19	19	44.2	274	29.668	5.6756e-174
ENSP00000306548	12	12	12	71.3	178	20.692	4.2538e-80
ENSP00000453638;ENSP00000306565	14	14	14	75.7	181	20.363	2.2986e-279
ENSP00000306598;ENSP00000323645	15	15	15	32.6	522	59.217	5.3935e-96
ENSP00000306614	17	17	17	71.2	177	19.208	2.3256e-153
ENSP00000306625;ENSP00000302176	18	18	18	42.7	647	69.989	4.5951e-132
ENSP00000306670	16	16	15	75.8	211	23.338	4.8769e-64
ENSP00000306782;ENSP00000411355	53	53	53	43.8	1145	131.13	0
ENSP00000306788	7	7	7	24.1	203	23.362	3.2402e-46
ENSP00000306881	30	26	26	44.3	765	86.16	0
ENSP00000306887	11	11	11	58.5	195	21.527	9.517e-65
ENSP00000306906	5	5	5	34.6	153	17.909	8.2971e-31
ENSP00000382333;ENSP00000306920;ENSP00000305920	17	17	17	32.1	647	72.697	5.0599e-159
ENSP00000306965;ENSP00000387219	7	7	7	38.3	230	25.923	1.1277e-104
ENSP00000307078	86	86	72	73.5	963	109.68	0
ENSP00000378741;ENSP00000307188;ENSP00000370219;ENSP00000378740	26	26	26	47.2	464	51.657	5.6207e-253
ENSP00000334351;ENSP00000307208	47	47	47	18.1	2903	322.21	3.6033e-182
ENSP00000307241;ENSP00000417267	22	22	22	58.5	359	39.233	0
ENSP00000307260	35	35	35	65.1	447	49.797	3.2669e-272
ENSP00000307272;ENSP00000442479	15	15	15	12.4	1335	149.04	3.0707e-70
ENSP00000307275;ENSP00000347540	9	9	9	30.5	347	38.287	8.154e-201
ENSP00000307288;ENSP00000346171	59	59	59	65.9	719	81.307	0
ENSP00000307387;ENSP00000411825	67	67	67	63.4	868	96.022	0
ENSP00000307423	13	13	13	32.9	447	51.55	5.9987e-36
ENSP00000307432;ENSP00000419325	33	33	33	63	432	46.51	0
ENSP00000307491	15	15	15	26.3	677	76.21	9.809e-130
ENSP00000419004;ENSP00000307525	20	20	20	37.6	503	57.603	4.2302e-166
ENSP00000307567;ENSP00000390015	59	58	58	72.1	775	87.798	0
ENSP00000307666	19	19	1	22.1	964	111.17	2.8913e-198
ENSP00000307705	37	37	8	63	219	21.865	0
ENSP00000464633;ENSP00000401626;ENSP00000464080;ENSP00000463846;ENSP00000463228;ENSP00000462529;ENSP00000388909;ENSP00000307765	8	8	8	43.9	173	19.436	1.2553e-47
ENSP00000387279;ENSP00000386270;ENSP00000307786	14	14	14	56.2	105	11.749	2.1955e-116
ENSP00000307850	7	7	7	20.5	205	22.35	1.7296e-30
ENSP00000388475;ENSP00000307863	20	20	20	56.1	471	53.12	1.1516e-300
ENSP00000455009;ENSP00000376811;ENSP00000307889	34	34	34	74.4	211	24.261	1.5875e-300
ENSP00000307939	56	56	54	36.8	1684	195.91	1.1341e-225
ENSP00000307940	98	98	96	83.7	858	95.337	0
ENSP00000308000	12	12	12	18.2	912	98.434	2.2667e-68
ENSP00000308051;ENSP00000382800;ENSP00000343477	7	7	4	25.3	415	44.355	1.1911e-87
ENSP00000308067;ENSP00000367208	28	28	28	84.1	333	37.804	0
ENSP00000308179	36	36	36	39	943	106.1	4.6936e-292
ENSP00000308193	9	9	9	75	164	17.84	7.1981e-90
ENSP00000399888;ENSP00000308227	12	12	4	71	107	11.676	6.7934e-189
ENSP00000308236	6	6	6	31.6	190	21.178	8.3571e-60
ENSP00000308275	18	18	18	46.1	380	44.596	1.9145e-97
ENSP00000308334	7	7	7	28.4	215	24.866	9.1208e-28
ENSP00000308369	22	22	22	32.8	911	99.996	2.6555e-141
ENSP00000308383;ENSP00000384022;ENSP00000383932	35	35	35	97.9	339	37.191	0
ENSP00000308386;ENSP00000378706;ENSP00000354639;ENSP00000351409;ENSP00000378705;ENSP00000435926	18	14	14	37.1	482	51.545	4.4379e-169
ENSP00000308430	12	12	12	90.7	150	16.694	2.5887e-200
ENSP00000308493;ENSP00000374448;ENSP00000374447	17	17	16	31.6	696	77.224	4.6094e-239
ENSP00000308495;ENSP00000256078	11	8	7	52.1	188	21.424	3.3623e-163
ENSP00000308532	32	32	2	51.5	649	71.428	1.3455e-277
ENSP00000308546	11	11	11	18.6	689	74.354	5.3108e-24
ENSP00000409708;ENSP00000386425;ENSP00000308610	39	39	39	49.9	727	80.852	0
ENSP00000308622;ENSP00000361856	17	17	17	29.4	698	79.835	1.6813e-85
ENSP00000308717	9	9	9	38.7	212	23.934	4.0439e-182
ENSP00000438909;ENSP00000308753	18	18	17	66.2	352	39.594	9.8232e-223
ENSP00000384952;ENSP00000384579;ENSP00000308845	4	4	4	21	138	15.173	1.6121e-14
ENSP00000308897;ENSP00000415356;ENSP00000329630	23	23	23	81.8	192	20.683	2.1184e-249
ENSP00000308901	17	17	17	53.9	306	35.351	2.5558e-110
ENSP00000420429;ENSP00000376644;ENSP00000308944	21	21	21	25.3	1009	113.93	1.0191e-86
ENSP00000309031	24	24	24	27.1	1222	134.32	3.7071e-198
ENSP00000418565;ENSP00000311130;ENSP00000309092	17	17	17	59.2	360	39.834	2.4851e-193
ENSP00000356248;ENSP00000309116	14	14	13	42.4	399	45.002	4.1485e-241
ENSP00000309142	21	21	21	43.7	609	67.351	1.6574e-186
ENSP00000425760;ENSP00000386894;ENSP00000386561;ENSP00000309166	20	20	1	56.3	364	40.313	3.7966e-240
ENSP00000436644;ENSP00000435942;ENSP00000435439;ENSP00000434056;ENSP00000309175	7	7	7	45.5	165	19.053	7.2529e-58
ENSP00000309198	30	30	30	30.7	1083	123.92	1.8997e-94
ENSP00000309262;ENSP00000406256	36	36	36	35.7	1035	119.03	0
ENSP00000416692;ENSP00000390193;ENSP00000388529;ENSP00000346867;ENSP00000309334	29	29	29	77.9	204	24.146	1.2577e-264
ENSP00000309430	11	11	11	27.9	555	61.655	2.4999e-147
ENSP00000309432	6	6	6	20.6	466	51.396	1.2773e-56
ENSP00000449426;ENSP00000352842;ENSP00000309438	41	36	36	52.2	780	85.182	0
ENSP00000379297;ENSP00000309457	10	10	10	11.5	829	95.923	2.8347e-29
ENSP00000309474;ENSP00000386932;ENSP00000362738	57	57	57	62.4	953	105.84	0
ENSP00000369255;ENSP00000309477	37	37	36	48.9	889	98.398	1.1562e-254
ENSP00000420603;ENSP00000309487;ENSP00000419485	8	8	8	60.1	163	19.206	1.1984e-94
ENSP00000398599;ENSP00000395114;ENSP00000379288;ENSP00000379287;ENSP00000379286;ENSP00000379283;ENSP00000379281;ENSP00000309503	39	39	28	95.9	245	27.745	0
ENSP00000309539;ENSP00000431117;ENSP00000427985	28	28	23	62.9	572	62.293	0
ENSP00000309558;ENSP00000466950	17	17	15	38.2	589	61.557	1.6933e-229
ENSP00000309565	7	7	7	57.1	91	10.739	5.3371e-63
ENSP00000435460;ENSP00000431398;ENSP00000408657;ENSP00000309576;ENSP00000437040;ENSP00000355543;ENSP00000342139	11	11	11	34	359	40.397	6.6312e-73
ENSP00000309591;ENSP00000466651	28	28	10	54.1	351	40.589	4.7413e-190
ENSP00000432660;ENSP00000309629	39	39	27	99.4	166	18.502	0
ENSP00000309689	15	15	15	33.8	683	73.449	2.2578e-92
ENSP00000309690	41	41	39	15.5	3027	337.83	3.3417e-151
ENSP00000309749	8	5	2	20.6	373	45.02	1.6699e-42
ENSP00000434243;ENSP00000390279;ENSP00000309830	13	13	13	75.7	70	8.2178	8.8375e-199
ENSP00000449374;ENSP00000449370;ENSP00000413241;ENSP00000404808;ENSP00000404190;ENSP00000309871	10	10	10	18	632	71.026	9.3086e-101
ENSP00000431800;ENSP00000310040	16	16	16	43.7	357	37.563	0
ENSP00000310042	23	23	23	46.1	477	54.271	4.3702e-173
ENSP00000310117	6	6	4	42.2	147	15.911	1.883e-111
ENSP00000469113;ENSP00000366344;ENSP00000310127	12	12	12	37.2	427	47.219	1.3357e-120
ENSP00000310129	53	53	53	61.6	908	100.2	0
ENSP00000443654;ENSP00000310193	12	12	12	32.1	446	49.712	3.8652e-52
ENSP00000310219	19	4	4	24.9	643	71.027	1.6155e-193
ENSP00000310226	30	30	16	97	201	22.171	0
ENSP00000381187;ENSP00000310260	15	15	12	19.8	874	98.986	1.044e-116
ENSP00000472680;ENSP00000469240;ENSP00000310440	17	17	17	45.9	222	25.104	5.5013e-280
ENSP00000310448	38	38	38	45.4	800	90.254	0
ENSP00000310491	29	29	29	74.7	439	50.435	0
ENSP00000310520	12	12	12	13.4	916	104.48	1.4407e-81
ENSP00000310572;ENSP00000463938;ENSP00000462495;ENSP00000364970	40	40	39	86	406	45.626	0
ENSP00000430476;ENSP00000428105;ENSP00000379256;ENSP00000310587	11	6	6	57	193	22.245	1.2309e-77
ENSP00000441214;ENSP00000310590	12	12	12	13.2	1123	122.91	2.5504e-38
ENSP00000310596	6	6	6	50.4	133	15.179	1.1879e-37
ENSP00000310623;ENSP00000376554	13	13	13	65.9	167	17.999	2.5984e-56
ENSP00000310668;ENSP00000458039;ENSP00000440235	55	55	55	67.6	819	93.487	0
ENSP00000373930;ENSP00000310670	45	45	45	54.3	923	102.9	0
ENSP00000310723	41	41	41	51.1	820	95.581	3.2043e-255
ENSP00000310726	4	4	4	33.3	102	12.266	2.2386e-25
ENSP00000418008;ENSP00000310785	22	22	22	59.7	360	41.28	4.0707e-238
ENSP00000310803	4	4	4	26.5	215	21.789	9.2438e-29
ENSP00000310812;ENSP00000309415	15	15	15	39.3	211	23.181	2.534e-100
ENSP00000310842;ENSP00000300027	57	57	57	44.7	1328	149.32	0
ENSP00000310861	96	90	1	99.8	639	65.432	0
ENSP00000398147;ENSP00000378046;ENSP00000310935	12	12	12	54.2	142	15.649	8.8517e-67
ENSP00000310966	11	11	11	28.8	510	54.985	4.0123e-75
ENSP00000428509;ENSP00000385958;ENSP00000385425;ENSP00000311028	16	16	16	53.6	151	16.273	0
ENSP00000428929;ENSP00000311032	17	17	17	61	277	31.608	1.3494e-160
ENSP00000311042	13	3	3	30.9	444	49.775	7.6873e-212
ENSP00000377508;ENSP00000377507;ENSP00000311113	50	50	45	80.4	745	81.744	0
ENSP00000311134;ENSP00000360727;ENSP00000360736	17	17	17	23	729	79.548	4.5758e-95
ENSP00000311135	32	32	32	25.9	1157	129.54	2.1417e-150
ENSP00000311224	21	21	2	52.5	421	46.277	1.5573e-205
ENSP00000358840;ENSP00000358830;ENSP00000358826;ENSP00000337705;ENSP00000311245	4	4	4	44.8	58	6.4575	4.8308e-235
ENSP00000437193;ENSP00000311344;ENSP00000343317;ENSP00000410671;ENSP00000376775	23	14	14	43.3	601	66.213	1.5405e-235
ENSP00000311368	3	3	3	32.7	107	12.433	2.7001e-12
ENSP00000311399	7	7	7	31	297	33.01	1.6019e-130
ENSP00000311429	9	9	9	18.8	591	67.213	1.1486e-55
ENSP00000311430	56	56	56	77	427	47.697	0
ENSP00000311449;ENSP00000336850;ENSP00000437863	20	20	11	72.6	208	23.548	3.6919e-214
ENSP00000311469;ENSP00000234981	27	27	7	78.9	218	25.712	0
ENSP00000311513	18	18	18	16.1	1441	163.82	1.9881e-77
ENSP00000440281;ENSP00000385763;ENSP00000311572	15	15	15	56.1	301	32.895	4.977e-286
ENSP00000311665;ENSP00000441494;ENSP00000438124;ENSP00000365564	7	7	7	19.1	392	42.19	5.7952e-25
ENSP00000311677;ENSP00000363042	17	17	17	47.3	351	38.478	4.8603e-181
ENSP00000311713	21	21	19	44	527	58.022	1.4134e-298
ENSP00000311740;ENSP00000389160	6	6	6	57.4	141	14.852	4.8478e-93
ENSP00000430823;ENSP00000430165;ENSP00000428985;ENSP00000428696;ENSP00000428227;ENSP00000427761;ENSP00000311768	4	4	4	46.1	76	8.4977	2.1974e-58
ENSP00000455855;ENSP00000455284;ENSP00000379838;ENSP00000311847	8	8	8	63.9	147	15.892	3.3515e-69
ENSP00000320298;ENSP00000311857;ENSP00000320546;ENSP00000466936	13	13	13	42.1	387	45.168	4.1e-179
ENSP00000424275;ENSP00000423674;ENSP00000423485;ENSP00000311876	14	14	9	56.4	289	32.668	3.0607e-152
ENSP00000404718;ENSP00000402838;ENSP00000377010;ENSP00000332073;ENSP00000311888	8	8	8	21.6	445	50.878	1.2937e-57
ENSP00000311930;ENSP00000346173	30	30	30	76.1	255	27.843	0
ENSP00000311962	13	12	12	22.8	613	67.15	2.1392e-91
ENSP00000440857;ENSP00000311986;ENSP00000363926;ENSP00000340591;ENSP00000443147;ENSP00000363920;ENSP00000363921	17	17	2	16.3	1266	141.07	1.5877e-92
ENSP00000375837;ENSP00000375836;ENSP00000312042;ENSP00000399139	79	79	79	51	1268	141.45	0
ENSP00000362775;ENSP00000387218;ENSP00000312059;ENSP00000387282	15	15	13	36.6	522	54.181	3.4199e-220
ENSP00000312066;ENSP00000446136	48	48	48	74.5	627	70.729	0
ENSP00000312122;ENSP00000380298	13	13	13	54	322	35.54	0
ENSP00000406952;ENSP00000394458;ENSP00000312185	47	47	24	51.2	727	83.829	0
ENSP00000312250	15	15	15	36.1	496	53.96	4.2514e-273
ENSP00000312262	33	33	23	42.1	689	79.573	6.2016e-222
ENSP00000312288;ENSP00000474560	31	31	31	80.3	314	34.293	0
ENSP00000312304	15	15	15	51.8	245	28.18	1.6491e-93
ENSP00000312356	23	23	23	62.8	403	47.346	2.3572e-204
ENSP00000358080;ENSP00000312395	6	6	6	57.5	87	10.741	1.1835e-160
ENSP00000380309;ENSP00000312442	21	21	21	27.5	785	87.116	6.8023e-137
ENSP00000312523;ENSP00000343421	25	25	25	42.9	686	74.066	0
ENSP00000312599	6	6	6	25.8	260	28.969	1.6553e-29
ENSP00000361140;ENSP00000312606	28	28	28	81.5	325	36.573	0
ENSP00000312618	36	36	36	46.1	621	68.76	0
ENSP00000312625	37	37	37	42.3	553	61.206	2.73e-206
ENSP00000312671	22	22	20	22.8	1523	161.85	1.1508e-119
ENSP00000361363;ENSP00000354697;ENSP00000312697	10	10	10	24	467	52.992	1.4461e-39
ENSP00000312734	20	11	11	71	207	23.584	1.9925e-234
ENSP00000370625;ENSP00000312735	58	58	58	45.9	1174	133.9	0
ENSP00000312769	12	11	2	44.9	301	33.43	6.9974e-75
ENSP00000312771;ENSP00000417901	29	29	29	40.4	736	79.748	3.098e-216
ENSP00000386864;ENSP00000312981;ENSP00000386803;ENSP00000396133	28	28	28	49.4	565	65.38	0
ENSP00000312999;ENSP00000406871	39	39	26	91.3	355	40.45	0
ENSP00000313007	55	55	10	68.4	636	70.67	0
ENSP00000313050;ENSP00000406855	14	13	13	36	286	33.742	8.9541e-126
ENSP00000441972;ENSP00000313059	51	51	44	22.6	2134	225.5	0
ENSP00000416016;ENSP00000313070;ENSP00000351126	26	26	20	26.3	1222	138.1	2.6643e-85
ENSP00000313327;ENSP00000313199	31	31	4	58.5	306	32.834	0
ENSP00000444437;ENSP00000313272;ENSP00000371858;ENSP00000443150;ENSP00000382392;ENSP00000439422	42	42	42	48.5	812	89.301	0
ENSP00000359481;ENSP00000313382;ENSP00000359484	7	6	6	22	436	47.861	3.9055e-29
ENSP00000313432	22	22	22	57.9	328	35.668	0
ENSP00000313454	55	55	55	53.7	1052	117.97	0
ENSP00000313490	52	52	52	39.9	1338	144.73	0
ENSP00000313504	27	27	2	24.7	1093	124.88	1.4827e-125
ENSP00000313584;ENSP00000367004	10	10	1	92.2	51	6.0352	2.2844e-27
ENSP00000313601	20	20	20	25.7	951	104.06	4.2055e-98
ENSP00000313603;ENSP00000365728	45	45	44	43	845	95.925	0
ENSP00000313752	10	10	10	80.7	119	13.596	5.7615e-109
ENSP00000313829;ENSP00000417731	21	21	20	41.5	443	48.227	1.0421e-202
ENSP00000313851	77	77	71	48.9	1447	164.67	0
ENSP00000313953	19	19	19	28.8	843	96.631	8.7809e-258
ENSP00000314004	19	19	19	24.1	822	93.827	3.1397e-52
ENSP00000314030	27	27	27	66.3	412	45.745	1.861e-264
ENSP00000314067	38	38	26	69.7	524	58.042	0
ENSP00000314073;ENSP00000378051;ENSP00000438683;ENSP00000378050	6	6	6	33.2	253	27.742	3.8755e-70
ENSP00000314193	15	15	15	20.1	830	94.498	1.3705e-77
ENSP00000314214	7	2	2	45.7	116	12.663	0
ENSP00000344950;ENSP00000314311	21	21	21	37.5	582	66.898	5.0764e-192
ENSP00000314348	25	25	25	33.1	875	100.89	1.4025e-169
ENSP00000314441	10	10	8	38.8	276	31.471	1.6965e-133
ENSP00000391852;ENSP00000416553;ENSP00000373445;ENSP00000314491	48	48	48	44.4	871	100.15	0
ENSP00000314499	32	32	32	25.2	1311	143.19	4.8083e-245
ENSP00000433277;ENSP00000374589;ENSP00000314620	18	18	18	44.8	297	33.077	0
ENSP00000350191;ENSP00000314649	19	19	19	36.6	535	57.214	7.9507e-203
ENSP00000314733	9	9	9	37.2	274	30.281	1.1099e-60
ENSP00000314776	13	13	13	47.3	279	31.371	7.6e-60
ENSP00000314787;ENSP00000354837;ENSP00000357299;ENSP00000315325	59	59	58	53.6	985	111.47	0
ENSP00000314949	63	63	63	31	1970	217.17	3.8655e-295
ENSP00000315017	16	16	16	54.8	325	36.908	3.9831e-243
ENSP00000315112	16	16	16	18.7	1072	119.65	1.3756e-109
ENSP00000315263	12	12	12	47.4	209	23.85	1.2713e-67
ENSP00000315357	4	4	4	18.6	226	24.676	1.9066e-13
ENSP00000315379	27	27	27	41.7	683	77.528	1.4762e-161
ENSP00000315386	13	13	13	24.5	507	58.572	4.9448e-33
ENSP00000315397	17	17	17	47.3	395	45.318	1.7602e-247
ENSP00000315476	12	12	12	47.8	245	26.383	1.5543e-158
ENSP00000386799;ENSP00000315569	21	21	8	26.9	885	99.278	1.8914e-91
ENSP00000315614	12	12	12	44.9	374	39.935	7.4803e-175
ENSP00000315630	67	67	67	77.4	585	68.997	0
ENSP00000315644	16	16	16	57.2	313	35.716	9.824e-272
ENSP00000315659	40	40	40	25.6	1577	177.35	1.3298e-160
ENSP00000405068;ENSP00000315674	24	24	24	29.9	857	97.667	9.0422e-130
ENSP00000381581;ENSP00000315757	70	70	61	94.4	627	70.288	0
ENSP00000450751;ENSP00000315768	31	31	31	38.4	847	97.456	1.5376e-284
ENSP00000315774	11	11	11	45.7	210	23.705	6.4251e-80
ENSP00000315775	28	28	28	41.8	789	89.5	3.0902e-266
ENSP00000315791	39	39	39	50.6	717	82.921	0
ENSP00000363016;ENSP00000350949;ENSP00000340760;ENSP00000315925	17	17	17	40.5	420	46.291	1.4427e-154
ENSP00000359256;ENSP00000315948;ENSP00000299179;ENSP00000315364	11	11	1	67.9	159	17.853	1.5496e-105
ENSP00000316029	190	190	166	68.7	2541	269.76	0
ENSP00000316032;ENSP00000347404	58	58	58	33.1	1800	195.82	0
ENSP00000316042	22	22	22	53.4	305	30.84	0
ENSP00000394802;ENSP00000316092;ENSP00000441000;ENSP00000438200	27	27	27	28.2	1063	118.49	2.8598e-168
ENSP00000316176	14	14	14	71.1	152	17.138	3.6441e-192
ENSP00000316291;ENSP00000317872	13	13	13	8.9	1758	197.29	8.9547e-75
ENSP00000316454	34	34	34	38.5	963	104.9	1.3942e-297
ENSP00000316527	14	14	14	14	1411	151.19	2.3437e-43
ENSP00000316578	18	18	18	31.5	739	83.054	1.5293e-171
ENSP00000316651;ENSP00000386992	21	21	21	25.3	975	112.53	8.0491e-124
ENSP00000316699	7	7	7	9.2	858	96.184	3.4881e-21
ENSP00000316772	43	43	43	34.8	1136	124.61	0
ENSP00000316809	26	24	24	83.7	270	31.806	3.3311e-237
ENSP00000430598;ENSP00000429814;ENSP00000316854	11	11	11	98.5	68	7.4016	5.8165e-81
ENSP00000316905	26	26	25	71.7	322	35.619	0
ENSP00000316924;ENSP00000437657;ENSP00000388793	22	22	22	35.4	689	74.856	3.4276e-107
ENSP00000316950	17	17	17	35	600	64.121	9.5606e-66
ENSP00000470262;ENSP00000399025;ENSP00000316990	9	9	9	39.4	188	20.783	2.9528e-41
ENSP00000317123	127	127	127	55.8	2136	244.5	0
ENSP00000366694;ENSP00000317141	14	14	13	44.3	325	35.7	3.1043e-74
ENSP00000317159	16	16	16	48.3	325	35.422	1.9565e-126
ENSP00000317189;ENSP00000301843	24	24	24	44.1	513	57.466	4.6369e-160
ENSP00000380588;ENSP00000380587;ENSP00000380585;ENSP00000336945;ENSP00000326126;ENSP00000317257	22	22	22	33.7	537	59.058	6.9383e-145
ENSP00000317300	9	9	9	23.5	524	57.218	6.7349e-55
ENSP00000317334;ENSP00000376008	54	54	54	80.4	556	60.343	0
ENSP00000317376;ENSP00000318054	8	8	8	49	194	20.616	4.1867e-88
ENSP00000434872;ENSP00000388261;ENSP00000378551;ENSP00000317399;ENSP00000410059;ENSP00000391944	25	25	1	74	281	31.121	0
ENSP00000317468	9	9	9	38.8	201	23.485	1.3502e-133
ENSP00000317473	11	11	11	25.7	331	36.924	1.1129e-67
ENSP00000317579	11	11	11	26.9	468	51.017	1.1635e-40
ENSP00000317600;ENSP00000376320;ENSP00000323737;ENSP00000316879;ENSP00000416255;ENSP00000371767;ENSP00000338020	88	88	3	52.2	1435	158.52	0
ENSP00000317714	14	14	14	47.5	297	34.18	4.3123e-109
ENSP00000456386;ENSP00000317780	12	12	12	63.3	150	16.762	1.5019e-134
ENSP00000431105;ENSP00000430971;ENSP00000428243;ENSP00000430760;ENSP00000428187;ENSP00000374029;ENSP00000317891	15	15	15	27.3	572	64.499	3.0215e-78
ENSP00000317955	123	123	123	71.2	1411	162.46	0
ENSP00000317985	52	44	44	37.7	1388	160.9	0
ENSP00000317992	25	25	25	34.3	749	84.918	5.7293e-98
ENSP00000318016	49	49	49	41.8	1159	134.28	0
ENSP00000318066	5	5	5	8.6	453	51.641	3.5855e-19
ENSP00000318115	17	17	17	33.1	456	50.464	1.6477e-217
ENSP00000318128	6	6	6	32.3	217	23.351	5.8273e-20
ENSP00000318158	10	10	10	49.7	167	19.015	3.9931e-98
ENSP00000318176;ENSP00000430604;ENSP00000393883	17	17	17	50.8	313	34.404	6.9016e-164
ENSP00000318177	29	24	24	58.9	572	61.64	3.1903e-238
ENSP00000318195	65	65	65	51.3	710	76.613	0
ENSP00000318196;ENSP00000401018;ENSP00000327449	12	12	12	56	216	24.534	4.938e-198
ENSP00000318297	42	42	42	82.2	456	50.227	0
ENSP00000318318	16	16	16	40.2	423	46.655	1.8095e-232
ENSP00000348880;ENSP00000318351	7	7	7	20.7	392	43.122	2.2577e-98
ENSP00000446099;ENSP00000318415	42	8	8	63.8	390	42.141	0
ENSP00000396901;ENSP00000378283;ENSP00000378282;ENSP00000378280;ENSP00000344069;ENSP00000337208;ENSP00000318494;ENSP00000349722;ENSP00000345285	9	9	5	51	147	16.687	5.0935e-43
ENSP00000404290;ENSP00000318641	33	33	33	37.4	1042	118.01	1.0527e-263
ENSP00000458115;ENSP00000457000;ENSP00000318646	24	24	24	96.9	130	14.839	1.041e-215
ENSP00000369768;ENSP00000318687	67	63	3	71.1	814	92.115	0
ENSP00000318697	27	16	14	66.1	446	49.857	0
ENSP00000367332;ENSP00000318772;ENSP00000367337;ENSP00000340824;ENSP00000164247;ENSP00000396167;ENSP00000367323	24	24	19	70	353	39.287	1.072e-206
ENSP00000318775;ENSP00000426654	18	18	18	23.9	808	92.115	5.8452e-111
ENSP00000318804	17	17	17	45.2	442	49.765	1.5138e-202
ENSP00000318805;ENSP00000318868;ENSP00000440089	18	17	17	47.5	444	49.027	1.8421e-260
ENSP00000318821	13	13	13	16.5	775	87.81	1.3928e-33
ENSP00000410348;ENSP00000446828;ENSP00000318852	23	23	8	71.3	272	29.188	5.0807e-241
ENSP00000318861	51	51	51	56.5	895	100.23	0
ENSP00000318883	11	11	11	31.8	485	52.723	7.3491e-111
ENSP00000319096	8	5	5	41.5	183	20.504	3.0338e-43
ENSP00000338143;ENSP00000319104	60	60	60	35.6	1726	199.07	0
ENSP00000319169;ENSP00000380583;ENSP00000452555;ENSP00000216350;ENSP00000380582	27	27	27	42.4	637	72.683	1.1097e-187
ENSP00000319233;ENSP00000415057;ENSP00000453107;ENSP00000453083;ENSP00000453435;ENSP00000394717;ENSP00000452871	12	12	8	21.1	760	82.221	3.029e-78
ENSP00000319240	13	13	2	77.7	148	17.276	4.5112e-112
ENSP00000319255;ENSP00000401080	20	20	20	62.3	332	37.489	0
ENSP00000319281	26	26	26	96	227	22.693	0
ENSP00000402160;ENSP00000319393;ENSP00000398064	7	7	7	88.2	93	10.143	5.3799e-171
ENSP00000405612;ENSP00000396654;ENSP00000413619;ENSP00000319412;ENSP00000440463;ENSP00000397969	9	9	9	43.4	249	27.389	1.2902e-158
ENSP00000421757;ENSP00000319501;ENSP00000422909	30	30	30	71.9	494	55.023	0
ENSP00000463795;ENSP00000402202;ENSP00000397818;ENSP00000385312;ENSP00000319574	13	13	13	37.5	320	35.511	2.404e-145
ENSP00000319664	43	43	43	76.7	331	38.242	0
ENSP00000442636;ENSP00000441426;ENSP00000362705;ENSP00000319734;ENSP00000441469;ENSP00000439651;ENSP00000377749;ENSP00000362702	19	19	16	63.3	313	35.714	4.9387e-91
ENSP00000376985;ENSP00000376984;ENSP00000376982;ENSP00000376981;ENSP00000319781	14	13	12	67.9	212	23.339	6.6203e-103
ENSP00000336620;ENSP00000319829	6	6	6	5.7	1237	129.53	8.8403e-24
ENSP00000319831	24	24	23	37.6	631	73.91	9.2775e-283
ENSP00000319992	5	5	5	26	192	21.541	1.4415e-59
ENSP00000344477;ENSP00000320043	8	8	8	39.3	214	22.875	1.2234e-65
ENSP00000320176	47	47	47	59.5	486	54.013	0
ENSP00000320184	17	17	17	76.3	190	21.77	1.6797e-135
ENSP00000320309	34	34	34	66.3	508	57.563	0
ENSP00000320324	57	57	57	50.6	919	103.28	0
ENSP00000378377;ENSP00000320810;ENSP00000320461;ENSP00000378373;ENSP00000339404	16	16	16	38.9	357	41.227	1.1895e-104
ENSP00000320485;ENSP00000387636	55	55	54	31.3	2285	242.04	0
ENSP00000320493	29	29	29	57.2	545	62.591	0
ENSP00000455580;ENSP00000401343;ENSP00000320503	19	19	19	44.9	508	56.077	5.503e-173
ENSP00000352354;ENSP00000320516	50	50	34	77.3	534	60.626	0
ENSP00000320563	126	126	126	38.2	3184	353.61	0
ENSP00000418451;ENSP00000417287;ENSP00000376732;ENSP00000320567	4	4	4	31.1	106	12.629	3.3618e-18
ENSP00000384627;ENSP00000320646	29	29	29	49.5	576	64.129	8.8804e-197
ENSP00000320658	16	16	16	42.3	477	53.198	7.0271e-134
ENSP00000320663;ENSP00000385059	41	41	41	43	981	108.91	0
ENSP00000320821	21	20	15	19.7	1103	122.95	8.7848e-71
ENSP00000320866	38	38	38	74.3	417	48.141	0
ENSP00000320949;ENSP00000455635;ENSP00000413113	85	85	85	36.7	2376	266.94	0
ENSP00000321070;ENSP00000372384	33	33	31	50	584	65.443	0
ENSP00000321259	41	41	41	66.8	337	37.54	0
ENSP00000321288;ENSP00000341344;ENSP00000385287	9	8	7	16.5	552	61.378	1.4047e-33
ENSP00000415968;ENSP00000321347;ENSP00000354271	38	33	33	50.4	672	73.652	2.4441e-287
ENSP00000468674;ENSP00000321365;ENSP00000467024	17	13	13	54.9	308	33.433	2.2642e-206
ENSP00000321449	11	11	11	46.1	280	32.334	1.2553e-50
ENSP00000321546	9	9	9	51.5	196	22.222	1.5459e-49
ENSP00000321583;ENSP00000321711	15	15	15	19.4	971	111.12	1.1039e-43
ENSP00000321584	39	39	37	62.1	514	55.804	0
ENSP00000386337;ENSP00000321617	19	19	19	28	726	80.926	5.3578e-73
ENSP00000321625;ENSP00000245551;ENSP00000463334;ENSP00000462459	8	8	8	51.4	222	25.423	8.7103e-60
ENSP00000321691	6	6	6	30.9	220	23.297	1.3329e-26
ENSP00000321703;ENSP00000428450	21	21	20	36.6	805	87.793	3.717e-157
ENSP00000321706	36	36	36	35.3	1058	120.04	1.707e-181
ENSP00000435565;ENSP00000381649;ENSP00000321737	16	16	16	10.4	1641	181.25	5.7425e-47
ENSP00000321746;ENSP00000398469;ENSP00000442187;ENSP00000424360	26	26	26	48.8	596	63.944	4.627e-178
ENSP00000321810	7	7	7	16.5	467	52.725	2.5788e-50
ENSP00000343405;ENSP00000321845	38	37	37	38.9	1094	118.32	0
ENSP00000321971	16	16	15	35.1	618	68.117	5.0196e-186
ENSP00000322016;ENSP00000322036;ENSP00000402953;ENSP00000434359	30	30	30	61.7	499	54.024	0
[truncated: 1,887 more rows]
