# Supplementary material for: A Methodological Assessment and Characterization of Genetically-Driven Variation in Three Human Phosphoproteomes
Source: Sci Rep. 2018 Aug 14;8:12106. doi: 10.1038/s41598-018-30587-3 (PMC6092387; doi:10.1038/s41598-018-30587-3)
Supplement: Supplementary file 4 — Supplemental Table 3 [file 41598_2018_30587_MOESM4_ESM.xlsx]

## Sheet: Enrich.GO.1
Supplemental Table 3. GO enrichment contrast 18862 - 18486
ID	Frequency	pvalue	adjpvalue	GOID	TERM	ONTOLOGY	DEFINITION
GO:0007182	23/23	2.57892e-09	3.90577e-06	GO:0007182	common-partner SMAD protein phosphorylation	BP	The process of introducing a phosphate group on to a common-partner SMAD protein. A common partner SMAD protein binds to pathway-restricted SMAD proteins forming a complex that translocates to the nucleus.
GO:0007184	23/23	2.57892e-09	3.90577e-06	GO:0007184	SMAD protein import into nucleus	BP	The directed movement of a SMAD proteins from the cytoplasm into the nucleus. Pathway-restricted SMAD proteins and common-partner SMAD proteins are involved in the transforming growth factor beta receptor signaling pathways.
GO:0045165	18/18	1.90118e-07	0.000191955	GO:0045165	cell fate commitment	BP	The commitment of cells to specific cell fates and their capacity to differentiate into particular kinds of cells. Positional information is established through protein signals that emanate from a localized source within a cell (the initial one-cell zygote) or within a developmental field.
GO:0051219	27/31	3.20637e-07	0.000242802	GO:0051219	phosphoprotein binding	MF	Interacting selectively and non-covalently with a phosphorylated protein.
GO:0060444	17/17	4.49268e-07	0.000272167	GO:0060444	branching involved in mammary gland duct morphogenesis	BP	The process in which the branching structure of the mammary gland duct is generated and organized. The mammary gland is a large compound sebaceous gland that in female mammals is modified to secrete milk.
GO:0034097	24/27	6.69841e-07	0.000338158	GO:0034097	response to cytokine	BP	Any process that results in a change in state or activity of a cell or an organism (in terms of movement, secretion, enzyme production, gene expression, etc.) as a result of a cytokine stimulus.
GO:0005886	256/483	1.37845e-06	0.000422148	GO:0005886	plasma membrane	CC	The membrane surrounding a cell that separates the cell from its external environment. It consists of a phospholipid bilayer and associated proteins.
GO:0010522	15/15	2.50864e-06	0.000422148	GO:0010522	regulation of calcium ion transport into cytosol	BP	Any process that modulates the rate of the directed movement of calcium ions into the cytosol of a cell. The cytosol is that part of the cytoplasm that does not contain membranous or particulate subcellular components.
GO:0032183	15/15	2.50864e-06	0.000422148	GO:0032183	SUMO binding	MF	Interacting selectively and non-covalently with the small ubiquitin-like protein SUMO.
GO:0032211	15/15	2.50864e-06	0.000422148	GO:0032211	negative regulation of telomere maintenance via telomerase	BP	Any process that stops, prevents, or reduces the frequency, rate or extent of the addition of telomeric repeats by telomerase.
GO:0032938	15/15	2.50864e-06	0.000422148	GO:0032938	negative regulation of translation in response to oxidative stress	BP	Any process that stops, prevents, or reduces the frequency, rate or extent of translation as a result of oxidative stress, a state often resulting from exposure to high levels of reactive oxygen species, e.g. superoxide anions, hydrogen peroxide (H2O2), and hydroxyl radicals.
GO:0042406	15/15	2.50864e-06	0.000422148	GO:0042406	extrinsic component of endoplasmic reticulum membrane	CC	The component of the endoplasmic reticulum membrane consisting of gene products and protein complexes that are loosely bound to one of its surfaces, but not integrated into the hydrophobic region.
GO:0045343	15/15	2.50864e-06	0.000422148	GO:0045343	regulation of MHC class I biosynthetic process	BP	Any process that modulates the frequency, rate or extent of the chemical reactions and pathways resulting in the formation of MHC class I.
GO:0050897	15/15	2.50864e-06	0.000422148	GO:0050897	cobalt ion binding	MF	Interacting selectively and non-covalently with a cobalt (Co) ion.
GO:0051457	15/15	2.50864e-06	0.000422148	GO:0051457	maintenance of protein location in nucleus	BP	Any process in which a protein is maintained in the nucleus and prevented from moving elsewhere. These include sequestration within the nucleus, protein stabilization to prevent transport elsewhere and the active retrieval of proteins that escape the nucleus.
GO:0051974	15/15	2.50864e-06	0.000422148	GO:0051974	negative regulation of telomerase activity	BP	Any process that stops or reduces the activity of the enzyme telomerase, which catalyzes of the reaction: deoxynucleoside triphosphate + DNA(n) = diphosphate + DNA(n+1).
GO:0060058	15/15	2.50864e-06	0.000422148	GO:0060058	positive regulation of apoptotic process involved in mammary gland involution	BP	Any process that activates or increases the frequency, rate or extent of cell death by apoptotic process of mammary epithelial cells during mammary gland involution.
GO:2000059	15/15	2.50864e-06	0.000422148	GO:2000059	negative regulation of protein ubiquitination involved in ubiquitin-dependent protein catabolic process	BP	Any process that stops, prevents, or reduces the frequency, rate or extent of protein ubiquitination involved in ubiquitin-dependent protein catabolic process.
GO:0000956	22/25	2.9649e-06	0.000472668	GO:0000956	nuclear-transcribed mRNA catabolic process	BP	The chemical reactions and pathways resulting in the breakdown of nuclear-transcribed mRNAs in eukaryotic cells.
GO:0010332	16/17	1.08596e-05	0.00164469	GO:0010332	response to gamma radiation	BP	Any process that results in a change in state or activity of a cell or an organism (in terms of movement, secretion, enzyme production, gene expression, etc.) as a result of a gamma radiation stimulus. Gamma radiation is a form of electromagnetic radiation (EMR) or light emission of a specific frequency produced from sub-atomic particle interaction, such as electron-positron annihilation and radi…
GO:0006919	20/23	1.2869e-05	0.00178732	GO:0006919	activation of cysteine-type endopeptidase activity involved in apoptotic process	BP	Any process that initiates the activity of the inactive enzyme cysteine-type endopeptidase in the context of an apoptotic process.
GO:0090398	18/20	1.29815e-05	0.00178732	GO:0090398	cellular senescence	BP	A cell aging process stimulated in response to cellular stress, whereby normal cells lose the ability to divide through irreversible cell cycle arrest.
GO:0051015	56/86	1.69651e-05	0.00223423	GO:0051015	actin filament binding	MF	Interacting selectively and non-covalently with an actin filament, also known as F-actin, a helical filamentous polymer of globular G-actin subunits.
GO:0001932	23/28	1.89837e-05	0.00230006	GO:0001932	regulation of protein phosphorylation	BP	Any process that modulates the frequency, rate or extent of addition of phosphate groups into an amino acid in a protein.
GO:0048255	23/28	1.89837e-05	0.00230006	GO:0048255	mRNA stabilization	BP	Prevention of degradation of mRNA molecules. In the absence of compensating changes in other processes, the slowing of mRNA degradation can result in an overall increase in the population of active mRNA molecules.
GO:0030578	15/16	2.42136e-05	0.00261939	GO:0030578	PML body organization	BP	A process that is carried out at the cellular level which results in the assembly, arrangement of constituent parts, or disassembly of PML bodies, a class of nuclear body; they react against SP100 auto-antibodies (PML = promyelocytic leukemia).
GO:0032469	15/16	2.42136e-05	0.00261939	GO:0032469	endoplasmic reticulum calcium ion homeostasis	BP	Any process involved in the maintenance of an internal steady state of calcium ions within the endoplasmic reticulum of a cell or between the endoplasmic reticulum and its surroundings.
GO:2000779	15/16	2.42136e-05	0.00261939	GO:2000779	regulation of double-strand break repair	BP	Any process that modulates the frequency, rate or extent of double-strand break repair.
GO:0006605	17/19	2.77257e-05	0.00279938	GO:0006605	protein targeting	BP	The process of targeting specific proteins to particular membrane-bounded subcellular organelles. Usually requires an organelle specific protein sequence motif.
GO:0030099	17/19	2.77257e-05	0.00279938	GO:0030099	myeloid cell differentiation	BP	The process in which a relatively unspecialized myeloid precursor cell acquires the specialized features of any cell of the myeloid leukocyte, megakaryocyte, thrombocyte, or erythrocyte lineages.
GO:0051607	34/47	3.00238e-05	0.00293361	GO:0051607	defense response to virus	BP	Reactions triggered in response to the presence of a virus that act to protect the cell or organism.
GO:0071353	22/27	3.71157e-05	0.00351323	GO:0071353	cellular response to interleukin-4	BP	Any process that results in a change in state or activity of a cell (in terms of movement, secretion, enzyme production, gene expression, etc.) as a result of an interleukin-4 stimulus.
GO:0006977	20/24	4.62469e-05	0.00412005	GO:0006977	DNA damage response, signal transduction by p53 class mediator resulting in cell cycle arrest	BP	A cascade of processes induced by the cell cycle regulator phosphoprotein p53, or an equivalent protein, in response to the detection of DNA damage and resulting in the stopping or reduction in rate of the cell cycle.
GO:2001022	20/24	4.62469e-05	0.00412005	GO:2001022	positive regulation of response to DNA damage stimulus	BP	Any process that activates or increases the frequency, rate or extent of response to DNA damage stimulus.
GO:0002230	18/21	5.45795e-05	0.00446815	GO:0002230	positive regulation of defense response to virus by host	BP	Any host process that results in the promotion of antiviral immune response mechanisms, thereby limiting viral replication.
GO:2001235	14/15	5.37948e-05	0.00446815	GO:2001235	positive regulation of apoptotic signaling pathway	BP	Any process that activates or increases the frequency, rate or extent of apoptotic signaling pathway.
GO:2001238	18/21	5.45795e-05	0.00446815	GO:2001238	positive regulation of extrinsic apoptotic signaling pathway	BP	Any process that activates or increases the frequency, rate or extent of extrinsic apoptotic signaling pathway.
GO:0017124	35/50	7.06756e-05	0.00559422	GO:0017124	SH3 domain binding	MF	Interacting selectively and non-covalently with a SH3 domain (Src homology 3) of a protein, small protein modules containing approximately 50 amino acid residues found in a great variety of intracellular or membrane-associated proteins.
GO:0048384	21/26	7.20285e-05	0.00559422	GO:0048384	retinoic acid receptor signaling pathway	BP	The series of molecular signals generated as a consequence of a retinoic acid receptor binding to one of its physiological ligands.
GO:0045070	11/11	7.81931e-05	0.00577675	GO:0045070	positive regulation of viral genome replication	BP	Any process that activates or increases the frequency, rate or extent of viral genome replication.
GO:0097191	11/11	7.81931e-05	0.00577675	GO:0097191	extrinsic apoptotic signaling pathway	BP	A series of molecular signals in which a signal is conveyed from the cell surface to trigger the apoptotic death of a cell. The pathway starts with either a ligand binding to a cell surface receptor, or a ligand being withdrawn from a cell surface receptor (e.g. in the case of signaling by dependence receptors), and ends when the execution phase of apoptosis is triggered.
GO:0016525	19/23	9.17426e-05	0.00661639	GO:0016525	negative regulation of angiogenesis	BP	Any process that stops, prevents, or reduces the frequency, rate or extent of angiogenesis.
GO:0005884	29/40	0.000108644	0.00761073	GO:0005884	actin filament	CC	A filamentous structure formed of a two-stranded helical polymer of the protein actin and associated proteins. Actin filaments are a major component of the contractile apparatus of skeletal muscle and the microfilaments of the cytoskeleton of eukaryotic cells. The filaments, comprising polymerized globular actin molecules, appear as flexible structures with a diameter of 5-9 nm. They are organize…
GO:0007165	142/264	0.000113068	0.00761073	GO:0007165	signal transduction	BP	The cellular process in which a signal is conveyed to trigger a change in the activity or state of a cell. Signal transduction begins with reception of a signal (e.g. a ligand binding to a receptor or receptor activation by a stimulus such as light), or for signal transduction in the absence of ligand, signal-withdrawal or the activity of a constitutively active receptor. Signal transduction ends…
GO:2000144	17/20	0.000111276	0.00761073	GO:2000144	positive regulation of DNA-templated transcription, initiation	BP	Any process that activates or increases the frequency, rate or extent of DNA-templated transcription initiation.
GO:0032437	10/10	0.000184745	0.0116582	GO:0032437	cuticular plate	CC	A dense network of actin filaments found beneath the apical cell surface of hair cells, and into which stereocilia are inserted.
GO:0038033	10/10	0.000184745	0.0116582	GO:0038033	positive regulation of endothelial cell chemotaxis by VEGF-activated vascular endothelial growth factor receptor signaling pathway	BP	A series of molecular signals initiated by the binding of a vascular endothelial growth factor (VEGF) to a VEGFR on the surface of a cell, which activates or increases the frequency, rate or extent of endothelial cell chemotaxis.
GO:2001028	10/10	0.000184745	0.0116582	GO:2001028	positive regulation of endothelial cell chemotaxis	BP	Any process that activates or increases the frequency, rate or extent of endothelial cell chemotaxis.
GO:0043001	14/16	0.000260863	0.0155696	GO:0043001	Golgi to plasma membrane protein transport	BP	The directed movement of proteins from the Golgi to the plasma membrane in transport vesicles that move from the trans-Golgi network to the plasma membrane.
GO:0043536	12/13	0.000262149	0.0155696	GO:0043536	positive regulation of blood vessel endothelial cell migration	BP	Any process that activates or increases the frequency, rate or extent of the migration of the endothelial cells of blood vessels.
GO:0050821	22/29	0.000257002	0.0155696	GO:0050821	protein stabilization	BP	Any process involved in maintaining the structure and integrity of a protein and preventing it from degradation or aggregation.
GO:0010595	9/9	0.000436482	0.0240382	GO:0010595	positive regulation of endothelial cell migration	BP	Any process that increases the rate, frequency, or extent of the orderly movement of an endothelial cell into the extracellular matrix to form an endothelium.
GO:0032757	9/9	0.000436482	0.0240382	GO:0032757	positive regulation of interleukin-8 production	BP	Any process that activates or increases the frequency, rate, or extent of interleukin-8 production.
GO:0042585	9/9	0.000436482	0.0240382	GO:0042585	germinal vesicle	CC	The enlarged, fluid filled nucleus of a primary oocyte, the development of which is suspended in prophase I of the first meiotic division between embryohood and sexual maturity.
GO:0061154	9/9	0.000436482	0.0240382	GO:0061154	endothelial tube morphogenesis	BP	The process in which the anatomical structures of a tube are generated and organized from an endothelium. Endothelium refers to the layer of cells lining blood vessels, lymphatics, the heart, and serous cavities, and is derived from bone marrow or mesoderm. Corneal endothelium is a special case, derived from neural crest cells.
GO:0005516	50/82	0.000511633	0.0276739	GO:0005516	calmodulin binding	MF	Interacting selectively and non-covalently with calmodulin, a calcium-binding protein with many roles, both in the calcium-bound and calcium-free states.
GO:0005080	26/37	0.000550255	0.0287366	GO:0005080	protein kinase C binding	MF	Interacting selectively and non-covalently with protein kinase C.
GO:0043025	39/61	0.000545453	0.0287366	GO:0043025	neuronal cell body	CC	The portion of a neuron that includes the nucleus, but excludes cell projections such as axons and dendrites.
GO:0000281	11/12	0.00057428	0.0289916	GO:0000281	mitotic cytokinesis	BP	A cell cycle process that results in the division of the cytoplasm of a cell after mitosis, resulting in the separation of the original cell into two daughter cells.
GO:0008631	11/12	0.00057428	0.0289916	GO:0008631	intrinsic apoptotic signaling pathway in response to oxidative stress	BP	A series of molecular signals in which an intracellular signal is conveyed to trigger the apoptotic death of a cell. The pathway is induced in response to oxidative stress, a state often resulting from exposure to high levels of reactive oxygen species, and ends when the execution phase of apoptosis is triggered.
GO:0005925	27/39	0.000627397	0.0311539	GO:0005925	focal adhesion	CC	Small region on the surface of a cell that anchors the cell to the extracellular matrix and that forms a point of termination of actin filaments.
GO:0007050	24/34	0.000810261	0.0395852	GO:0007050	cell cycle arrest	BP	A regulatory process that halts progression through the cell cycle during one of the normal phases (G1, S, G2, M).
GO:0043620	20/27	0.000836646	0.0402254	GO:0043620	regulation of DNA-templated transcription in response to stress	BP	Modulation of the frequency, rate or extent of transcription from a DNA template as a result of a stimulus indicating the organism is under stress. The stress is usually, but not necessarily, exogenous (e.g. temperature, humidity, ionizing radiation).
GO:0001938	14/17	0.000897838	0.0405655	GO:0001938	positive regulation of endothelial cell proliferation	BP	Any process that activates or increases the rate or extent of endothelial cell proliferation.
GO:0007009	8/8	0.00103121	0.0405655	GO:0007009	plasma membrane organization	BP	A process that is carried out at the cellular level which results in the assembly, arrangement of constituent parts, or disassembly of the plasma membrane.
GO:0030673	8/8	0.00103121	0.0405655	GO:0030673	axolemma	CC	The portion of the plasma membrane surrounding an axon; it is a specialized trilaminar random mosaic of protein molecules floating within a fluid matrix of highly mobile phospholipid molecules, 7-8 nm in thickness.
GO:0031430	8/8	0.00103121	0.0405655	GO:0031430	M band	CC	The midline of aligned thick filaments in a sarcomere; location of specific proteins that link thick filaments. Depending on muscle type the M band consists of different numbers of M lines.
GO:0032743	8/8	0.00103121	0.0405655	GO:0032743	positive regulation of interleukin-2 production	BP	Any process that activates or increases the frequency, rate, or extent of interleukin-2 production.
GO:0032793	8/8	0.00103121	0.0405655	GO:0032793	positive regulation of CREB transcription factor activity	BP	Any process that activates or increases the frequency, rate or extent of activity of the transcription factor CREB.
GO:0045743	8/8	0.00103121	0.0405655	GO:0045743	positive regulation of fibroblast growth factor receptor signaling pathway	BP	Any process that activates or increases the frequency, rate or extent of fibroblast growth factor receptor signaling pathway activity.
GO:0045785	8/8	0.00103121	0.0405655	GO:0045785	positive regulation of cell adhesion	BP	Any process that activates or increases the frequency, rate or extent of cell adhesion.
GO:0048471	79/142	0.000951652	0.0405655	GO:0048471	perinuclear region of cytoplasm	CC	Cytoplasm situated near, or occurring around, the nucleus.
GO:0071709	8/8	0.00103121	0.0405655	GO:0071709	membrane assembly	BP	The aggregation, arrangement and bonding together of a set of components to form a membrane.
GO:0090382	8/8	0.00103121	0.0405655	GO:0090382	phagosome maturation	BP	A process that is carried out at the cellular level which results in the arrangement of constituent parts of a phagosome within a cell. Phagosome maturation begins with endocytosis and formation of the early phagosome and ends with the formation of the hybrid organelle, the phagolysosome.
GO:1901727	8/8	0.00103121	0.0405655	GO:1901727	positive regulation of histone deacetylase activity	BP	Any process that activates or increases the frequency, rate or extent of histone deacetylase activity.
GO:1902533	8/8	0.00103121	0.0405655	GO:1902533	positive regulation of intracellular signal transduction	BP	Any process that activates or increases the frequency, rate or extent of intracellular signal transduction.
GO:2000573	8/8	0.00103121	0.0405655	GO:2000573	positive regulation of DNA biosynthetic process	BP	Any process that activates or increases the frequency, rate or extent of DNA biosynthetic process.
GO:0000381	27/40	0.00115348	0.0447936	GO:0000381	regulation of alternative mRNA splicing, via spliceosome	BP	Any process that modulates the frequency, rate or extent of alternative splicing of nuclear mRNAs.
GO:0016592	22/31	0.0011945	0.0452269	GO:0016592	mediator complex	CC	A protein complex that interacts with the carboxy-terminal domain of the largest subunit of RNA polymerase II and plays an active role in transducing the signal from a transcription factor to the transcriptional machinery. The mediator complex is required for activation of transcription of most protein-coding genes, but can also act as a transcriptional corepressor. The Saccharomyces complex cont…
GO:0030518	22/31	0.0011945	0.0452269	GO:0030518	intracellular steroid hormone receptor signaling pathway	BP	A series of molecular signals generated as a consequence of a intracellular steroid hormone receptor binding to one of its physiological ligands.
GO:0030665	10/11	0.00125027	0.0456272	GO:0030665	clathrin-coated vesicle membrane	CC	The lipid bilayer surrounding a clathrin-coated vesicle.
GO:0035924	10/11	0.00125027	0.0456272	GO:0035924	cellular response to vascular endothelial growth factor stimulus	BP	Any process that results in a change in state or activity of a cell (in terms of movement, secretion, enzyme production, gene expression, etc.) as a result of a vascular endothelial growth factor stimulus.
GO:0050862	10/11	0.00125027	0.0456272	GO:0050862	positive regulation of T cell receptor signaling pathway	BP	Any process that activates or increases the frequency, rate or extent of signaling pathways initiated by the cross-linking of an antigen receptor on a T cell.
