# Supplementary material for: A Methodological Assessment and Characterization of Genetically-Driven Variation in Three Human Phosphoproteomes
Source: Sci Rep. 2018 Aug 14;8:12106. doi: 10.1038/s41598-018-30587-3 (PMC6092387; doi:10.1038/s41598-018-30587-3)
Supplement: Supplementary file 5 — Supplemental Table 4 [file 41598_2018_30587_MOESM5_ESM.xlsx]

## Sheet: Enrich.GO.2
Supplemental Table 4. GO enrichment contrast 19160 - 18862
ID	Frequency	pvalue	adjpvalue	GOID	TERM	ONTOLOGY	DEFINITION
GO:0051015	51/86	5.09017e-08	0.0001383	GO:0051015	actin filament binding	MF	Interacting selectively and non-covalently with an actin filament, also known as F-actin, a helical filamentous polymer of globular G-actin subunits.
GO:0005080	23/37	8.69684e-05	0.0337561	GO:0005080	protein kinase C binding	MF	Interacting selectively and non-covalently with protein kinase C.
GO:0042585	9/9	2.58993e-05	0.0337561	GO:0042585	germinal vesicle	CC	The enlarged, fluid filled nucleus of a primary oocyte, the development of which is suspended in prophase I of the first meiotic division between embryohood and sexual maturity.
GO:0043325	8/8	8.37524e-05	0.0337561	GO:0043325	phosphatidylinositol-3,4-bisphosphate binding	MF	Interacting selectively and non-covalently with phosphatidylinositol-3,4-bisphosphate, a derivative of phosphatidylinositol in which the inositol ring is phosphorylated at the 3' and 4' positions.
GO:0045730	8/8	8.37524e-05	0.0337561	GO:0045730	respiratory burst	BP	A phase of elevated metabolic activity, during which oxygen consumption increases; this leads to the production, by an NADH dependent system, of hydrogen peroxide (H2O2), superoxide anions and hydroxyl radicals.
GO:0048365	16/22	6.69343e-05	0.0337561	GO:0048365	Rac GTPase binding	MF	Interacting selectively and non-covalently with Rac protein, any member of the Rac subfamily of the Ras superfamily of monomeric GTPases.
GO:0048471	66/142	7.23578e-05	0.0337561	GO:0048471	perinuclear region of cytoplasm	CC	Cytoplasm situated near, or occurring around, the nucleus.
GO:0005856	69/153	0.000158315	0.0430143	GO:0005856	cytoskeleton	CC	Any of the various filamentous elements that form the internal framework of cells, and typically remain after treatment of the cells with mild detergent to remove membrane constituents and soluble components of the cytoplasm. The term embraces intermediate filaments, microfilaments, microtubules, the microtrabecular lattice, and other structures characterized by a polymeric filamentous nature and…
GO:0005886	187/483	0.000157659	0.0430143	GO:0005886	plasma membrane	CC	The membrane surrounding a cell that separates the cell from its external environment. It consists of a phospholipid bilayer and associated proteins.
GO:0050731	14/19	0.000156312	0.0430143	GO:0050731	positive regulation of peptidyl-tyrosine phosphorylation	BP	Any process that activates or increases the frequency, rate or extent of the phosphorylation of peptidyl-tyrosine.
