# Supplementary material for: A Methodological Assessment and Characterization of Genetically-Driven Variation in Three Human Phosphoproteomes
Source: Sci Rep. 2018 Aug 14;8:12106. doi: 10.1038/s41598-018-30587-3 (PMC6092387; doi:10.1038/s41598-018-30587-3)
Supplement: Supplementary file 6 — Supplemental Table 5 [file 41598_2018_30587_MOESM6_ESM.xlsx]

## Sheet: Enrich.GO.3
Supplemental Table 5. GO enrichment contrast 19160 - 18486
ID	Frequency	pvalue	adjpvalue	GOID	TERM	ONTOLOGY	DEFINITION
GO:0007182	22/23	1.32792e-09	1.78605e-06	GO:0007182	common-partner SMAD protein phosphorylation	BP	The process of introducing a phosphate group on to a common-partner SMAD protein. A common partner SMAD protein binds to pathway-restricted SMAD proteins forming a complex that translocates to the nucleus.
GO:0007184	22/23	1.32792e-09	1.78605e-06	GO:0007184	SMAD protein import into nucleus	BP	The directed movement of a SMAD proteins from the cytoplasm into the nucleus. Pathway-restricted SMAD proteins and common-partner SMAD proteins are involved in the transforming growth factor beta receptor signaling pathways.
GO:0010332	16/17	5.49974e-07	0.000369857	GO:0010332	response to gamma radiation	BP	Any process that results in a change in state or activity of a cell or an organism (in terms of movement, secretion, enzyme production, gene expression, etc.) as a result of a gamma radiation stimulus. Gamma radiation is a form of electromagnetic radiation (EMR) or light emission of a specific frequency produced from sub-atomic particle interaction, such as electron-positron annihilation and radi…
GO:0030506	18/20	4.99381e-07	0.000369857	GO:0030506	ankyrin binding	MF	Interacting selectively and non-covalently with ankyrin, a 200 kDa cytoskeletal protein that attaches other cytoskeletal proteins to integral membrane proteins.
GO:0010522	14/15	4.00513e-06	0.000598545	GO:0010522	regulation of calcium ion transport into cytosol	BP	Any process that modulates the rate of the directed movement of calcium ions into the cytosol of a cell. The cytosol is that part of the cytoplasm that does not contain membranous or particulate subcellular components.
GO:0016525	19/23	3.63079e-06	0.000598545	GO:0016525	negative regulation of angiogenesis	BP	Any process that stops, prevents, or reduces the frequency, rate or extent of angiogenesis.
GO:0030099	17/19	1.29268e-06	0.000598545	GO:0030099	myeloid cell differentiation	BP	The process in which a relatively unspecialized myeloid precursor cell acquires the specialized features of any cell of the myeloid leukocyte, megakaryocyte, thrombocyte, or erythrocyte lineages.
GO:0032183	14/15	4.00513e-06	0.000598545	GO:0032183	SUMO binding	MF	Interacting selectively and non-covalently with the small ubiquitin-like protein SUMO.
GO:0032211	14/15	4.00513e-06	0.000598545	GO:0032211	negative regulation of telomere maintenance via telomerase	BP	Any process that stops, prevents, or reduces the frequency, rate or extent of the addition of telomeric repeats by telomerase.
GO:0032938	14/15	4.00513e-06	0.000598545	GO:0032938	negative regulation of translation in response to oxidative stress	BP	Any process that stops, prevents, or reduces the frequency, rate or extent of translation as a result of oxidative stress, a state often resulting from exposure to high levels of reactive oxygen species, e.g. superoxide anions, hydrogen peroxide (H2O2), and hydroxyl radicals.
GO:0042406	14/15	4.00513e-06	0.000598545	GO:0042406	extrinsic component of endoplasmic reticulum membrane	CC	The component of the endoplasmic reticulum membrane consisting of gene products and protein complexes that are loosely bound to one of its surfaces, but not integrated into the hydrophobic region.
GO:0045343	14/15	4.00513e-06	0.000598545	GO:0045343	regulation of MHC class I biosynthetic process	BP	Any process that modulates the frequency, rate or extent of the chemical reactions and pathways resulting in the formation of MHC class I.
GO:0050897	14/15	4.00513e-06	0.000598545	GO:0050897	cobalt ion binding	MF	Interacting selectively and non-covalently with a cobalt (Co) ion.
GO:0051457	14/15	4.00513e-06	0.000598545	GO:0051457	maintenance of protein location in nucleus	BP	Any process in which a protein is maintained in the nucleus and prevented from moving elsewhere. These include sequestration within the nucleus, protein stabilization to prevent transport elsewhere and the active retrieval of proteins that escape the nucleus.
GO:0051974	14/15	4.00513e-06	0.000598545	GO:0051974	negative regulation of telomerase activity	BP	Any process that stops or reduces the activity of the enzyme telomerase, which catalyzes of the reaction: deoxynucleoside triphosphate + DNA(n) = diphosphate + DNA(n+1).
GO:0060058	14/15	4.00513e-06	0.000598545	GO:0060058	positive regulation of apoptotic process involved in mammary gland involution	BP	Any process that activates or increases the frequency, rate or extent of cell death by apoptotic process of mammary epithelial cells during mammary gland involution.
GO:2000059	14/15	4.00513e-06	0.000598545	GO:2000059	negative regulation of protein ubiquitination involved in ubiquitin-dependent protein catabolic process	BP	Any process that stops, prevents, or reduces the frequency, rate or extent of protein ubiquitination involved in ubiquitin-dependent protein catabolic process.
GO:2000779	15/16	1.4869e-06	0.000598545	GO:2000779	regulation of double-strand break repair	BP	Any process that modulates the frequency, rate or extent of double-strand break repair.
GO:0060444	15/17	8.51388e-06	0.00120539	GO:0060444	branching involved in mammary gland duct morphogenesis	BP	The process in which the branching structure of the mammary gland duct is generated and organized. The mammary gland is a large compound sebaceous gland that in female mammals is modified to secrete milk.
GO:0097191	11/11	9.32772e-06	0.00125458	GO:0097191	extrinsic apoptotic signaling pathway	BP	A series of molecular signals in which a signal is conveyed from the cell surface to trigger the apoptotic death of a cell. The pathway starts with either a ligand binding to a cell surface receptor, or a ligand being withdrawn from a cell surface receptor (e.g. in the case of signaling by dependence receptors), and ends when the execution phase of apoptosis is triggered.
GO:0006446	25/35	1.15687e-05	0.00148189	GO:0006446	regulation of translational initiation	BP	Any process that modulates the frequency, rate or extent of translational initiation.
GO:0006605	16/19	1.41813e-05	0.00173398	GO:0006605	protein targeting	BP	The process of targeting specific proteins to particular membrane-bounded subcellular organelles. Usually requires an organelle specific protein sequence motif.
GO:0046982	49/85	1.5103e-05	0.00176639	GO:0046982	protein heterodimerization activity	MF	Interacting selectively and non-covalently with a nonidentical protein to form a heterodimer.
GO:0030578	14/16	2.16327e-05	0.00223815	GO:0030578	PML body organization	BP	A process that is carried out at the cellular level which results in the assembly, arrangement of constituent parts, or disassembly of PML bodies, a class of nuclear body; they react against SP100 auto-antibodies (PML = promyelocytic leukemia).
GO:0032469	14/16	2.16327e-05	0.00223815	GO:0032469	endoplasmic reticulum calcium ion homeostasis	BP	Any process involved in the maintenance of an internal steady state of calcium ions within the endoplasmic reticulum of a cell or between the endoplasmic reticulum and its surroundings.
GO:2001238	17/21	2.04256e-05	0.00223815	GO:2001238	positive regulation of extrinsic apoptotic signaling pathway	BP	Any process that activates or increases the frequency, rate or extent of extrinsic apoptotic signaling pathway.
GO:0090398	16/20	4.77542e-05	0.00475773	GO:0090398	cellular senescence	BP	A cell aging process stimulated in response to cellular stress, whereby normal cells lose the ability to divide through irreversible cell cycle arrest.
GO:0008631	11/12	7.6141e-05	0.00731498	GO:0008631	intrinsic apoptotic signaling pathway in response to oxidative stress	BP	A series of molecular signals in which an intracellular signal is conveyed to trigger the apoptotic death of a cell. The pathway is induced in response to oxidative stress, a state often resulting from exposure to high levels of reactive oxygen species, and ends when the execution phase of apoptosis is triggered.
GO:0001932	20/28	8.91583e-05	0.0082702	GO:0001932	regulation of protein phosphorylation	BP	Any process that modulates the frequency, rate or extent of addition of phosphate groups into an amino acid in a protein.
GO:0008630	16/21	0.000135206	0.0121234	GO:0008630	intrinsic apoptotic signaling pathway in response to DNA damage	BP	A series of molecular signals in which an intracellular signal is conveyed to trigger the apoptotic death of a cell. The pathway is induced by the detection of DNA damage, and ends when the execution phase of apoptosis is triggered.
GO:0008219	30/49	0.000151297	0.0131286	GO:0008219	cell death	BP	Any biological process that results in permanent cessation of all vital functions of a cell. A cell should be considered dead when any one of the following molecular or morphological criteria is met: (1) the cell has lost the integrity of its plasma membrane; (2) the cell, including its nucleus, has undergone complete fragmentation into discrete bodies (frequently referred to as \apoptotic bodies…
GO:0051607	29/47	0.000159848	0.0134372	GO:0051607	defense response to virus	BP	Reactions triggered in response to the presence of a virus that act to protect the cell or organism.
GO:0007009	8/8	0.000219706	0.0164169	GO:0007009	plasma membrane organization	BP	A process that is carried out at the cellular level which results in the assembly, arrangement of constituent parts, or disassembly of the plasma membrane.
GO:0030673	8/8	0.000219706	0.0164169	GO:0030673	axolemma	CC	The portion of the plasma membrane surrounding an axon; it is a specialized trilaminar random mosaic of protein molecules floating within a fluid matrix of highly mobile phospholipid molecules, 7-8 nm in thickness.
GO:0031430	8/8	0.000219706	0.0164169	GO:0031430	M band	CC	The midline of aligned thick filaments in a sarcomere; location of specific proteins that link thick filaments. Depending on muscle type the M band consists of different numbers of M lines.
GO:0071709	8/8	0.000219706	0.0164169	GO:0071709	membrane assembly	BP	The aggregation, arrangement and bonding together of a set of components to form a membrane.
GO:0045165	14/18	0.000252287	0.0183419	GO:0045165	cell fate commitment	BP	The commitment of cells to specific cell fates and their capacity to differentiate into particular kinds of cells. Positional information is established through protein signals that emanate from a localized source within a cell (the initial one-cell zygote) or within a developmental field.
GO:0072332	15/20	0.000298466	0.0205865	GO:0072332	intrinsic apoptotic signaling pathway by p53 class mediator	BP	A series of molecular signals in which an intracellular signal is conveyed to trigger the apoptotic death of a cell. The pathway is induced by the cell cycle regulator phosphoprotein p53, or an equivalent protein, and ends when the execution phase of apoptosis is triggered.
GO:2000144	15/20	0.000298466	0.0205865	GO:2000144	positive regulation of DNA-templated transcription, initiation	BP	Any process that activates or increases the frequency, rate or extent of DNA-templated transcription initiation.
GO:0007050	22/34	0.000377823	0.0247889	GO:0007050	cell cycle arrest	BP	A regulatory process that halts progression through the cell cycle during one of the normal phases (G1, S, G2, M).
GO:0048384	18/26	0.000377529	0.0247889	GO:0048384	retinoic acid receptor signaling pathway	BP	The series of molecular signals generated as a consequence of a retinoic acid receptor binding to one of its physiological ligands.
GO:0005721	12/15	0.000463326	0.0289848	GO:0005721	pericentric heterochromatin	CC	Heterochromatin that is located adjacent to the CENP-A rich centromere 'central core' and characterized by the modified histone H3K9me3.
GO:2001235	12/15	0.000463326	0.0289848	GO:2001235	positive regulation of apoptotic signaling pathway	BP	Any process that activates or increases the frequency, rate or extent of apoptotic signaling pathway.
GO:0003713	67/137	0.000506118	0.0309422	GO:0003713	transcription coactivator activity	MF	Interacting selectively and non-covalently with a activating transcription factor and also with the basal transcription machinery in order to increase the frequency, rate or extent of transcription. Cofactors generally do not bind DNA, but rather mediate protein-protein interactions between activating transcription factors and the basal transcription machinery.
GO:0032437	9/10	0.00052583	0.031433	GO:0032437	cuticular plate	CC	A dense network of actin filaments found beneath the apical cell surface of hair cells, and into which stereocilia are inserted.
GO:0060333	32/56	0.000544174	0.0318224	GO:0060333	interferon-gamma-mediated signaling pathway	BP	A series of molecular signals initiated by the binding of interferon-gamma to a receptor on the surface of a cell, and ending with regulation of a downstream cellular process, e.g. transcription. Interferon gamma is the only member of the type II interferon found so far.
GO:0002230	15/21	0.000706616	0.0387328	GO:0002230	positive regulation of defense response to virus by host	BP	Any host process that results in the promotion of antiviral immune response mechanisms, thereby limiting viral replication.
GO:0030198	18/27	0.000763137	0.0387328	GO:0030198	extracellular matrix organization	BP	A process that is carried out at the cellular level which results in the assembly, arrangement of constituent parts, or disassembly of an extracellular matrix.
GO:0033138	21/33	0.000712002	0.0387328	GO:0033138	positive regulation of peptidyl-serine phosphorylation	BP	Any process that activates or increases the frequency, rate or extent of the phosphorylation of peptidyl-serine.
GO:0034097	18/27	0.000763137	0.0387328	GO:0034097	response to cytokine	BP	Any process that results in a change in state or activity of a cell or an organism (in terms of movement, secretion, enzyme production, gene expression, etc.) as a result of a cytokine stimulus.
GO:0042771	16/23	0.000742453	0.0387328	GO:0042771	intrinsic apoptotic signaling pathway in response to DNA damage by p53 class mediator	BP	A series of molecular signals in which an intracellular signal is conveyed to trigger the apoptotic death of a cell. The pathway is induced by the cell cycle regulator phosphoprotein p53, or an equivalent protein, in response to the detection of DNA damage, and ends when the execution phase of apoptosis is triggered.
GO:0043620	18/27	0.000763137	0.0387328	GO:0043620	regulation of DNA-templated transcription in response to stress	BP	Modulation of the frequency, rate or extent of transcription from a DNA template as a result of a stimulus indicating the organism is under stress. The stress is usually, but not necessarily, exogenous (e.g. temperature, humidity, ionizing radiation).
GO:0051219	20/31	0.000736534	0.0387328	GO:0051219	phosphoprotein binding	MF	Interacting selectively and non-covalently with a phosphorylated protein.
GO:0000281	10/12	0.000824412	0.0410679	GO:0000281	mitotic cytokinesis	BP	A cell cycle process that results in the division of the cytoplasm of a cell after mitosis, resulting in the separation of the original cell into two daughter cells.
