# Supplementary material for: A Methodological Assessment and Characterization of Genetically-Driven Variation in Three Human Phosphoproteomes
Source: Sci Rep. 2018 Aug 14;8:12106. doi: 10.1038/s41598-018-30587-3 (PMC6092387; doi:10.1038/s41598-018-30587-3)
Supplement: Supplementary file 7 — Supplemental Table 6 [file 41598_2018_30587_MOESM7_ESM.xlsx]

## Sheet: Sheet1
Supplemental Table 6. HPRD kinase motif enrichment analysis
Kinase	Frequency	pvalue	adjpvalue	Contrast
RAF1 kinase substrate motif	7/15	0.000507594	0.0269025	19160 - 18862, up
PAK2 kinase substrate motif	38/170	0.000707657	0.03609051	19160 - 18486, up
