# Supplementary material for: A Methodological Assessment and Characterization of Genetically-Driven Variation in Three Human Phosphoproteomes
Source: Sci Rep. 2018 Aug 14;8:12106. doi: 10.1038/s41598-018-30587-3 (PMC6092387; doi:10.1038/s41598-018-30587-3)
Supplement: Supplementary file 8 — Supplemental Table 7 [file 41598_2018_30587_MOESM8_ESM.xlsx]

## Sheet: ST7_new.xlsx.txt
Supplemental Table 7. Annotations for Phosphopeptides Subjected to Differential Phosphorylation Analysis
idmult	id	PeptidePhosphorylations	AminoAcid	MajorityProteinIDs	PositionInProteins	GOID	HPRDmotifs	PSPKINASES	pQTLPositive	NSSnpPositive	SnpInDomain	SNPInPRPDomain	AnySNPInDisorderedRegion	AnySNPHDIVDeleterious	AnySNPHVARDeleterious	ClosestSNPtoSite	PhosphositeDisordered	PhosphositeInDomain	PhosphositeInPRPDomain	PhosphositeInELM	ProteinInteractions	ProtienPercentDisorder	PSPTotalPTMs	ProteinLength	MaxDisorderedRunLength	PFamIDs	PFamIDPRP	MedianiBAQ	ObservedSites	HL18486_1_1	HL18486_1_2	HL18486_2_1	HL18486_2_2	HL18862_1_1	HL18862_1_2	HL18862_2_1	HL18862_2_2	HL19160_1_1	HL19160_1_2	HL19160_2_1	HL19160_2_2	protein_HL18486	protein_HL18862	protein_HL19160	Fstat	Fstat.pval	adj.pval	HL19160_2_2_norm	HL19160_2_1_norm
10010_1	10010	1	S	ENSP00000328690	82	GO:0016070;GO:0005730;GO:0005737;GO:0004004;GO:0003724;GO:0004386;GO:0008026;GO:0003676;GO:0005524;GO:0003723	BARD1 BRCT domain binding motif;Casein kinase II substrate motif;G protein-coupled receptor kinase 1 substrate motif	CHEK1	-	-	NA	NA	FALSE	FALSE	FALSE	NA	TRUE	FALSE	FALSE	FALSE	52	41.56	36	859	125	PF00270;PF00271	no	897280	5	0.321464	0.342422	-0.123421	-0.11925	-0.0668143	0.148164	0.195054	0.0227642	-0.269588	-0.112131	-0.0835355	0.0975781	-0.589505	-0.192708	-0.774137	1.04268	0.382589	0.462201	0.871715	0.690601
10010_2	10010	2	S	ENSP00000328690	82	GO:0016070;GO:0005730;GO:0005737;GO:0004004;GO:0003724;GO:0004386;GO:0008026;GO:0003676;GO:0005524;GO:0003723	BARD1 BRCT domain binding motif;Casein kinase II substrate motif;G protein-coupled receptor kinase 1 substrate motif	CHEK1	-	-	NA	NA	FALSE	FALSE	FALSE	NA	TRUE	FALSE	FALSE	FALSE	52	41.56	36	859	125	PF00270;PF00271	no	897280	5	0.299018	0.0884168	0.053533	-0.132559	-0.261401	NA	-0.200892	-0.218293	NA	-0.362001	-0.276079	-0.0215372	-0.589505	-0.192709	-0.774136	3.82014	0.0589203	0.101215	0.752599	0.498057
10013_2	10013	2	S	ENSP00000328690	95	GO:0016070;GO:0005730;GO:0005737;GO:0004004;GO:0003724;GO:0004386;GO:0008026;GO:0003676;GO:0005524;GO:0003723	Cdc2 kinase substrate motif;CDK kinase substrate motif;CDK1,2,4,6 kinase substrate motif;ERK1,2 kinase substrate motif;Growth associated histone HI kinase substrate motif;GSK-3, ERK1, ERK2, CDK5 substrate motif;MDC1 BRCT domain binding motif;PKA kinase substrate motif;PKC kinase substrate motif;Plk1 PBD domain binding motif;WW domain binding motif	NA	-	-	NA	NA	FALSE	FALSE	FALSE	NA	TRUE	FALSE	FALSE	FALSE	52	41.56	36	859	125	PF00270;PF00271	no	897280	5	NA	-0.00334012	-0.0618612	-0.378618	-0.289874	NA	-0.262352	-0.313448	NA	-0.331901	-0.390409	NA	-0.589505	-0.192709	-0.774136	0.85074	0.462777	0.539079	NA	0.383727
10019_1	10019	1	S	ENSP00000328720	213	GO:0007517;GO:0006357;GO:0009888;GO:0009790;GO:0007389;GO:0006355;GO:0045892;GO:0030308;GO:0045893;GO:0030154;GO:0006351;GO:0005730;GO:0005634;GO:0008301;GO:0043565;GO:0000287;GO:0005515;GO:0003700;GO:0003677	Cdc2 kinase substrate motif;CDK kinase substrate motif;CDK1,2,4,6 kinase substrate motif;ERK1,2 kinase substrate motif;G protein-coupled receptor kinase 1 substrate motif;GSK-3, ERK1, ERK2, CDK5 substrate motif;WW domain binding motif	NA	-	-	NA	NA	FALSE	FALSE	FALSE	NA	FALSE	FALSE	FALSE	FALSE	27	27.29	53	733	63	PF00250;PF00498	yes	46335	16	-0.410792	-0.657228	-0.378874	-0.330843	-0.221109	-0.0942773	-0.289046	0.0260532	-0.171336	-0.170255	-0.188989	NA	-0.3366	-0.69671	0.0110625	3.48727	0.067481	0.113409	NA	-0.200051
10019_2	10019	2	S	ENSP00000328720	213	GO:0007517;GO:0006357;GO:0009888;GO:0009790;GO:0007389;GO:0006355;GO:0045892;GO:0030308;GO:0045893;GO:0030154;GO:0006351;GO:0005730;GO:0005634;GO:0008301;GO:0043565;GO:0000287;GO:0005515;GO:0003700;GO:0003677	Cdc2 kinase substrate motif;CDK kinase substrate motif;CDK1,2,4,6 kinase substrate motif;ERK1,2 kinase substrate motif;G protein-coupled receptor kinase 1 substrate motif;GSK-3, ERK1, ERK2, CDK5 substrate motif;WW domain binding motif	NA	-	-	NA	NA	FALSE	FALSE	FALSE	NA	FALSE	FALSE	FALSE	FALSE	27	27.29	53	733	63	PF00250;PF00498	yes	46335	16	-0.511055	0.054899	0.0378516	-0.221207	0.102873	NA	-0.233715	0.0220764	-0.150729	0.0427303	0.198677	NA	-0.3366	-0.69671	0.0110628	0.585016	0.575242	0.638135	NA	0.187614
10020_2	10020	2	S	ENSP00000328720	223	GO:0007517;GO:0006357;GO:0009888;GO:0009790;GO:0007389;GO:0006355;GO:0045892;GO:0030308;GO:0045893;GO:0030154;GO:0006351;GO:0005730;GO:0005634;GO:0008301;GO:0043565;GO:0000287;GO:0005515;GO:0003700;GO:0003677	Cdc2 kinase substrate motif;CDK kinase substrate motif;CDK1,2,4,6 kinase substrate motif;ERK1,2 kinase substrate motif;GSK-3, ERK1, ERK2, CDK5 substrate motif;WW domain binding motif	NA	-	-	NA	NA	FALSE	FALSE	FALSE	NA	FALSE	FALSE	FALSE	FALSE	27	27.29	53	733	63	PF00250;PF00498	yes	46335	16	-0.511055	0.054899	0.0378516	-0.221207	0.102873	NA	-0.233715	0.0220764	-0.150729	0.0427303	0.198677	NA	-0.3366	-0.69671	0.0110634	0.585016	0.575242	0.638135	NA	0.187614
10021_1	10021	1	S	ENSP00000328720	445	GO:0007517;GO:0006357;GO:0009888;GO:0009790;GO:0007389;GO:0006355;GO:0045892;GO:0030308;GO:0045893;GO:0030154;GO:0006351;GO:0005730;GO:0005634;GO:0008301;GO:0043565;GO:0000287;GO:0005515;GO:0003700;GO:0003677	14-3-3 domain binding motif;Calmodulin-dependent protein kinase II substrate motif;Calmodulin-dependent protein kinase IV substrate motif;Chk1 kinase substrate motif;ERK1,2 kinase substrate motif;GSK-3, ERK1, ERK2, CDK5 substrate motif;MAPKAPK2 kinase substrate motif;PKA kinase substrate motif;PKC epsilon kinase substrate motif;PKC kinase substrate motif;WW domain binding motif	NA	-	-	NA	NA	FALSE	FALSE	FALSE	NA	TRUE	FALSE	FALSE	FALSE	27	27.29	53	733	63	PF00250;PF00498	yes	46335	16	0.756924	-0.672316	-0.555054	-0.756641	-0.400843	-0.599064	-0.334523	-0.0504127	-0.123362	-0.119701	0.452963	0.276977	-0.3366	-0.69671	0.0110626	1.54327	0.253545	0.330318	0.265914	0.441901
10022_1	10022	1	S	ENSP00000328720	101	GO:0007517;GO:0006357;GO:0009888;GO:0009790;GO:0007389;GO:0006355;GO:0045892;GO:0030308;GO:0045893;GO:0030154;GO:0006351;GO:0005730;GO:0005634;GO:0008301;GO:0043565;GO:0000287;GO:0005515;GO:0003700;GO:0003677	ERK1,2 kinase substrate motif;G protein-coupled receptor kinase 1 substrate motif;GSK-3, ERK1, ERK2, CDK5 substrate motif;MAPKAPK2 kinase substrate motif;PKA kinase substrate motif;PKC kinase substrate motif;WW domain binding motif	NA	-	-	NA	NA	FALSE	FALSE	FALSE	NA	FALSE	FALSE	FALSE	FALSE	27	27.29	53	733	63	PF00250;PF00498	yes	46335	16	-0.715848	-0.664621	-0.262023	-0.442355	-0.226111	-0.166798	-0.170969	-0.031756	-0.181717	-0.113319	-0.593399	NA	-0.3366	-0.69671	0.0110635	3.35393	0.0732433	0.121093	NA	-0.604462
10024_1	10024	1	S	ENSP00000328720	420	GO:0007517;GO:0006357;GO:0009888;GO:0009790;GO:0007389;GO:0006355;GO:0045892;GO:0030308;GO:0045893;GO:0030154;GO:0006351;GO:0005730;GO:0005634;GO:0008301;GO:0043565;GO:0000287;GO:0005515;GO:0003700;GO:0003677	Casein kinase II substrate motif;ERK1,2 kinase substrate motif;G protein-coupled receptor kinase 1 substrate motif;GSK-3, ERK1, ERK2, CDK5 substrate motif;MAPKAPK2 kinase substrate motif;WW domain binding motif	NA	-	-	NA	NA	FALSE	FALSE	FALSE	NA	TRUE	FALSE	FALSE	FALSE	27	27.29	53	733	63	PF00250;PF00498	yes	46335	16	-0.535045	-0.568043	-0.381391	-0.345034	-0.471511	-0.482111	-0.288313	-0.136161	0.18714	-0.138543	-0.113013	-0.426726	-0.3366	-0.69671	0.0110626	2.84951	0.0974487	0.152518	-0.437788	-0.124075
10024_2	10024	2	S	ENSP00000328720	420	GO:0007517;GO:0006357;GO:0009888;GO:0009790;GO:0007389;GO:0006355;GO:0045892;GO:0030308;GO:0045893;GO:0030154;GO:0006351;GO:0005730;GO:0005634;GO:0008301;GO:0043565;GO:0000287;GO:0005515;GO:0003700;GO:0003677	Casein kinase II substrate motif;ERK1,2 kinase substrate motif;G protein-coupled receptor kinase 1 substrate motif;GSK-3, ERK1, ERK2, CDK5 substrate motif;MAPKAPK2 kinase substrate motif;WW domain binding motif	NA	-	-	NA	NA	FALSE	FALSE	FALSE	NA	TRUE	FALSE	FALSE	FALSE	27	27.29	53	733	63	PF00250;PF00498	yes	46335	16	0.495531	0.935453	-0.264544	1.05735	0.986881	1.05304	0.97336	0.793311	0.528605	0.698262	1.67047	NA	-0.3366	-0.69671	0.0110625	0.950307	0.416441	0.494837	NA	1.6594
10025_2	10025	2	S	ENSP00000328720	428	GO:0007517;GO:0006357;GO:0009888;GO:0009790;GO:0007389;GO:0006355;GO:0045892;GO:0030308;GO:0045893;GO:0030154;GO:0006351;GO:0005730;GO:0005634;GO:0008301;GO:0043565;GO:0000287;GO:0005515;GO:0003700;GO:0003677	Casein kinase II substrate motif;ERK1,2 kinase substrate motif;Growth associated histone HI kinase substrate motif;GSK-3, ERK1, ERK2, CDK5 substrate motif;PKA kinase substrate motif;PKC kinase substrate motif;WW domain binding motif	NA	-	-	NA	NA	FALSE	FALSE	FALSE	NA	TRUE	FALSE	FALSE	FALSE	27	27.29	53	733	63	PF00250;PF00498	yes	46335	16	0.825393	0.714613	-0.253627	1.0646	0.97396	1.04081	0.903852	0.913146	0.488142	0.682358	1.61774	NA	-0.3366	-0.69671	0.0110635	0.820382	0.465692	0.542087	NA	1.60668
10032_2	10032	2	S	ENSP00000328720	253	GO:0007517;GO:0006357;GO:0009888;GO:0009790;GO:0007389;GO:0006355;GO:0045892;GO:0030308;GO:0045893;GO:0030154;GO:0006351;GO:0005730;GO:0005634;GO:0008301;GO:0043565;GO:0000287;GO:0005515;GO:0003700;GO:0003677	ERK1,2 kinase substrate motif;G protein-coupled receptor kinase 1 substrate motif;Growth associated histone HI kinase substrate motif;GSK-3, ERK1, ERK2, CDK5 substrate motif;MAPKAPK2 kinase substrate motif;PKA kinase substrate motif;PKC kinase substrate motif;WW domain binding motif	NA	-	-	NA	NA	FALSE	FALSE	FALSE	NA	TRUE	FALSE	FALSE	FALSE	27	27.29	53	733	63	PF00250;PF00498	yes	46335	16	-1.7476	NA	0.000870511	-0.290598	-0.0686818	-0.44193	-0.296747	NA	NA	-0.081698	-1.84679	-0.14864	-0.3366	-0.69671	0.0110633	0.217265	0.808859	0.84546	-0.159704	-1.85786
10071_1	10071	1	S	ENSP00000391249;ENSP00000465464;ENSP00000329161;ENSP00000405877	47;29;40;29	GO:0006184;GO:0051291;GO:0007049;GO:0051301;GO:0001725;GO:0015629;GO:0031105;GO:0005874;GO:0048471;GO:0005737;GO:0003924;GO:0005525;GO:0005515	Casein kinase II substrate motif;PKA kinase substrate motif;PKC kinase substrate motif	NA	-	-	NA	NA	FALSE	FALSE	FALSE	NA	TRUE	TRUE	FALSE	FALSE	45	33.45;27.64;26.77;27.64	55	586	273	PF00735;PF03193;PF04548	no	6466100	2	-1.24691	-0.472162	-1.41052	-1.18736	1.36988	1.05754	1.0488	1.41811	0.357095	0.185986	0.723236	0.860764	0.956757	-0.317273	-0.0681399	61.8462	5.1411e-07	2.23261e-05	0.928904	0.791376
10073_1	10073	1	S	ENSP00000329219	624	GO:0051014;GO:0030866;GO:0006929;GO:0008360;GO:0030036;GO:0009987;GO:0016043;GO:0032059;GO:0045335;GO:0005938;GO:0005829;GO:0005886;GO:0005522;GO:0032794;GO:0048365;GO:0051015;GO:0017048;GO:0003779;GO:0005515;GO:0003674;GO:0005488	14-3-3 domain binding motif;b-Adrenergic Receptor kinase substrate motif;Calmodulin-dependent protein kinase II substrate motif;Calmodulin-dependent protein kinase IV substrate motif;Chk1 kinase substrate motif;G protein-coupled receptor kinase 1 substrate motif;PAK2 kinase substrate motif;PKA kinase substrate motif;PKC epsilon kinase substrate motif;PKC kinase substrate motif	NA	+	-	NA	NA	FALSE	FALSE	FALSE	NA	TRUE	FALSE	FALSE	FALSE	61	25	36	1100	140	PF02181;PF06367;PF06371	no	205470	4	0.00954737	0.173444	-0.0816175	-0.145808	-0.638921	-0.295953	-0.102143	-0.255835	-0.755095	-0.688915	-0.913569	-0.84563	-0.209127	-0.795058	-1.18355	20.0716	0.000153593	0.00109225	0.337924	0.269985
10074_1	10074	1	S	ENSP00000329219	1031	GO:0051014;GO:0030866;GO:0006929;GO:0008360;GO:0030036;GO:0009987;GO:0016043;GO:0032059;GO:0045335;GO:0005938;GO:0005829;GO:0005886;GO:0005522;GO:0032794;GO:0048365;GO:0051015;GO:0017048;GO:0003779;GO:0005515;GO:0003674;GO:0005488	Cdc2 kinase substrate motif;CDK kinase substrate motif;CDK1,2,4,6 kinase substrate motif;ERK1, ERK2, SAPK, CDK5 and GSK3 kinase substrate motif;ERK1,2 kinase substrate motif;G protein-coupled receptor kinase 1 substrate motif;Growth associated histone HI kinase substrate motif;GSK-3, ERK1, ERK2, CDK5 substrate motif;WW domain binding motif	NA	+	-	NA	NA	FALSE	FALSE	FALSE	NA	TRUE	FALSE	FALSE	FALSE	61	25	36	1100	140	PF02181;PF06367;PF06371	no	205470	4	0.0677603	0.105728	0.000779744	-0.0134602	0.138319	0.321266	0.377805	0.318236	-0.576639	-0.248029	-0.514772	-0.46676	-0.209126	-0.795058	-1.18355	29.1479	2.58781e-05	0.000317209	0.716794	0.668781
10075_1	10075	1	S	ENSP00000329219	184	GO:0051014;GO:0030866;GO:0006929;GO:0008360;GO:0030036;GO:0009987;GO:0016043;GO:0032059;GO:0045335;GO:0005938;GO:0005829;GO:0005886;GO:0005522;GO:0032794;GO:0048365;GO:0051015;GO:0017048;GO:0003779;GO:0005515;GO:0003674;GO:0005488	Casein kinase II substrate motif;Plk1 kinase substrate motif;Pyruvate dehydrogenase kinase substrate motif	NA	+	-	NA	NA	FALSE	FALSE	FALSE	NA	TRUE	FALSE	FALSE	FALSE	61	25	36	1100	140	PF02181;PF06367;PF06371	no	205470	4	1.18185	1.2876	0.450921	0.44339	0.711437	0.757157	0.880354	0.668363	0.507073	0.371134	1.11366	0.998747	-0.209126	-0.795058	-1.18355	0.106839	0.899523	0.91928	2.1823	2.29721
10077_1	10077	1	S	ENSP00000329357	7	GO:0043923;GO:0019048;GO:0030219;GO:0060136;GO:0060216;GO:0030324;GO:0001829;GO:0001503;GO:0048596;GO:0043353;GO:0007179;GO:0001892;GO:0001889;GO:0048706;GO:0006367;GO:0010467;GO:0006355;GO:0044281;GO:0044255;GO:0045893;GO:0045944;GO:0006351;GO:0006357;GO:0001701;GO:0032993;GO:0005654;GO:0005737;GO:0005634;GO:0001103;GO:0035326;GO:0043425;GO:0000987;GO:0044212;GO:0071837;GO:0035035;GO:0000979;GO:…	Casein kinase II substrate motif;Plk1 kinase substrate motif	NA	-	-	NA	NA	FALSE	FALSE	FALSE	NA	TRUE	TRUE	FALSE	FALSE	216	24.59	37	785	102	PF00096	no	182840	2	-0.00897918	NA	NA	-0.116638	-0.44016	-0.272071	-1.04789	-0.284043	-0.860259	-0.421585	-0.163068	-0.106487	-0.754364	0.132771	-0.703448	1.45647	0.278932	0.357248	0.596961	0.54038
10078_1	10078	1	S	ENSP00000329419	874	GO:0048205;GO:0006891;GO:0006890;GO:0016192;GO:0006886;GO:0030126;GO:0015629;GO:0030117;GO:0005794;GO:0005829;GO:0005737;GO:0005198;GO:0005515	Casein kinase II substrate motif;ERK1,2 kinase substrate motif;GSK-3, ERK1, ERK2, CDK5 substrate motif;PKA kinase substrate motif;PKC kinase substrate motif;WW domain binding motif	NA	-	-	NA	NA	FALSE	FALSE	FALSE	NA	FALSE	FALSE	FALSE	FALSE	31	6.29	33	906	44	PF04053;PF00400	yes	1963800	2	-0.586104	-0.54775	-0.647451	-0.587486	-0.392343	-0.35748	-0.314047	-0.529344	-0.586366	-0.608477	-0.616267	NA	0.766107	0.5014	0.408722	2.87717	0.0992122	0.154549	NA	-1.02499
10090_1	10090	1	S	ENSP00000330074	2	GO:0006334;GO:0000790;GO:0000786;GO:0005634;GO:0003677	Casein kinase II substrate motif;G protein-coupled receptor kinase 1 substrate motif	NA	-	-	NA	NA	FALSE	FALSE	FALSE	NA	TRUE	FALSE	FALSE	FALSE	40	100	62	226	127	PF00538	no	54724000	3	0.905818	0.792885	0.484361	0.501014	0.0678642	0.77171	0.60148	0.641287	NA	1.23607	1.01959	1.02779	-1.02827	0.0838683	-2.12246	3.90556	0.0525891	0.0919393	3.15025	3.14205
10090_2	10090	2	S	ENSP00000330074	2	GO:0006334;GO:0000790;GO:0000786;GO:0005634;GO:0003677	Casein kinase II substrate motif;G protein-coupled receptor kinase 1 substrate motif	NA	-	-	NA	NA	FALSE	FALSE	FALSE	NA	TRUE	FALSE	FALSE	FALSE	40	100	62	226	127	PF00538	no	54724000	3	0.560345	1.35972	0.680923	1.28358	0.68777	0.922714	0.671911	1.32579	NA	1.69321	1.04129	1.1766	-1.02827	0.0838678	-2.12246	1.2333	0.328956	0.40738	3.29907	3.16376
10091_1	10091	1	S	ENSP00000330074	19	GO:0006334;GO:0000790;GO:0000786;GO:0005634;GO:0003677	Cdc2 kinase substrate motif;CDK kinase substrate motif;CDK1,2,4,6 kinase substrate motif;ERK1,2 kinase substrate motif;Growth associated histone HI kinase substrate motif;GSK-3, ERK1, ERK2, CDK5 substrate motif;WW domain binding motif	NA	-	-	NA	NA	FALSE	FALSE	FALSE	NA	TRUE	FALSE	FALSE	FALSE	40	100	62	226	127	PF00538	no	54724000	3	1.34967	1.1422	1.30295	1.31975	1.09268	1.10142	0.935944	1.1469	0.95836	1.22559	0.925212	0.956782	-1.02827	0.0838679	-2.12246	3.31638	0.071642	0.118989	3.07925	3.04768
10091_2	10091	2	S	ENSP00000330074	19	GO:0006334;GO:0000790;GO:0000786;GO:0005634;GO:0003677	Cdc2 kinase substrate motif;CDK kinase substrate motif;CDK1,2,4,6 kinase substrate motif;ERK1,2 kinase substrate motif;Growth associated histone HI kinase substrate motif;GSK-3, ERK1, ERK2, CDK5 substrate motif;WW domain binding motif	NA	-	-	NA	NA	FALSE	FALSE	FALSE	NA	TRUE	FALSE	FALSE	FALSE	40	100	62	226	127	PF00538	no	54724000	3	0.704646	1.25143	1.21474	1.30172	0.830872	1.4512	0.778069	1.29276	NA	1.75188	1.17162	1.23004	-1.02827	0.0838681	-2.12246	0.800703	0.473739	0.54924	3.3525	3.29408
10094_2	10094	2	S	ENSP00000330188	19		Casein kinase II substrate motif	NA	-	-	NA	NA	FALSE	FALSE	FALSE	NA	TRUE	FALSE	FALSE	FALSE	15	66.59	29	434	271	NA	no	62240	12	-1.12328	-0.880529	-0.978506	-0.639973	NA	-0.306288	0.0556647	-0.213298	-0.54083	-0.377457	-0.437774	-1.18203	-0.103501	-1.04348	0.0984762	7.6727	0.0083141	0.0218909	-1.28051	-0.53625
10095_1	10095	1	S	ENSP00000330188	17		Casein kinase I substrate motif;Cdc2 kinase substrate motif;CDK kinase substrate motif;CDK1,2,4,6 kinase substrate motif;ERK1,2 kinase substrate motif;Growth associated histone HI kinase substrate motif;GSK-3, ERK1, ERK2, CDK5 substrate motif;PKA kinase substrate motif;PKC kinase substrate motif;WW domain binding motif	NA	-	-	NA	NA	FALSE	FALSE	FALSE	NA	TRUE	FALSE	FALSE	FALSE	15	66.59	29	434	271	NA	no	62240	12	NA	-1.20186	-0.557893	-0.604303	-0.131113	NA	-0.462599	-0.352449	-0.363141	-0.922324	-0.802894	-0.893052	-0.103501	-1.04348	0.0984759	3.40965	0.074703	0.123256	-0.991528	-0.90137
10095_2	10095	2	S	ENSP00000330188	17		Casein kinase I substrate motif;Cdc2 kinase substrate motif;CDK kinase substrate motif;CDK1,2,4,6 kinase substrate motif;ERK1,2 kinase substrate motif;Growth associated histone HI kinase substrate motif;GSK-3, ERK1, ERK2, CDK5 substrate motif;PKA kinase substrate motif;PKC kinase substrate motif;WW domain binding motif	NA	-	-	NA	NA	FALSE	FALSE	FALSE	NA	TRUE	FALSE	FALSE	FALSE	15	66.59	29	434	271	NA	no	62240	12	-1.10377	-0.811202	-0.851825	-0.656443	NA	-0.267116	-0.0411424	-0.10682	-0.489342	-0.496353	-0.74068	-0.87514	-0.103501	-1.04348	0.0984757	14.7848	0.000784315	0.00363891	-0.973615	-0.839156
10098_1	10098	1	S	ENSP00000330188	32		ERK1,2 kinase substrate motif;G protein-coupled receptor kinase 1 substrate motif;Growth associated histone HI kinase substrate motif;GSK3 kinase substrate motif;GSK-3, ERK1, ERK2, CDK5 substrate motif;PKA kinase substrate motif;PKC kinase substrate motif;WW domain binding motif	NA	-	-	NA	NA	FALSE	FALSE	FALSE	NA	TRUE	FALSE	FALSE	FALSE	15	66.59	29	434	271	NA	no	62240	12	-0.732527	-1.42914	-0.508428	-0.476941	-0.110445	-0.0708266	-0.281421	-0.229968	NA	-0.0996986	-0.630724	-0.616369	-0.1035	-1.04348	0.0984754	4.26339	0.0428587	0.0783306	-0.714844	-0.729199
10104_2	10104	2	S	ENSP00000330188	222		14-3-3 domain binding motif;Calmodulin-dependent protein kinase I substrate motif;Calmodulin-dependent protein kinase II substrate motif;Calmodulin-dependent protein kinase IV substrate motif;Chk1 kinase substrate motif;DNA dependent Protein kinase substrate motif;ERK1,2 kinase substrate motif;GSK-3, ERK1, ERK2, CDK5 substrate motif;MAPKAPK2 kinase substrate motif;PKA kinase substrate motif;PKC k…	NA	-	-	NA	NA	FALSE	FALSE	FALSE	NA	TRUE	FALSE	FALSE	FALSE	15	66.59	29	434	271	NA	no	62240	12	-0.0537939	0.181788	0.979055	0.86916	0.566605	0.3722	0.457055	0.783436	-0.133797	-0.0164647	-0.872918	-0.85529	-0.103501	-1.04348	0.098476	9.00717	0.00414643	0.0127285	-0.953766	-0.971394
10131_1	10131	1	S	ENSP00000428054;ENSP00000330930	757;757	GO:0006468;GO:0004715;GO:0016772;GO:0004672;GO:0005524	Casein kinase II substrate motif	NA	-	+	TRUE	TRUE	TRUE	TRUE	FALSE	179	TRUE	FALSE	FALSE	FALSE	5	33.95;33.95	#NAME?	1402	338	PF00069;PF07714	yes	12763	12	1.45044	1.508	1.61512	1.53163	1.8334	1.82894	1.50843	NA	NA	1.78083	2.02348	NA	0.0278009	0.191021	0.221964	3.41462	0.0793031	0.129339	NA	1.80152
10145_1	10145	1	S	ENSP00000428054;ENSP00000330930	780;780	GO:0006468;GO:0004715;GO:0016772;GO:0004672;GO:0005524	Casein kinase II substrate motif;ERK1,2 kinase substrate motif;G protein-coupled receptor kinase 1 substrate motif;GSK3 kinase substrate motif;GSK-3, ERK1, ERK2, CDK5 substrate motif;WW domain binding motif	NA	-	+	TRUE	TRUE	TRUE	TRUE	FALSE	202	TRUE	FALSE	FALSE	FALSE	5	33.95;33.95	#NAME?	1402	338	PF00069;PF07714	yes	12763	12	NA	0.0433338	0.0573561	0.320597	0.0743522	0.37129	NA	0.975203	NA	0.0582744	NA	-0.999617	0.0278012	0.191021	0.221964	3.41227	0.0854455	0.137634	-1.22158	NA
10148_1	10148	1	S	ENSP00000428054;ENSP00000330930	743;743	GO:0006468;GO:0004715;GO:0016772;GO:0004672;GO:0005524	Casein kinase I substrate motif;Casein kinase II substrate motif;ERK1,2 kinase substrate motif;GSK-3, ERK1, ERK2, CDK5 substrate motif;WW domain binding motif	NA	-	+	TRUE	TRUE	TRUE	TRUE	FALSE	165	TRUE	FALSE	FALSE	FALSE	5	33.95;33.95	#NAME?	1402	338	PF00069;PF07714	yes	12763	12	0.753585	0.658487	0.955117	NA	1.07734	NA	0.796303	0.61817	0.825925	0.694949	0.742494	NA	0.0278004	0.19102	0.221964	0.0696978	0.933179	0.945664	NA	0.52053
10149_1	10149	1	S	ENSP00000357555	78	GO:0019083;GO:0006415;GO:0000184;GO:0006413;GO:0019058;GO:0006414;GO:0006614;GO:0044267;GO:0016071;GO:0016070;GO:0010467;GO:0016032;GO:0000278;GO:0006412;GO:0008283;GO:0005840;GO:0022627;GO:0005622;GO:0005829;GO:0005634;GO:0003735;GO:0003677;GO:0046872;GO:0008270;GO:0005515	Casein kinase I substrate motif;PKA kinase substrate motif;PKC kinase substrate motif	NA	-	-	NA	NA	FALSE	FALSE	FALSE	NA	FALSE	TRUE	FALSE	FALSE	70	40.48	9	84	23	PF01667	no	14886000	3	1.90265	1.83683	1.49185	0.878229	2.18048	2.51706	2.38972	2.6165	1.91312	1.75444	2.61815	NA	0.312456	0.0936551	-0.308534	6.58859	0.0133032	0.0313068	NA	2.92668
10150_1	10150	1	S	ENSP00000357555	27	GO:0019083;GO:0006415;GO:0000184;GO:0006413;GO:0019058;GO:0006414;GO:0006614;GO:0044267;GO:0016071;GO:0016070;GO:0010467;GO:0016032;GO:0000278;GO:0006412;GO:0008283;GO:0005840;GO:0022627;GO:0005622;GO:0005829;GO:0005634;GO:0003735;GO:0003677;GO:0046872;GO:0008270;GO:0005515	Casein kinase II substrate motif;Casein kinase II substrate motif;ERK1,2 kinase substrate motif;ERK1,2 kinase substrate motif;GSK-3, ERK1, ERK2, CDK5 substrate motif;GSK-3, ERK1, ERK2, CDK5 substrate motif;WW domain binding motif;WW domain binding motif	CDK2	-	-	NA	NA	FALSE	FALSE	FALSE	NA	FALSE	FALSE	FALSE	FALSE	70	40.48	9	84	23	PF01667	no	14886000	3	2.53367	NA	2.77595	2.45799	1.02056	NA	-0.597541	1.82775	0.722776	NA	0.398626	NA	0.312457	0.0936553	-0.308534	7.16285	0.0167929	0.0374876	NA	0.70716
10163_1	10163	1	S	ENSP00000331342;ENSP00000287263	200;200	GO:0015031;GO:0055037;GO:0043231;GO:0030670;GO:0005737;GO:0005515	b-Adrenergic Receptor kinase substrate motif;BARD1 BRCT domain binding motif;Casein kinase II substrate motif;G protein-coupled receptor kinase 1 substrate motif;GSK3 kinase substrate motif	NA	-	+	FALSE	FALSE	TRUE	FALSE	FALSE	422	TRUE	FALSE	FALSE	FALSE	10	53.78;50.27	91	1283	375	PF09457;PF00168	no	16326	8	0.797107	0.819651	0.396171	NA	1.04491	0.90436	1.05309	0.90713	0.69143	0.489739	0.848924	NA	0.245024	0.346482	-1.66585	2.88321	0.103085	0.159273	NA	2.51478
10177_1	10177	1	S	ENSP00000331342;ENSP00000287263	435;435	GO:0015031;GO:0055037;GO:0043231;GO:0030670;GO:0005737;GO:0005515	14-3-3 domain binding motif;Aurora-A kinase substrate motif;Calmodulin-dependent protein kinase II substrate motif;Casein kinase II substrate motif;MAPKAPK2 kinase substrate motif;MDC1 BRCT domain binding motif;PAK2 kinase substrate motif;Phosphorylase kinase substrate motif;PKA kinase substrate motif;PKC epsilon kinase substrate motif;PKC kinase substrate motif;Plk1 PBD domain binding motif	NA	-	+	FALSE	FALSE	TRUE	FALSE	FALSE	187	TRUE	FALSE	FALSE	FALSE	10	53.78;50.27	91	1283	375	PF09457;PF00168	no	16326	8	0.983498	0.981808	0.914269	NA	1.09254	1.38658	1.06372	NA	2.12013	2.38304	1.88993	1.87965	0.245024	0.346483	-1.66585	16.4555	0.000710298	0.00337236	3.5455	3.55578
10178_1	10178	1	S	ENSP00000331342;ENSP00000287263	528;528	GO:0015031;GO:0055037;GO:0043231;GO:0030670;GO:0005737;GO:0005515	G protein-coupled receptor kinase 1 substrate motif	NA	-	+	FALSE	FALSE	TRUE	FALSE	FALSE	94	TRUE	FALSE	FALSE	FALSE	10	53.78;50.27	91	1283	375	PF09457;PF00168	no	16326	8	0.586869	0.919237	0.364704	0.499605	0.531868	1.1121	0.736537	NA	0.798392	1.04688	1.16471	1.19498	0.245024	0.346482	-1.66585	3.80382	0.0558193	0.0966525	2.86083	2.83057
10179_1	10179	1	S	ENSP00000331342;ENSP00000287263	529;529	GO:0015031;GO:0055037;GO:0043231;GO:0030670;GO:0005737;GO:0005515	ERK1,2 kinase substrate motif;G protein-coupled receptor kinase 1 substrate motif;Growth associated histone HI kinase substrate motif;GSK-3, ERK1, ERK2, CDK5 substrate motif;MDC1 BRCT domain binding motif;PKA kinase substrate motif;PKC kinase substrate motif;Plk1 PBD domain binding motif;WW domain binding motif	NA	-	+	FALSE	FALSE	TRUE	FALSE	FALSE	93	TRUE	FALSE	FALSE	FALSE	10	53.78;50.27	91	1283	375	PF09457;PF00168	no	16326	8	0.766739	1.03341	NA	0.480078	NA	1.18599	0.81904	NA	0.823465	NA	1.21699	1.10503	0.245024	0.346483	-1.66585	0.769846	0.494912	0.568982	2.77088	2.88284
10187_1	10187	1	S	ENSP00000349960	365	GO:0034329;GO:0051084;GO:0034332;GO:0045216;GO:0044267;GO:0006928;GO:0007596;GO:0006457;GO:0007409;GO:0007411;GO:0045087;GO:0038096;GO:0035267;GO:0070688;GO:0030863;GO:0070062;GO:0014069;GO:0030529;GO:0043234;GO:0005856;GO:0005829;GO:0030424;GO:0005737;GO:0030957;GO:0050998;GO:0019894;GO:0005200;GO:0019901;GO:0005524;GO:0005515	b-Adrenergic Receptor kinase substrate motif;b-Adrenergic Receptor kinase substrate motif;Casein kinase II substrate motif;Casein kinase II substrate motif	NA	-	-	NA	NA	FALSE	FALSE	FALSE	NA	FALSE	TRUE	FALSE	FALSE	200	6.4	73	375	6	PF00022	no	1613600000	18	0.85047	NA	1.13889	1.22694	1.30756	1.28913	1.30123	0.964275	1.23	NA	0.996129	NA	-0.748703	0.14457	-1.20701	0.508832	0.617672	0.676696	NA	2.20314
10190_1	10190	1	S	ENSP00000378217;ENSP00000331602	645;645	GO:2000755;GO:2000753;GO:1900163;GO:0034351;GO:0023021;GO:0035307;GO:0032930;GO:0006921;GO:0048011;GO:2000304;GO:0010469;GO:0007202;GO:0043407;GO:0060333;GO:0090331;GO:0051490;GO:0050732;GO:0046326;GO:0042100;GO:0032963;GO:0032615;GO:0032613;GO:0015810;GO:0030837;GO:0007173;GO:0042119;GO:0050821;GO:0042149;GO:0090398;GO:0016064;GO:0045471;GO:0009408;GO:0008543;GO:0046777;GO:0043200;GO:0032091;GO:…	Casein kinase II substrate motif;PKA kinase substrate motif;PKC kinase substrate motif;Pyruvate dehydrogenase kinase substrate motif	PRKCD	-	-	NA	NA	FALSE	FALSE	FALSE	NA	FALSE	TRUE	FALSE	FALSE	67	8.58;8.58	55	676	3	PF00069;PF07714;PF00130;PF00433	yes	1244600	10	-0.515388	-0.309193	-0.102638	-0.0433501	-0.418313	-0.77563	-0.677541	-0.741131	-0.719078	-0.762646	-0.884788	-1.05857	0.602109	0.140948	-0.394455	11.3904	0.00171998	0.00648376	-0.664114	-0.490333
10192_1	10192	1	S	ENSP00000378217;ENSP00000331602	664;664	GO:2000755;GO:2000753;GO:1900163;GO:0034351;GO:0023021;GO:0035307;GO:0032930;GO:0006921;GO:0048011;GO:2000304;GO:0010469;GO:0007202;GO:0043407;GO:0060333;GO:0090331;GO:0051490;GO:0050732;GO:0046326;GO:0042100;GO:0032963;GO:0032615;GO:0032613;GO:0015810;GO:0030837;GO:0007173;GO:0042119;GO:0050821;GO:0042149;GO:0090398;GO:0016064;GO:0045471;GO:0009408;GO:0008543;GO:0046777;GO:0043200;GO:0032091;GO:…	G protein-coupled receptor kinase 1 substrate motif;PDK1 kinase substrate motif	NA	-	-	NA	NA	FALSE	FALSE	FALSE	NA	FALSE	TRUE	FALSE	FALSE	67	8.58;8.58	55	676	3	PF00069;PF07714;PF00130;PF00433	yes	1244600	10	-0.504918	-0.560887	0.460037	0.447273	-0.863244	-1.14481	-0.986189	-1.36333	-0.247671	0.00895989	-1.3193	NA	0.60211	0.140948	-0.394455	5.18146	0.026196	0.0530599	NA	-0.924849
10194_1	10194	1	S	ENSP00000378217;ENSP00000331602	503;503	GO:2000755;GO:2000753;GO:1900163;GO:0034351;GO:0023021;GO:0035307;GO:0032930;GO:0006921;GO:0048011;GO:2000304;GO:0010469;GO:0007202;GO:0043407;GO:0060333;GO:0090331;GO:0051490;GO:0050732;GO:0046326;GO:0042100;GO:0032963;GO:0032615;GO:0032613;GO:0015810;GO:0030837;GO:0007173;GO:0042119;GO:0050821;GO:0042149;GO:0090398;GO:0016064;GO:0045471;GO:0009408;GO:0008543;GO:0046777;GO:0043200;GO:0032091;GO:…	b-Adrenergic Receptor kinase substrate motif;Casein kinase II substrate motif;G protein-coupled receptor kinase 1 substrate motif	PRKCD	-	-	NA	NA	FALSE	FALSE	FALSE	NA	FALSE	TRUE	TRUE	FALSE	67	8.58;8.58	55	676	3	PF00069;PF07714;PF00130;PF00433	yes	1244600	10	-0.39799	-0.233996	0.318915	0.24901	-0.326736	0.0144449	-0.603118	-0.71769	-0.561089	-0.181717	-0.693256	NA	0.60211	0.140948	-0.394455	2.41671	0.135277	0.199005	NA	-0.298801
10196_1	10196	1	S	ENSP00000378217;ENSP00000331602	304;304	GO:2000755;GO:2000753;GO:1900163;GO:0034351;GO:0023021;GO:0035307;GO:0032930;GO:0006921;GO:0048011;GO:2000304;GO:0010469;GO:0007202;GO:0043407;GO:0060333;GO:0090331;GO:0051490;GO:0050732;GO:0046326;GO:0042100;GO:0032963;GO:0032615;GO:0032613;GO:0015810;GO:0030837;GO:0007173;GO:0042119;GO:0050821;GO:0042149;GO:0090398;GO:0016064;GO:0045471;GO:0009408;GO:0008543;GO:0046777;GO:0043200;GO:0032091;GO:…	14-3-3 domain binding motif;b-Adrenergic Receptor kinase substrate motif;Calmodulin-dependent protein kinase II substrate motif;Casein kinase II substrate motif;PKA kinase substrate motif;PKC kinase substrate motif;ZIP kinase substrate motif	PRKCD	-	-	NA	NA	FALSE	FALSE	FALSE	NA	FALSE	FALSE	FALSE	FALSE	67	8.58;8.58	55	676	3	PF00069;PF07714;PF00130;PF00433	yes	1244600	10	0.209675	0.0929299	0.616081	0.295618	-2.74832	0.0301365	-0.939566	-0.990059	0.067796	0.557861	-0.0569198	-0.650977	0.60211	0.140948	-0.394455	5.60642	0.0192479	0.0416548	-0.256522	0.337535
10211_1	10211	1	S	ENSP00000331983	968	GO:0046415;GO:0016477;GO:0030032;GO:0031529;GO:0007596;GO:0007015;GO:0030027;GO:0005829;GO:0005737;GO:0005634	G protein-coupled receptor kinase 1 substrate motif;GSK3 kinase substrate motif;MDC1 BRCT domain binding motif;PAK2 kinase substrate motif;PKA kinase substrate motif;PKC kinase substrate motif;Plk1 PBD domain binding motif	NA	-	+	FALSE	FALSE	TRUE	FALSE	FALSE	234	TRUE	FALSE	FALSE	FALSE	6	24	57	1371	338	NA	no	27617	13	-1.62983	-3.75461	-2.92096	-2.81939	-0.730897	-0.89718	-0.602362	-0.758405	0.885754	0.776023	0.716358	0.960786	0.909326	-0.434217	-0.569443	62.6007	4.81334e-07	2.17737e-05	1.53023	1.2858
10214_1	10214	1	S	ENSP00000331983	1360	GO:0046415;GO:0016477;GO:0030032;GO:0031529;GO:0007596;GO:0007015;GO:0030027;GO:0005829;GO:0005737;GO:0005634	b-Adrenergic Receptor kinase substrate motif;Casein kinase II substrate motif;G protein-coupled receptor kinase 1 substrate motif;PKA kinase substrate motif	NA	-	+	FALSE	FALSE	TRUE	FALSE	FALSE	158	TRUE	FALSE	FALSE	FALSE	6	24	57	1371	338	NA	no	27617	13	-2.24029	-3.24867	-3.76012	-2.5796	-2.25088	-2.49544	-1.90026	-1.84946	-0.70902	-0.400011	-0.891305	-0.525192	0.909325	-0.434217	-0.569443	34.0707	1.18479e-05	0.000186164	0.0442518	-0.321861
10229_1	10229	1	S	ENSP00000332247	710	GO:0090382;GO:0051701;GO:0033572;GO:0006879;GO:0015991;GO:0008286;GO:0006955;GO:0055085;GO:0033179;GO:0000220;GO:0005765;GO:0001669;GO:0010008;GO:0030670;GO:0005737;GO:0005886;GO:0016021;GO:0015078;GO:0005515	14-3-3 domain binding motif;AMP-activated protein kinase substrate motif;b-Adrenergic Receptor kinase substrate motif;BARD1 BRCT domain binding motif;Calmodulin-dependent protein kinase I substrate motif;Calmodulin-dependent protein kinase II substrate motif;Calmodulin-dependent protein kinase IV substrate motif;Casein kinase II substrate motif;Chk1 kinase substrate motif;G protein-coupled recept…	NA	-	+	TRUE	FALSE	FALSE	TRUE	TRUE	336	FALSE	TRUE	FALSE	FALSE	18	2.69	27	856	15	PF01496	no	12884	2	0.747304	0.185868	0.301927	0.256755	-0.113877	-0.175654	-0.112364	-0.173051	-0.168483	-0.138221	-0.101528	NA	-0.0652063	0.20402	-0.31851	9.72151	0.00376998	0.0117613	NA	0.216982
10235_2	10235	2	S	ENSP00000351416;ENSP00000332265	2045;1794	GO:0051151;GO:0019048;GO:0001955;GO:0005737;GO:0005634;GO:0005515;GO:0003723	Casein kinase II substrate motif;ERK1,2 kinase substrate motif;G protein-coupled receptor kinase 1 substrate motif;GSK-3, ERK1, ERK2, CDK5 substrate motif;MAPKAPK2 kinase substrate motif;MDC1 BRCT domain binding motif;Plk1 PBD domain binding motif;WW domain binding motif	NA	-	-	NA	NA	FALSE	FALSE	FALSE	NA	TRUE	FALSE	FALSE	FALSE	17	26.93;29.29	80	2603	353	PF00023;PF00013	no	20891	7	-0.459784	-0.53365	NA	-0.568569	NA	-0.179786	NA	-0.276018	NA	-0.334364	-0.371309	NA	0.419838	-0.910172	0.500966	2.0233	0.20343	0.276995	NA	-0.872276
10236_2	10236	2	S	ENSP00000351416;ENSP00000332265	2047;1796	GO:0051151;GO:0019048;GO:0001955;GO:0005737;GO:0005634;GO:0005515;GO:0003723	DNA dependent Protein kinase substrate motif;ERK1,2 kinase substrate motif;GSK-3, ERK1, ERK2, CDK5 substrate motif;WW domain binding motif	NA	-	-	NA	NA	FALSE	FALSE	FALSE	NA	TRUE	FALSE	FALSE	FALSE	17	26.93;29.29	80	2603	353	PF00023;PF00013	no	20891	7	-0.463872	-0.548513	-0.615812	-0.571851	-0.425302	-0.143023	-0.114955	-0.284142	NA	-0.367269	-0.452284	NA	0.419839	-0.910172	0.500967	3.99812	0.0533416	0.0931049	NA	-0.95325
10248_1	10248	1	S	ENSP00000438483;ENSP00000332455	62;62	GO:0000018;GO:0000085;GO:0019048;GO:0006607;GO:0006259;GO:0019221;GO:0006606;GO:0005654;GO:0005829;GO:0005737;GO:0005634;GO:0005488;GO:0008139;GO:0042826;GO:0008565;GO:0005515	Casein kinase I substrate motif;ERK1,2 kinase substrate motif;GSK-3, ERK1, ERK2, CDK5 substrate motif;WW domain binding motif	NA	-	-	NA	NA	FALSE	FALSE	FALSE	NA	TRUE	TRUE	FALSE	FALSE	146	8.13;8.13	38	529	41	PF00514;PF01749	no	893900	1	0.665972	0.810425	0.664884	0.538626	-0.0175385	NA	0.210196	NA	0.184786	0.150755	0.0171688	NA	-0.512806	1.01494	0.756024	12.3556	0.00269953	0.00913967	NA	-0.738855
10266_1	10266	1	S	ENSP00000427931;ENSP00000391995;ENSP00000342242;ENSP00000440926;ENSP00000332816	375;375;375;375;375	GO:2000058;GO:0045638;GO:0043267;GO:0071300;GO:2000538;GO:2000249;GO:2000060;GO:0070098;GO:0051279;GO:0051000;GO:0050848;GO:0048041;GO:0048010;GO:0045428;GO:0043552;GO:0043534;GO:0043149;GO:0042976;GO:0032960;GO:0032863;GO:0030826;GO:0030502;GO:0014009;GO:0010758;GO:0010752;GO:0010595;GO:0010226;GO:0002315;GO:0000165;GO:0043507;GO:0007173;GO:0010976;GO:0001954;GO:0031175;GO:0070374;GO:0051592;GO:…	Aurora-A kinase substrate motif;PAK2 kinase substrate motif;Phosphorylase kinase substrate motif;PKA kinase substrate motif;PKC kinase substrate motif	NA	-	-	NA	NA	FALSE	FALSE	FALSE	NA	TRUE	FALSE	FALSE	FALSE	61	15.46;14.58;14.58;15.46;14.58	54	967	48	PF07714;PF03623;PF00069;PF00373	yes	1016200	4	1.06518	1.03438	0.509622	0.611818	1.29834	1.62078	1.69011	1.5911	0.558172	1.01084	0.991272	NA	0.152181	0.160147	-0.07584	11.0089	0.00241826	0.00836559	NA	1.06711
10267_1	10267	1	S	ENSP00000333001	19	GO:0006369;GO:0000184;GO:0031124;GO:0006406;GO:0000398;GO:0000381;GO:0008380;GO:0006417;GO:0016071;GO:0016070;GO:0010467;GO:0006366;GO:0071013;GO:0035145;GO:0016607;GO:0005654;GO:0005829;GO:0005737;GO:0005634;GO:0003729;GO:0003676;GO:0005515;GO:0003723;GO:0000166	b-Adrenergic Receptor kinase substrate motif	NA	-	-	NA	NA	FALSE	FALSE	FALSE	NA	TRUE	FALSE	FALSE	FALSE	66	48.28	15	174	67	PF00076;PF08777	no	2546000	4	0.63759	NA	0.94187	0.821665	0.359756	0.091749	-0.164626	NA	NA	0.681088	0.234494	NA	-0.0325253	0.145714	0.0379446	4.54011	0.048652	0.0870158	NA	0.196549
10268_1	10268	1	S	ENSP00000333001	56	GO:0006369;GO:0000184;GO:0031124;GO:0006406;GO:0000398;GO:0000381;GO:0008380;GO:0006417;GO:0016071;GO:0016070;GO:0010467;GO:0006366;GO:0071013;GO:0035145;GO:0016607;GO:0005654;GO:0005829;GO:0005737;GO:0005634;GO:0003729;GO:0003676;GO:0005515;GO:0003723;GO:0000166	b-Adrenergic Receptor kinase substrate motif;Casein kinase I substrate motif;Casein kinase II substrate motif	NA	-	-	NA	NA	FALSE	FALSE	FALSE	NA	TRUE	FALSE	FALSE	FALSE	66	48.28	15	174	67	PF00076;PF08777	no	2546000	4	0.431015	0.490641	0.587786	0.608891	-0.140916	0.386504	0.15681	0.183006	0.135792	0.331362	0.0744938	0.117004	-0.0325251	0.145715	0.0379444	6.76594	0.0108957	0.0267224	0.0790591	0.0365493
10269_1	10269	1	S	ENSP00000333001	42	GO:0006369;GO:0000184;GO:0031124;GO:0006406;GO:0000398;GO:0000381;GO:0008380;GO:0006417;GO:0016071;GO:0016070;GO:0010467;GO:0006366;GO:0071013;GO:0035145;GO:0016607;GO:0005654;GO:0005829;GO:0005737;GO:0005634;GO:0003729;GO:0003676;GO:0005515;GO:0003723;GO:0000166	Casein kinase II substrate motif;G protein-coupled receptor kinase 1 substrate motif;GSK3 kinase substrate motif	NA	-	-	NA	NA	FALSE	FALSE	FALSE	NA	TRUE	FALSE	FALSE	FALSE	66	48.28	15	174	67	PF00076;PF08777	no	2546000	4	-0.0209995	0.0141325	0.316901	0.378458	-0.336886	-0.192379	-0.329255	-0.633833	NA	0.0813757	-0.185812	NA	-0.0325252	0.145715	0.0379439	6.54826	0.0154124	0.0352021	NA	-0.223756
10277_1	10277	1	S	ENSP00000438527;ENSP00000356183;ENSP00000356181;ENSP00000356179;ENSP00000333253	290;290;290;290;290	GO:0016973;GO:0000346;GO:0046872;GO:0005515	14-3-3 domain binding motif;Calmodulin-dependent protein kinase II substrate motif;Pim1 kinase substrate sequence;PKA kinase substrate motif;PKC epsilon kinase substrate motif;PKC kinase substrate motif	NA	-	-	NA	NA	FALSE	FALSE	FALSE	NA	TRUE	FALSE	FALSE	FALSE	33	49.14;49.14;49.14;49.14;49.14	56	810	142	NA	no	216700	10	-0.890904	-0.763357	-0.904855	-0.998882	-0.566826	-0.33062	-2.12333	-0.882261	NA	0.17092	0.605909	1.37817	0.516948	0.0443045	-0.123178	8.96119	0.00498961	0.0146407	1.50135	0.729086
10279_1	10279	1	S	ENSP00000438527;ENSP00000356183;ENSP00000356181;ENSP00000356179;ENSP00000333253	773;773;773;773;773	GO:0016973;GO:0000346;GO:0046872;GO:0005515	14-3-3 domain binding motif;Calmodulin-dependent protein kinase II substrate motif;Casein kinase II substrate motif;G protein-coupled receptor kinase 1 substrate motif;MAPKAPK1 kinase substrate motif;PAK2 kinase substrate motif;PKA kinase substrate motif;PKC epsilon kinase substrate motif;PKC kinase substrate motif	NA	-	-	NA	NA	FALSE	FALSE	FALSE	NA	FALSE	FALSE	FALSE	FALSE	33	49.14;49.14;49.14;49.14;49.14	56	810	142	NA	no	216700	10	0.457244	-0.606266	0.149706	0.243276	0.263018	0.433117	NA	-0.136147	1.17559	0.97169	1.65557	NA	0.516948	0.0443037	-0.123178	10.4662	0.00360842	0.0114548	NA	1.77875
10279_2	10279	2	S	ENSP00000438527;ENSP00000356183;ENSP00000356181;ENSP00000356179;ENSP00000333253	773;773;773;773;773	GO:0016973;GO:0000346;GO:0046872;GO:0005515	14-3-3 domain binding motif;Calmodulin-dependent protein kinase II substrate motif;Casein kinase II substrate motif;G protein-coupled receptor kinase 1 substrate motif;MAPKAPK1 kinase substrate motif;PAK2 kinase substrate motif;PKA kinase substrate motif;PKC epsilon kinase substrate motif;PKC kinase substrate motif	NA	-	-	NA	NA	FALSE	FALSE	FALSE	NA	FALSE	FALSE	FALSE	FALSE	33	49.14;49.14;49.14;49.14;49.14	56	810	142	NA	no	216700	10	0.256819	0.364419	-0.0530664	-0.175245	0.00664002	-0.267134	-0.711525	-0.289851	0.0301196	0.860073	1.16379	1.52172	0.516949	0.0443044	-0.123179	9.90269	0.00293344	0.00977915	1.6449	1.28697
10280_2	10280	2	S	ENSP00000438527;ENSP00000356183;ENSP00000356181;ENSP00000356179;ENSP00000333253	773;773;773;773;773	GO:0016973;GO:0000346;GO:0046872;GO:0005515	14-3-3 domain binding motif;Calmodulin-dependent protein kinase II substrate motif;Casein kinase II substrate motif;MDC1 BRCT domain binding motif;PKA kinase substrate motif;PKC kinase substrate motif;Plk1 PBD domain binding motif;ZIP kinase substrate motif	NA	-	-	NA	NA	FALSE	FALSE	FALSE	NA	FALSE	FALSE	FALSE	FALSE	33	49.14;49.14;49.14;49.14;49.14	56	810	142	NA	no	216700	10	-0.454765	-0.848701	-0.763041	-0.997439	-1.71809	-0.577905	-1.56794	-1.78828	-0.457177	-1.02968	NA	1.1868	0.516949	0.0443043	-0.123178	3.37417	0.0723321	0.11983	1.30998	NA
10281_2	10281	2	S	ENSP00000438527;ENSP00000356183;ENSP00000356181;ENSP00000356179;ENSP00000333253	761;761;761;761;761	GO:0016973;GO:0000346;GO:0046872;GO:0005515	G protein-coupled receptor kinase 1 substrate motif	NA	-	-	NA	NA	FALSE	FALSE	FALSE	NA	TRUE	FALSE	FALSE	FALSE	33	49.14;49.14;49.14;49.14;49.14	56	810	142	NA	no	216700	10	0.219031	0.388112	0.264223	0.396383	0.0449954	0.44402	-0.183685	-0.232351	1.04393	0.915648	1.50965	1.53511	0.516948	0.0443038	-0.123178	25.768	4.72799e-05	0.00046558	1.65829	1.63282
10285_1	10285	1	S	ENSP00000438527;ENSP00000356183;ENSP00000356181;ENSP00000356179;ENSP00000333253	108;108;108;108;108	GO:0016973;GO:0000346;GO:0046872;GO:0005515	b-Adrenergic Receptor kinase substrate motif;Casein kinase II substrate motif;ERK1,2 kinase substrate motif;GSK-3, ERK1, ERK2, CDK5 substrate motif;WW domain binding motif	NA	-	-	NA	NA	FALSE	FALSE	FALSE	NA	TRUE	TRUE	FALSE	FALSE	33	49.14;49.14;49.14;49.14;49.14	56	810	142	NA	no	216700	10	-0.324043	-0.0668337	0.199683	NA	-0.14353	-0.23833	-0.451633	-0.408398	-0.354739	-0.211594	-0.185917	NA	0.516948	0.0443041	-0.123179	1.4332	0.284002	0.362459	NA	-0.0627386
10295_1	10295	1	S	ENSP00000261890	78	GO:0048227;GO:0006184;GO:0032402;GO:0006833;GO:0051223;GO:0048169;GO:0045773;GO:0006913;GO:0031175;GO:0016192;GO:0006886;GO:0007165;GO:0000910;GO:0072659;GO:0015031;GO:0007264;GO:0055085;GO:0045335;GO:0030133;GO:0032154;GO:0055038;GO:0055037;GO:0030659;GO:0043234;GO:0005802;GO:0005622;GO:0030670;GO:0048471;GO:0016020;GO:0005739;GO:0030424;GO:0005886;GO:0005737;GO:0019905;GO:0003924;GO:0005525;GO:…	Casein kinase II substrate motif	NA	-	-	NA	NA	FALSE	FALSE	FALSE	NA	FALSE	FALSE	FALSE	FALSE	45	10.65	15	216	25	PF00071;PF08477;PF00025;PF00009	no	487760	4	0.213733	NA	0.352293	0.266847	-0.157027	-0.193125	-0.156025	-0.202975	0.319751	0.22668	0.123018	NA	-0.683173	0.427843	0.19402	13.511	0.00147807	0.00582816	NA	-0.0710021
10298_1	10298	1	S	ENSP00000261890	42	GO:0048227;GO:0006184;GO:0032402;GO:0006833;GO:0051223;GO:0048169;GO:0045773;GO:0006913;GO:0031175;GO:0016192;GO:0006886;GO:0007165;GO:0000910;GO:0072659;GO:0015031;GO:0007264;GO:0055085;GO:0045335;GO:0030133;GO:0032154;GO:0055038;GO:0055037;GO:0030659;GO:0043234;GO:0005802;GO:0005622;GO:0030670;GO:0048471;GO:0016020;GO:0005739;GO:0030424;GO:0005886;GO:0005737;GO:0019905;GO:0003924;GO:0005525;GO:…	Casein kinase I substrate motif	NA	-	-	NA	NA	FALSE	FALSE	FALSE	NA	FALSE	FALSE	FALSE	FALSE	45	10.65	15	216	25	PF00071;PF08477;PF00025;PF00009	no	487760	4	0.267798	0.388803	0.482964	0.269009	-0.457262	-0.685223	-0.500769	-0.579135	0.196876	0.370692	0.208205	NA	-0.683173	0.427842	0.194021	49.9241	3.24192e-06	7.67945e-05	NA	0.0141843
10299_1	10299	1	S	ENSP00000333551	244	GO:0008150;GO:0005622;GO:0005739;GO:0005737;GO:0030170	14-3-3 domain binding motif;Calmodulin-dependent protein kinase II substrate motif;MAPKAPK2 kinase substrate motif;PKA kinase substrate motif;PKC kinase substrate motif	NA	-	-	NA	NA	FALSE	FALSE	FALSE	NA	FALSE	TRUE	FALSE	FALSE	35	16	13	275	13	PF01168	no	1009400	1	-0.665579	NA	-0.483247	-0.39503	0.566686	0.399292	0.583625	0.485441	-0.289407	-0.184853	-0.500784	NA	0.37608	0.929818	1.06778	42.8879	1.32414e-05	0.000198743	NA	-1.56857
1029_1	1029	1	S	ENSP00000465678;ENSP00000225777	3;3	GO:0006605;GO:0008021;GO:0016020;GO:0016021	b-Adrenergic Receptor kinase substrate motif;Casein kinase II substrate motif	NA	-	-	NA	NA	FALSE	FALSE	FALSE	NA	FALSE	FALSE	FALSE	FALSE	5	9.82;9.82	8	224	6	PF01284	no	8819200	1	-0.587472	-0.622904	-0.454982	-0.515984	-0.85216	-1.46419	-1.2602	-1.16456	-0.644129	-0.494216	-0.542171	-1.02429	0.118486	-0.000504035	-0.204382	9.80234	0.00304644	0.0100428	-0.819911	-0.337789
10307_1	10307	1	S	ENSP00000333633	639	GO:0033363;GO:0007165;GO:0006355;GO:0016581;GO:0043231;GO:0005783;GO:0005737;GO:0005634;GO:0001103;GO:0003682;GO:0019899;GO:0043565;GO:0003677;GO:0008270;GO:0005515;GO:0003700	14-3-3 domain binding motif;AMP-activated protein kinase substrate motif;Calmodulin-dependent protein kinase I substrate motif;Calmodulin-dependent protein kinase II alpha substrate motif;Calmodulin-dependent protein kinase II substrate motif;Calmodulin-dependent protein kinase IV substrate motif;Chk1 kinase substrate motif;HMGCoA Reductase kinase substrate motif;Phosphorylase kinase substrate mo…	NA	-	+	FALSE	FALSE	TRUE	FALSE	FALSE	27	TRUE	FALSE	FALSE	FALSE	79	24.06	35	715	48	PF01426;PF01448;PF00320	no	109590	6	0.637285	1.02313	-0.0299713	-0.0844935	0.595929	NA	-0.0502256	-0.0853737	-0.278086	-0.252108	0.950981	1.37112	0.554183	-0.0351207	2.3299	0.2345	0.794853	0.833496	-0.958778	-1.37892
10309_1	10309	1	S	ENSP00000333633	522	GO:0033363;GO:0007165;GO:0006355;GO:0016581;GO:0043231;GO:0005783;GO:0005737;GO:0005634;GO:0001103;GO:0003682;GO:0019899;GO:0043565;GO:0003677;GO:0008270;GO:0005515;GO:0003700	ERK1,2 kinase substrate motif;GSK-3, ERK1, ERK2, CDK5 substrate motif;WW domain binding motif	CDK2	-	+	FALSE	FALSE	TRUE	FALSE	FALSE	34	TRUE	FALSE	FALSE	FALSE	79	24.06	35	715	48	PF01426;PF01448;PF00320	no	109590	6	0.336128	0.504995	0.756757	0.665693	0.0722494	NA	-0.0201255	-0.200308	0.13086	0.149934	0.215158	NA	0.554182	-0.0351203	2.3299	10.0196	0.00417381	0.0128005	NA	-2.11474
10310_1	10310	1	S	ENSP00000333633	449	GO:0033363;GO:0007165;GO:0006355;GO:0016581;GO:0043231;GO:0005783;GO:0005737;GO:0005634;GO:0001103;GO:0003682;GO:0019899;GO:0043565;GO:0003677;GO:0008270;GO:0005515;GO:0003700	ERK1,2 kinase substrate motif;GSK-3, ERK1, ERK2, CDK5 substrate motif;WW domain binding motif	NA	-	+	FALSE	FALSE	TRUE	FALSE	FALSE	107	TRUE	FALSE	FALSE	FALSE	79	24.06	35	715	48	PF01426;PF01448;PF00320	no	109590	6	0.0194656	-0.061817	0.0297171	-0.0387272	-0.334115	NA	-0.574451	-0.437842	-0.59974	-0.660629	-0.359478	-0.386293	0.554183	-0.0351202	2.3299	10.9388	0.00247515	0.00851275	-2.71619	-2.68938
10311_1	10311	1	S	ENSP00000333633	576	GO:0033363;GO:0007165;GO:0006355;GO:0016581;GO:0043231;GO:0005783;GO:0005737;GO:0005634;GO:0001103;GO:0003682;GO:0019899;GO:0043565;GO:0003677;GO:0008270;GO:0005515;GO:0003700	Casein kinase II substrate motif;ERK1,2 kinase substrate motif;GSK-3, ERK1, ERK2, CDK5 substrate motif;WW domain binding motif	NA	-	+	FALSE	FALSE	TRUE	FALSE	FALSE	20	FALSE	FALSE	FALSE	FALSE	79	24.06	35	715	48	PF01426;PF01448;PF00320	no	109590	6	0.895802	0.876879	1.03517	0.526709	0.356539	NA	0.195596	0.379127	0.398066	0.267855	0.831358	NA	0.554182	-0.0351207	2.3299	4.5945	0.038755	0.0726685	NA	-1.49854
10317_1	10317	1	S	ENSP00000343809;ENSP00000333769;ENSP00000473664;ENSP00000344707	182;153;362;246	GO:0046689;GO:0043434;GO:0046697;GO:0050900;GO:0044237;GO:0006090;GO:0007166;GO:0007596;GO:0051591;GO:0007566;GO:0044281;GO:0042475;GO:0002080;GO:0042470;GO:0042383;GO:0045121;GO:0000139;GO:0005739;GO:0005886;GO:0016021;GO:0005537;GO:0005515	Casein kinase I substrate motif	NA	-	-	NA	NA	FALSE	FALSE	FALSE	NA	FALSE	TRUE	FALSE	FALSE	116	30.24;34.09;7.53;13.01	19	269	32	PF07679;PF07686;PF00047	no	3108200	1	0.392471	0.280112	0.417433	0.821509	0.670871	0.708624	-0.140983	0.816086	1.11613	0.697985	0.805384	0.836373	-0.967819	-1.47728	-1.3399	2.12272	0.162766	0.23049	2.17627	2.14528
10318_1	10318	1	S	ENSP00000462682;ENSP00000333779	294;294	GO:0005887;GO:0005737	AMP-activated protein kinase substrate motif;b-Adrenergic Receptor kinase substrate motif;Casein kinase II substrate motif;PKA kinase substrate motif	NA	-	-	NA	NA	FALSE	FALSE	FALSE	NA	TRUE	NA	NA	FALSE	0	37.05;37.05	6	448	156	NA	no	60812	4	1.37875	1.46714	0.716466	1.06978	1.45268	1.83982	NA	1.6928	0.0560101	0.213028	0.758858	NA	-0.508499	0.0563767	0.138412	16.7478	0.000664155	0.00320707	NA	0.620446
1031_1	1031	1	S	ENSP00000225792	480	GO:0060765;GO:2001014;GO:0072332;GO:0045069;GO:0033148;GO:0045667;GO:0043517;GO:0007623;GO:0016049;GO:0000398;GO:0001701;GO:0000381;GO:0045893;GO:0045944;GO:0006351;GO:0000122;GO:0071013;GO:0030529;GO:0005730;GO:0005634;GO:0036002;GO:0004004;GO:0016818;GO:0050681;GO:0003724;GO:0003712;GO:0003713;GO:0004386;GO:0005516;GO:0048306;GO:0030331;GO:0019899;GO:0008026;GO:0003676;GO:0005524;GO:0005515	Casein kinase I substrate motif;Casein kinase II substrate motif;PKA kinase substrate motif;PKC kinase substrate motif	NA	-	-	NA	NA	FALSE	FALSE	FALSE	NA	TRUE	FALSE	FALSE	FALSE	173	13.36	72	614	36	PF00270;PF08061;PF00271	no	9410200	3	2.47643	0.300818	0.247334	0.847013	1.10542	NA	1.42643	1.17466	0.542904	0.59321	1.20102	NA	-0.425489	0.842746	0.0507564	0.288783	0.755272	0.799195	NA	1.15027
10320_1	10320	1	S	ENSP00000462682;ENSP00000333779	268;268	GO:0005887;GO:0005737	Aurora-A kinase substrate motif;Casein kinase II substrate motif;PAK2 kinase substrate motif;Phosphorylase kinase substrate motif;PKA kinase substrate motif;PKC kinase substrate motif	NA	-	-	NA	NA	FALSE	FALSE	FALSE	NA	TRUE	NA	NA	FALSE	0	37.05;37.05	6	448	156	NA	no	60812	4	0.481704	0.458335	-0.278875	0.0468327	0.793108	1.11668	0.959205	0.740664	-0.248067	NA	0.955712	NA	-0.508499	0.0563771	0.138412	3.53829	0.0692632	0.115806	NA	0.8173
10360_1	10360	1	S	ENSP00000334153	555	GO:0034138;GO:0033227;GO:0043330;GO:0005768;GO:0043234;GO:0045121;GO:0005737;GO:0005886;GO:0003725		NA	-	+	TRUE	FALSE	TRUE	FALSE	FALSE	134	TRUE	FALSE	FALSE	TRUE	2	24.05	20	578	123	NA	no	1919100	12	0.0559315	0.418229	0.391086	0.346485	0.473153	0.461938	0.210903	0.24674	0.0924638	0.0645687	0.278278	-0.0224343	-1.0024	-0.0771033	0.0926952	2.53265	0.121214	0.1821	-0.115129	0.185583
10363_1	10363	1	S	ENSP00000334153	450	GO:0034138;GO:0033227;GO:0043330;GO:0005768;GO:0043234;GO:0045121;GO:0005737;GO:0005886;GO:0003725	Casein kinase II substrate motif;PKA kinase substrate motif;PKC kinase substrate motif	NA	-	+	TRUE	FALSE	TRUE	FALSE	FALSE	29	TRUE	TRUE	FALSE	TRUE	2	24.05	20	578	123	NA	no	1919100	12	NA	0.297669	0.0867209	0.122984	0.957318	1.37858	0.695251	1.26615	1.32613	NA	1.61007	1.49027	-1.0024	-0.0771033	0.0926948	28.3584	7.95268e-05	0.000688879	1.39757	1.51738
10371_1	10371	1	S	ENSP00000334153	212	GO:0034138;GO:0033227;GO:0043330;GO:0005768;GO:0043234;GO:0045121;GO:0005737;GO:0005886;GO:0003725	Casein kinase I substrate motif;Casein kinase II substrate motif	NA	-	+	TRUE	FALSE	TRUE	FALSE	FALSE	41	TRUE	TRUE	FALSE	TRUE	2	24.05	20	578	123	NA	no	1919100	12	0.771061	0.851433	0.898681	0.833277	0.679244	0.953404	0.988405	0.900497	1.01038	0.901519	0.777075	0.678641	-1.0024	-0.077103	0.0926953	0.10035	0.905278	0.923713	0.585946	0.684379
10378_1	10378	1	S	ENSP00000334153	253	GO:0034138;GO:0033227;GO:0043330;GO:0005768;GO:0043234;GO:0045121;GO:0005737;GO:0005886;GO:0003725	Casein kinase II substrate motif;ERK1,2 kinase substrate motif;GSK-3, ERK1, ERK2, CDK5 substrate motif;MDC1 BRCT domain binding motif;PKA kinase substrate motif;Plk1 PBD domain binding motif;WW domain binding motif	NA	-	+	TRUE	FALSE	TRUE	FALSE	FALSE	82	TRUE	TRUE	FALSE	TRUE	2	24.05	20	578	123	NA	no	1919100	12	-0.00308866	NA	NA	0.279282	-0.109337	-0.0595832	0.068778	NA	0.0366394	-0.0168666	-0.636847	NA	-1.0024	-0.0771028	0.0926952	0.98836	0.413887	0.492701	NA	-0.729542
10383_1	10383	1	S	ENSP00000349259	2138	GO:0071709;GO:0051693;GO:0043001;GO:0007184;GO:0007182;GO:0007009;GO:0072661;GO:0000281;GO:0007411;GO:0014731;GO:0008091;GO:0030673;GO:0031430;GO:0032437;GO:0005730;GO:0005829;GO:0005737;GO:0005634;GO:0043234;GO:0030863;GO:0016020;GO:0005886;GO:0030506;GO:0005516;GO:0005200;GO:0005543;GO:0003779;GO:0005515;GO:0032403	Casein kinase I substrate motif;Casein kinase I substrate motif;ERK1,2 kinase substrate motif;ERK1,2 kinase substrate motif;G protein-coupled receptor kinase 1 substrate motif;G protein-coupled receptor kinase 1 substrate motif;Growth associated histone HI kinase substrate motif;Growth associated histone HI kinase substrate motif;GSK3 kinase substrate motif;GSK-3, ERK1, ERK2, CDK5 substrate motif…	NA	-	-	NA	NA	FALSE	FALSE	FALSE	NA	TRUE	TRUE	FALSE	FALSE	80	20.05	142	2364	132	PF00435;PF00307;PF00169;PF11971	no	1249800	12	-0.264416	-0.510534	-0.18783	-0.268778	0.661641	0.843991	0.589564	0.662592	0.655666	0.700229	0.648169	0.800477	0.353229	-0.416671	0.0443571	65.2063	3.85486e-07	1.96176e-05	0.75612	0.603811
10386_1	10386	1	S	ENSP00000349259	2102	GO:0071709;GO:0051693;GO:0043001;GO:0007184;GO:0007182;GO:0007009;GO:0072661;GO:0000281;GO:0007411;GO:0014731;GO:0008091;GO:0030673;GO:0031430;GO:0032437;GO:0005730;GO:0005829;GO:0005737;GO:0005634;GO:0043234;GO:0030863;GO:0016020;GO:0005886;GO:0030506;GO:0005516;GO:0005200;GO:0005543;GO:0003779;GO:0005515;GO:0032403	14-3-3 domain binding motif;Calmodulin-dependent protein kinase II substrate motif;Casein kinase II substrate motif;DNA dependent Protein kinase substrate motif;ERK1,2 kinase substrate motif;G protein-coupled receptor kinase 1 substrate motif;GSK3 kinase substrate motif;GSK-3, ERK1, ERK2, CDK5 substrate motif;MAPKAPK1 kinase substrate motif;PKA kinase substrate motif;PKC kinase substrate motif;WW…	NA	-	-	NA	NA	FALSE	FALSE	FALSE	NA	TRUE	TRUE	FALSE	FALSE	80	20.05	142	2364	132	PF00435;PF00307;PF00169;PF11971	no	1249800	12	-0.24833	-0.0184075	-0.0770678	-0.174286	0.904093	0.941797	0.77879	0.813536	NA	0.853281	0.9371	0.83035	0.353228	-0.41667	0.0443573	70.0489	5.98053e-07	2.40476e-05	0.785992	0.892742
10395_1	10395	1	S	ENSP00000334229;ENSP00000379345;ENSP00000441951;ENSP00000388756;ENSP00000439392;ENSP00000443204	852;903;905;894;903;906	GO:0038028;GO:0006906;GO:0010828;GO:0032869;GO:2001275;GO:0090314;GO:0065002;GO:0031340;GO:0072659;GO:0032587;GO:0030659;GO:0005938;GO:0005886;GO:0005509;GO:0005544;GO:0005515	Casein kinase I substrate motif;ERK1,2 kinase substrate motif;GSK-3, ERK1, ERK2, CDK5 substrate motif;PKA kinase substrate motif;PKC kinase substrate motif;WW domain binding motif	NA	-	+	FALSE	FALSE	TRUE	TRUE	TRUE	563	FALSE	FALSE	FALSE	FALSE	11	12.5;12.18;11.78;11.71;12.18;11.39	49	1000	38	PF00168	no	58162	8	0.300374	0.203414	0.0617166	-0.654807	-0.248386	NA	0.0611329	-0.185404	-0.25904	-0.334048	0.0838962	-0.031866	0.513492	-1.92372	-0.247858	0.220458	0.80564	0.842637	0.215992	0.331754
10403_1	10403	1	S	ENSP00000334229;ENSP00000441951;ENSP00000388756	295;295;295	GO:0038028;GO:0006906;GO:0010828;GO:0032869;GO:2001275;GO:0090314;GO:0065002;GO:0031340;GO:0072659;GO:0032587;GO:0030659;GO:0005938;GO:0005886;GO:0005509;GO:0005544;GO:0005515	Casein kinase II substrate motif;Cdc2 kinase substrate motif;CDK kinase substrate motif;CDK1,2,4,6 kinase substrate motif;ERK1,2 kinase substrate motif;G protein-coupled receptor kinase 1 substrate motif;GSK3 kinase substrate motif;GSK-3, ERK1, ERK2, CDK5 substrate motif;WW domain binding motif	NA	-	-	NA	NA	FALSE	FALSE	FALSE	NA	TRUE	FALSE	FALSE	FALSE	11	12.5;12.18;12.18	49	1000	38	PF00168	no	58162	3	0.99261	1.13927	0.819779	0.258135	NA	0.453663	1.26629	0.887908	0.513822	0.658073	0.528958	NA	0.513492	-1.92372	-0.247857	0.64471	0.545493	0.61138	NA	0.776816
10407_2	10407	2	S	ENSP00000334229;ENSP00000379345;ENSP00000441951;ENSP00000388756;ENSP00000439392;ENSP00000443204	674;674;676;665;674;687	GO:0038028;GO:0006906;GO:0010828;GO:0032869;GO:2001275;GO:0090314;GO:0065002;GO:0031340;GO:0072659;GO:0032587;GO:0030659;GO:0005938;GO:0005886;GO:0005509;GO:0005544;GO:0005515	14-3-3 domain binding motif;Calmodulin-dependent protein kinase II substrate motif;Calmodulin-dependent protein kinase IV substrate motif;Casein kinase II substrate motif;Chk1 kinase substrate motif;G protein-coupled receptor kinase 1 substrate motif;PKA kinase substrate motif;PKC kinase substrate motif	NA	-	+	FALSE	FALSE	TRUE	TRUE	TRUE	334	FALSE	FALSE	FALSE	FALSE	11	12.5;12.18;11.78;11.71;12.18;11.39	49	1000	38	PF00168	no	58162	8	0.599484	0.490879	0.249357	0.249071	0.180009	0.31693	0.35342	0.183121	0.063918	0.304447	0.445735	0.317952	0.513492	-1.92372	-0.247857	0.792112	0.47537	0.550793	0.565809	0.693592
10409_2	10409	2	S	ENSP00000334229;ENSP00000379345;ENSP00000441951;ENSP00000388756;ENSP00000439392;ENSP00000443204	662;662;664;653;662;675	GO:0038028;GO:0006906;GO:0010828;GO:0032869;GO:2001275;GO:0090314;GO:0065002;GO:0031340;GO:0072659;GO:0032587;GO:0030659;GO:0005938;GO:0005886;GO:0005509;GO:0005544;GO:0005515	Casein kinase II substrate motif;G protein-coupled receptor kinase 1 substrate motif;MDC1 BRCT domain binding motif;Plk1 PBD domain binding motif	NA	-	+	FALSE	FALSE	TRUE	TRUE	TRUE	322	FALSE	FALSE	FALSE	FALSE	11	12.5;12.18;11.78;11.71;12.18;11.39	49	1000	38	PF00168	no	58162	8	0.611142	0.503068	0.0350596	0.239111	0.097121	0.0678614	0.27806	0.210111	0.0781907	NA	0.41379	0.298468	0.513491	-1.92372	-0.247858	0.844803	0.455929	0.532817	0.546326	0.661648
10412_1	10412	1	S	ENSP00000334229;ENSP00000379345;ENSP00000441951;ENSP00000388756;ENSP00000439392;ENSP00000443204	606;606;608;597;606;619	GO:0038028;GO:0006906;GO:0010828;GO:0032869;GO:2001275;GO:0090314;GO:0065002;GO:0031340;GO:0072659;GO:0032587;GO:0030659;GO:0005938;GO:0005886;GO:0005509;GO:0005544;GO:0005515	Casein kinase II substrate motif	NA	-	+	FALSE	FALSE	TRUE	TRUE	TRUE	266	FALSE	FALSE	FALSE	FALSE	11	12.5;12.18;11.78;11.71;12.18;11.39	49	1000	38	PF00168	no	58162	8	NA	-0.802055	-1.21488	-1.32965	-1.65008	NA	-1.41752	-1.58968	-1.26672	-0.945985	-1.17941	-0.50674	0.513492	-1.92372	-0.247857	4.42843	0.0422738	0.0774673	-0.258883	-0.931554
10417_1	10417	1	S	ENSP00000334351;ENSP00000307208	1174;1300	GO:0007492;GO:0006338;GO:0009952;GO:0001892;GO:0006355;GO:0007420;GO:0007010;GO:0045893;GO:0006351;GO:0000122;GO:0016589;GO:0005737;GO:0005634;GO:0008094;GO:0008134;GO:0003779;GO:0043565;GO:0008270;GO:0005515	Casein kinase II substrate motif;ERK1,2 kinase substrate motif;Growth associated histone HI kinase substrate motif;GSK-3, ERK1, ERK2, CDK5 substrate motif;WW domain binding motif	NA	-	+	FALSE	FALSE	TRUE	FALSE	FALSE	446	TRUE	FALSE	FALSE	FALSE	24	32.77;34.83	152	2903	250	PF00439;PF02791;PF00628	no	20937	13	0.259754	0.215406	0.363547	-0.0249917	-0.149041	-0.295753	-0.363433	-0.0929227	-1.01452	-0.482219	-0.809779	-0.309022	0.140363	1.12912	-0.420296	15.0233	0.000554458	0.00279546	0.111274	-0.389483
10419_1	10419	1	S	ENSP00000334351;ENSP00000307208	2244;2370	GO:0007492;GO:0006338;GO:0009952;GO:0001892;GO:0006355;GO:0007420;GO:0007010;GO:0045893;GO:0006351;GO:0000122;GO:0016589;GO:0005737;GO:0005634;GO:0008094;GO:0008134;GO:0003779;GO:0043565;GO:0008270;GO:0005515	ERK1,2 kinase substrate motif;GSK-3, ERK1, ERK2, CDK5 substrate motif;PKA kinase substrate motif;PKC kinase substrate motif;WW domain binding motif	NA	-	+	FALSE	FALSE	TRUE	FALSE	FALSE	1516	TRUE	FALSE	FALSE	FALSE	24	32.77;34.83	152	2903	250	PF00439;PF02791;PF00628	no	20937	13	2.10754	1.41125	NA	1.36518	0.0682533	NA	0.692402	1.13243	0.746029	0.938685	0.858068	NA	0.140362	1.12912	-0.420297	5.76545	0.0247581	0.050811	NA	1.27837
10423_1	10423	1	S	ENSP00000334351;ENSP00000307208	216;216	GO:0007492;GO:0006338;GO:0009952;GO:0001892;GO:0006355;GO:0007420;GO:0007010;GO:0045893;GO:0006351;GO:0000122;GO:0016589;GO:0005737;GO:0005634;GO:0008094;GO:0008134;GO:0003779;GO:0043565;GO:0008270;GO:0005515	14-3-3 domain binding motif;Calmodulin-dependent protein kinase II substrate motif;Calmodulin-dependent protein kinase IV substrate motif;Chk1 kinase substrate motif;ERK1,2 kinase substrate motif;Growth associated histone HI kinase substrate motif;GSK-3, ERK1, ERK2, CDK5 substrate motif;PKA kinase substrate motif;PKC kinase substrate motif;WW domain binding motif	NA	-	+	FALSE	FALSE	TRUE	FALSE	FALSE	56	TRUE	FALSE	FALSE	FALSE	24	32.77;34.83	152	2903	250	PF00439;PF02791;PF00628	no	20937	13	-0.00676657	-0.121255	0.479492	0.300034	0.279007	0.350782	0.0625693	0.173702	0.0686435	0.211327	-0.0572422	0.044786	0.140363	1.12912	-0.420297	0.592453	0.568479	0.63214	0.465083	0.363055
10431_1	10431	1	S	ENSP00000334373	60	GO:0006607;GO:0019221;GO:0006606;GO:0005654;GO:0005829;GO:0005737;GO:0005634;GO:0008565;GO:0005515;GO:0005488	b-Adrenergic Receptor kinase substrate motif;Casein kinase II substrate motif;Pyruvate dehydrogenase kinase substrate motif	NA	-	-	NA	NA	FALSE	FALSE	FALSE	NA	TRUE	FALSE	FALSE	FALSE	37	11.52	9	521	24	PF00514;PF01749;PF02985	no	819320	1	0.426911	0.648924	0.277483	0.202439	0.124039	-0.0219089	0.102603	-0.238968	-0.212163	-0.15703	0.228137	0.329287	1.03912	1.4916	-0.513697	4.02676	0.0461598	0.0831081	0.842984	0.741833
10432_1	10432	1	S	ENSP00000334375	415	GO:0005576;GO:0005515	14-3-3 domain binding motif;Calmodulin-dependent protein kinase II substrate motif;Casein kinase II substrate motif;G protein-coupled receptor kinase 1 substrate motif;GSK3 kinase substrate motif;PAK2 kinase substrate motif;PKA kinase substrate motif;PKC epsilon kinase substrate motif;PKC kinase substrate motif	NA	-	+	FALSE	FALSE	TRUE	FALSE	FALSE	107	FALSE	FALSE	FALSE	FALSE	20	24.72	25	712	51	PF00560	no	25033	3	-0.389077	-0.294203	0.0336268	-0.0626476	0.234549	0.288043	-0.515457	-0.203842	-0.230539	-0.326949	0.0636886	0.0765665	-1.6929	-0.658484	1.40086	0.246729	0.78525	0.825286	-1.32429	-1.33717
10433_1	10433	1	S	ENSP00000334375	419	GO:0005576;GO:0005515	Cdc2 kinase substrate motif;CDK kinase substrate motif;CDK1,2,4,6 kinase substrate motif;ERK1,2 kinase substrate motif;G protein-coupled receptor kinase 1 substrate motif;GSK-3, ERK1, ERK2, CDK5 substrate motif;MAPKAPK2 kinase substrate motif;WW domain binding motif	CDK2	-	+	FALSE	FALSE	TRUE	FALSE	FALSE	103	TRUE	FALSE	FALSE	FALSE	20	24.72	25	712	51	PF00560	no	25033	3	0.500398	0.632459	0.590192	0.562725	1.13306	1.30666	NA	1.15281	1.42659	1.21747	1.46718	1.4476	-1.6929	-0.658484	1.40086	36.9558	1.38872e-05	0.000202035	0.0467438	0.0663242
10434_1	10434	1	S	ENSP00000334375	324	GO:0005576;GO:0005515	Casein kinase II substrate motif;G protein-coupled receptor kinase 1 substrate motif;PAK2 kinase substrate motif;PKA kinase substrate motif;PKC kinase substrate motif	NA	-	+	FALSE	FALSE	TRUE	FALSE	FALSE	198	TRUE	FALSE	FALSE	FALSE	20	24.72	25	712	51	PF00560	no	25033	3	-0.110975	-0.400453	0.00573513	0.0374555	0.561768	0.486427	0.589034	0.605331	0.410183	0.450583	-0.00310902	0.302164	-1.6929	-0.658484	1.40086	14.3212	0.000679012	0.00324749	-1.09869	-1.40397
10441_1	10441	1	S	ENSP00000452014;ENSP00000451576;ENSP00000451231;ENSP00000451102;ENSP00000334448	8;8;8;8;8	GO:0071870;GO:0006112;GO:0071380;GO:0071377;GO:0007191;GO:0030168;GO:0007596;GO:0007268;GO:0007186;GO:0044281;GO:0008283;GO:0005834;GO:0016020;GO:0005886;GO:0004871	G protein-coupled receptor kinase 1 substrate motif	NA	-	-	NA	NA	FALSE	FALSE	FALSE	NA	FALSE	FALSE	FALSE	FALSE	27	38.03;38.03;38.03;38.03;38.03	2	71	3	PF00631	no	1709800	4	1.36118	1.62276	1.82026	1.61347	0.739249	0.819506	0.903633	1.17528	1.08896	1.63578	0.962533	0.683004	0.401471	0.315843	-0.780316	7.51083	0.00776459	0.0206612	1.46332	1.74285
10446_1	10446	1	S	ENSP00000363373;ENSP00000334499;ENSP00000363375	426;454;457	GO:0033119;GO:0009653;GO:0043249;GO:0045595;GO:0008380;GO:0006397;GO:0005634;GO:0003676;GO:0003723;GO:0000166	ERK1,2 kinase substrate motif;GSK-3, ERK1, ERK2, CDK5 substrate motif;WW domain binding motif	NA	-	-	NA	NA	FALSE	FALSE	FALSE	NA	FALSE	TRUE	FALSE	FALSE	11	9.54;9.6;9.19	33	552	25	PF00076	no	665180	1	1.69448	1.62462	1.70193	1.62941	1.64787	1.47365	1.60137	1.8608	1.22497	0.778138	0.875677	0.865166	-0.0587422	-0.646565	-0.33114	25.052	5.4162e-05	0.000514303	1.19631	1.20682
10449_1	10449	1	S	ENSP00000334642	521	GO:0019048;GO:0022604;GO:0035556;GO:0007010;GO:0046872;GO:0005515	Cdc2 kinase substrate motif;CDK kinase substrate motif;CDK1,2,4,6 kinase substrate motif;ERK1,2 kinase substrate motif;Growth associated histone HI kinase substrate motif;GSK-3, ERK1, ERK2, CDK5 substrate motif;MAPKAPK2 kinase substrate motif;PKA kinase substrate motif;PKC kinase substrate motif;WW domain binding motif	NA	-	-	NA	NA	FALSE	FALSE	FALSE	NA	TRUE	FALSE	FALSE	FALSE	9	20.45	27	1154	104	PF00595;PF00130	no	3715.7	5	0.996279	0.876702	1.0752	NA	1.20854	0.979986	1.10623	1.09396	1.62517	1.76446	1.51249	1.50064	-0.139117	0.128917	-0.204566	18.7426	0.000296151	0.00178623	1.70521	1.71706
10453_1	10453	1	S	ENSP00000334642	538	GO:0019048;GO:0022604;GO:0035556;GO:0007010;GO:0046872;GO:0005515	ERK1,2 kinase substrate motif;GSK-3, ERK1, ERK2, CDK5 substrate motif;WW domain binding motif	NA	-	-	NA	NA	FALSE	FALSE	FALSE	NA	FALSE	FALSE	FALSE	FALSE	9	20.45	27	1154	104	PF00595;PF00130	no	3715.7	5	-0.030646	-0.287605	-0.0211522	-0.0572783	-0.86069	-0.114855	-0.321196	-0.393043	0.801199	1.04512	1.06247	NA	-0.139118	0.128916	-0.204567	27.7545	5.26968e-05	0.000504805	NA	1.26704
10459_1	10459	1	S	ENSP00000382857;ENSP00000382858;ENSP00000334808	414;415;415	GO:0035522;GO:0070537;GO:0016578;GO:0045901;GO:0051289;GO:0006357;GO:0007049;GO:0006974;GO:0007067;GO:0045893;GO:0006511;GO:0045944;GO:0006351;GO:0005737;GO:0005634;GO:0004843;GO:0042393;GO:0003713;GO:0004197;GO:0043130;GO:0004221;GO:0008270	b-Adrenergic Receptor kinase substrate motif;BARD1 BRCT domain binding motif;Casein kinase I substrate motif;Casein kinase II substrate motif;G protein-coupled receptor kinase 1 substrate motif	NA	-	+	FALSE	FALSE	FALSE	TRUE	TRUE	273	TRUE	TRUE	FALSE	FALSE	20	29.56;29.53;29.53	21	822	67	PF00443;PF02148	no	13582	2	-0.197473	-0.218638	-0.277914	-0.269721	0.172358	0.43798	0.416627	0.263895	-0.230597	-0.0410167	-0.114823	-0.102569	0.393841	0.215096	-0.690711	21.6608	0.00010793	0.0008553	0.588142	0.575888
10461_1	10461	1	S	ENSP00000382857;ENSP00000382858;ENSP00000334808	551;552;552	GO:0035522;GO:0070537;GO:0016578;GO:0045901;GO:0051289;GO:0006357;GO:0007049;GO:0006974;GO:0007067;GO:0045893;GO:0006511;GO:0045944;GO:0006351;GO:0005737;GO:0005634;GO:0004843;GO:0042393;GO:0003713;GO:0004197;GO:0043130;GO:0004221;GO:0008270	Casein kinase II substrate motif;Cdc2 kinase substrate motif;CDK kinase substrate motif;CDK1,2,4,6 kinase substrate motif;ERK1,2 kinase substrate motif;Growth associated histone HI kinase substrate motif;GSK-3, ERK1, ERK2, CDK5 substrate motif;MDC1 BRCT domain binding motif;Plk1 PBD domain binding motif;WW domain binding motif	NA	-	+	FALSE	FALSE	FALSE	TRUE	TRUE	410	FALSE	TRUE	FALSE	FALSE	20	29.56;29.53;29.53	21	822	67	PF00443;PF02148	no	13582	2	-0.475641	-0.65629	-0.510156	-0.513535	0.416343	NA	0.0303702	0.0424252	-0.576865	-0.38931	-0.713587	NA	0.393842	0.215096	-0.69071	10.7173	0.0033309	0.0107664	NA	-0.0228766
10469_1	10469	1	S	ENSP00000334958	1261	GO:0005737	AMP-activated protein kinase substrate motif;Calmodulin-dependent protein kinase II substrate motif;Casein kinase II substrate motif;Chk1 kinase substrate motif;PKA kinase substrate motif;PKC kinase substrate motif;Pyruvate dehydrogenase kinase substrate motif	NA	-	+	TRUE	FALSE	TRUE	FALSE	FALSE	NA	TRUE	FALSE	FALSE	FALSE	3	22.65	36	1435	543	NA	no	32078	6	NA	0.0564513	NA	-0.226511	0.216479	0.36403	0.158369	NA	0.0169364	-0.203726	0.110246	0.203421	-0.659819	-0.097737	0.757338	2.23381	0.163593	0.231361	-0.553917	-0.647092
10470_1	10470	1	S	ENSP00000334958	991	GO:0005737	Casein kinase II substrate motif;ERK1,2 kinase substrate motif;G protein-coupled receptor kinase 1 substrate motif;GSK-3, ERK1, ERK2, CDK5 substrate motif;MAPKAPK2 kinase substrate motif;PKA kinase substrate motif;PKC kinase substrate motif;WW domain binding motif	NA	-	+	TRUE	FALSE	TRUE	FALSE	FALSE	NA	TRUE	FALSE	FALSE	FALSE	3	22.65	36	1435	543	NA	no	32078	6	0.4662	0.494781	0.240719	0.16098	0.149295	0.19705	0.35325	0.0964456	0.173668	0.152988	0.393706	0.33545	-0.659819	-0.0977373	0.757338	0.839941	0.455789	0.532817	-0.421888	-0.363633
10480_1	10480	1	S	ENSP00000335044	1300	GO:0006337;GO:0016568;GO:0006355;GO:0006351;GO:0005622;GO:0005634;GO:0003677;GO:0046872;GO:0005515;GO:0005488	14-3-3 domain binding motif;Calmodulin-dependent protein kinase II substrate motif;Casein kinase II substrate motif;MAPKAPK2 kinase substrate motif;PKA kinase substrate motif;PKA, PKG kinase substrate motif;PKC epsilon kinase substrate motif;PKC kinase substrate motif;PKG kinase substrate motif	NA	-	-	NA	NA	FALSE	FALSE	FALSE	NA	TRUE	FALSE	FALSE	FALSE	19	22.56	33	1835	146	PF01388;PF02257	no	69675	5	-0.901535	NA	-0.555952	-0.670534	-1.40058	NA	-1.56485	-1.39454	NA	-1.64838	-1.79659	-1.77116	0.238416	-0.00351604	0.22026	33.9764	6.79546e-05	0.000605052	-1.99142	-2.01685
10501_1	10501	1	S	ENSP00000335321	488	GO:0000375;GO:0009952;GO:0000398;GO:0008380;GO:0010467;GO:0071013;GO:0005689;GO:0016607;GO:0005681;GO:0005654;GO:0005634;GO:0005488;GO:0003682;GO:0005515	Casein kinase II substrate motif;ERK1,2 kinase substrate motif;GSK-3, ERK1, ERK2, CDK5 substrate motif;WW domain binding motif	NA	-	-	NA	NA	FALSE	FALSE	FALSE	NA	FALSE	FALSE	FALSE	FALSE	138	12.27	97	1304	318	PF08920	no	1215100	22	NA	0.869348	NA	0.926676	0.565173	0.854926	0.483545	0.848807	NA	0.676671	0.766435	NA	-0.331342	-0.660136	-0.184812	0.880108	0.451761	0.528895	NA	0.951247
10519_1	10519	1	S	ENSP00000262975;ENSP00000418210;ENSP00000348246;ENSP00000420095;ENSP00000361093	668;688;688;663;668	GO:0000122;GO:0005634;GO:0001106;GO:0070491;GO:0008270;GO:0005515	Casein kinase I substrate motif;Casein kinase II substrate motif;ERK1,2 kinase substrate motif;GSK-3, ERK1, ERK2, CDK5 substrate motif;PKA kinase substrate motif;PKC kinase substrate motif;WW domain binding motif	NA	-	-	NA	NA	FALSE	FALSE	FALSE	NA	TRUE	FALSE	FALSE	FALSE	21	39.3;42.54;38.97;41.73;42.92	83	1168	301	PF12064;PF00439;PF00855;PF00628;PF01753	no	19339	17	-0.279735	-0.392356	0.356537	0.368767	-0.0267656	0.100765	-0.369916	-0.153689	0.142031	0.110822	-0.16682	-0.074861	-0.634931	0.812764	1.27646	0.271114	0.767113	0.809071	-1.35133	-1.44329
10522_2	10522	2	S	ENSP00000262975;ENSP00000418210;ENSP00000348246;ENSP00000420095;ENSP00000361093	460;480;480;455;460	GO:0000122;GO:0005634;GO:0001106;GO:0070491;GO:0008270;GO:0005515	Casein kinase II substrate motif;MAPKAPK2 kinase substrate motif	NA	-	-	NA	NA	FALSE	FALSE	FALSE	NA	TRUE	TRUE	FALSE	FALSE	21	39.3;42.54;38.97;41.73;42.92	83	1168	301	PF12064;PF00439;PF00855;PF00628;PF01753	no	19339	17	0.257628	-0.0582356	1.47722	0.782178	1.18887	NA	0.184685	-0.0339477	0.961521	-0.128239	0.264037	NA	-0.634931	0.812764	1.27646	0.215152	0.81009	0.846281	NA	-1.01243
10524_2	10524	2	S	ENSP00000262975;ENSP00000418210;ENSP00000348246;ENSP00000420095;ENSP00000361093	465;485;485;460;465	GO:0000122;GO:0005634;GO:0001106;GO:0070491;GO:0008270;GO:0005515	b-Adrenergic Receptor kinase substrate motif	NA	-	-	NA	NA	FALSE	FALSE	FALSE	NA	TRUE	TRUE	FALSE	FALSE	21	39.3;42.54;38.97;41.73;42.92	83	1168	301	PF12064;PF00439;PF00855;PF00628;PF01753	no	19339	17	0.161338	0.666886	1.50111	1.11315	1.18592	1.08207	0.264028	0.372293	0.888571	NA	1.16906	NA	-0.634932	0.812765	1.27646	0.315007	0.736833	0.782857	NA	-0.1074
10528_1	10528	1	S	ENSP00000262975;ENSP00000418210;ENSP00000348246;ENSP00000420095;ENSP00000361093	548;568;568;543;548	GO:0000122;GO:0005634;GO:0001106;GO:0070491;GO:0008270;GO:0005515	Cdc2 kinase substrate motif;CDK kinase substrate motif;CDK1,2,4,6 kinase substrate motif;ERK1,2 kinase substrate motif;Growth associated histone HI kinase substrate motif;GSK-3, ERK1, ERK2, CDK5 substrate motif;PKA kinase substrate motif;PKC kinase substrate motif;WW domain binding motif	NA	-	-	NA	NA	FALSE	FALSE	FALSE	NA	TRUE	TRUE	FALSE	FALSE	21	39.3;42.54;38.97;41.73;42.92	83	1168	301	PF12064;PF00439;PF00855;PF00628;PF01753	no	19339	17	0.0748017	0.143005	0.201087	0.282978	-0.172662	0.0672184	-0.430596	-0.600466	-0.661725	-0.408524	-0.0166507	NA	-0.634932	0.812764	1.27646	5.61682	0.0210484	0.0445759	NA	-1.29312
10537_1	10537	1	S	ENSP00000262975;ENSP00000418210;ENSP00000348246;ENSP00000420095;ENSP00000361093	406;426;426;401;406	GO:0000122;GO:0005634;GO:0001106;GO:0070491;GO:0008270;GO:0005515	ERK1,2 kinase substrate motif;Growth associated histone HI kinase substrate motif;GSK-3, ERK1, ERK2, CDK5 substrate motif;PKA kinase substrate motif;PKC kinase substrate motif;WW domain binding motif	NA	-	-	NA	NA	FALSE	FALSE	FALSE	NA	FALSE	TRUE	FALSE	FALSE	21	39.3;42.54;38.97;41.73;42.92	83	1168	301	PF12064;PF00439;PF00855;PF00628;PF01753	no	19339	17	-0.415861	-0.290312	0.161705	0.151271	-0.250951	-0.257551	-0.760781	-0.410102	-0.309456	-0.0897711	-0.247328	NA	-0.634932	0.812764	1.27646	1.76595	0.216583	0.291974	NA	-1.52379
10538_1	10538	1	S	ENSP00000262975;ENSP00000418210;ENSP00000348246;ENSP00000420095;ENSP00000361093	425;445;445;420;425	GO:0000122;GO:0005634;GO:0001106;GO:0070491;GO:0008270;GO:0005515	14-3-3 domain binding motif;Aurora-A kinase substrate motif;Calmodulin-dependent protein kinase II substrate motif;Casein kinase II substrate motif;PAK2 kinase substrate motif;Phosphorylase kinase substrate motif;PKA kinase substrate motif;PKC epsilon kinase substrate motif;PKC kinase substrate motif;Pyruvate dehydrogenase kinase substrate motif	NA	-	-	NA	NA	FALSE	FALSE	FALSE	NA	FALSE	TRUE	FALSE	FALSE	21	39.3;42.54;38.97;41.73;42.92	83	1168	301	PF12064;PF00439;PF00855;PF00628;PF01753	no	19339	17	-0.0349931	0.157973	0.497656	0.548483	0.0966582	0.528916	-0.128434	-0.161291	-0.0837976	0.26576	0.24205	0.346245	-0.634931	0.812764	1.27646	0.601332	0.56391	0.627917	-0.930219	-1.03441
10539_2	10539	2	S	ENSP00000262975;ENSP00000418210;ENSP00000348246;ENSP00000420095;ENSP00000361093	449;469;469;444;449	GO:0000122;GO:0005634;GO:0001106;GO:0070491;GO:0008270;GO:0005515	Casein kinase II substrate motif;ERK1,2 kinase substrate motif;G protein-coupled receptor kinase 1 substrate motif;Growth associated histone HI kinase substrate motif;GSK-3, ERK1, ERK2, CDK5 substrate motif;WW domain binding motif	NA	-	-	NA	NA	FALSE	FALSE	FALSE	NA	TRUE	TRUE	FALSE	FALSE	21	39.3;42.54;38.97;41.73;42.92	83	1168	301	PF12064;PF00439;PF00855;PF00628;PF01753	no	19339	17	0.236765	-0.817428	-0.668244	0.479112	0.324389	NA	-0.220476	-0.243438	NA	0.447703	0.613051	0.65932	-0.634932	0.812764	1.27646	3.28523	0.0804603	0.130833	-0.617144	-0.663413
10540_1	10540	1	S	ENSP00000262975;ENSP00000418210;ENSP00000348246;ENSP00000420095;ENSP00000361093	444;464;464;439;444	GO:0000122;GO:0005634;GO:0001106;GO:0070491;GO:0008270;GO:0005515	Casein kinase II substrate motif	NA	-	-	NA	NA	FALSE	FALSE	FALSE	NA	FALSE	TRUE	FALSE	FALSE	21	39.3;42.54;38.97;41.73;42.92	83	1168	301	PF12064;PF00439;PF00855;PF00628;PF01753	no	19339	17	-1.22674	0.349687	0.846654	0.861857	0.323257	0.529777	-0.00563648	0.0994908	0.4132	-0.152534	NA	-1.14183	-0.634932	0.812764	1.27646	0.810174	0.469846	0.5456	-2.4183	NA
10540_2	10540	2	S	ENSP00000262975;ENSP00000418210;ENSP00000348246;ENSP00000420095;ENSP00000361093	444;464;464;439;444	GO:0000122;GO:0005634;GO:0001106;GO:0070491;GO:0008270;GO:0005515	Casein kinase II substrate motif	NA	-	-	NA	NA	FALSE	FALSE	FALSE	NA	FALSE	TRUE	FALSE	FALSE	21	39.3;42.54;38.97;41.73;42.92	83	1168	301	PF12064;PF00439;PF00855;PF00628;PF01753	no	19339	17	0.174136	NA	NA	0.521568	0.276015	NA	-0.140689	-0.0687107	NA	0.380618	0.637624	0.737194	-0.634931	0.812764	1.27646	4.6215	0.046852	0.0841681	-0.539271	-0.638841
10541_2	10541	2	S	ENSP00000262975;ENSP00000418210;ENSP00000348246;ENSP00000420095;ENSP00000361093	498;518;518;493;498	GO:0000122;GO:0005634;GO:0001106;GO:0070491;GO:0008270;GO:0005515	Casein kinase II substrate motif;G protein-coupled receptor kinase 1 substrate motif;GSK3 kinase substrate motif	NA	-	-	NA	NA	FALSE	FALSE	FALSE	NA	TRUE	TRUE	FALSE	FALSE	21	39.3;42.54;38.97;41.73;42.92	83	1168	301	PF12064;PF00439;PF00855;PF00628;PF01753	no	19339	17	0.010877	-0.30472	0.656014	0.515277	0.276135	0.415358	-0.441851	-0.217455	0.00641636	0.0386476	0.15317	NA	-0.634931	0.812764	1.27646	0.436842	0.656899	0.710804	NA	-1.1233
10543_1	10543	1	S	ENSP00000262975;ENSP00000418210;ENSP00000348246;ENSP00000420095;ENSP00000361093	490;510;510;485;490	GO:0000122;GO:0005634;GO:0001106;GO:0070491;GO:0008270;GO:0005515	ERK1,2 kinase substrate motif;Growth associated histone HI kinase substrate motif;GSK-3, ERK1, ERK2, CDK5 substrate motif;MAPKAPK2 kinase substrate motif;PKA kinase substrate motif;PKC kinase substrate motif;WW domain binding motif	NA	-	-	NA	NA	FALSE	FALSE	FALSE	NA	TRUE	TRUE	FALSE	FALSE	21	39.3;42.54;38.97;41.73;42.92	83	1168	301	PF12064;PF00439;PF00855;PF00628;PF01753	no	19339	17	-0.685446	NA	0.178863	0.172468	NA	0.0946065	NA	-0.574891	-0.0743261	-0.0493334	-0.251379	NA	-0.634932	0.812764	1.27646	0.104155	0.902301	0.921252	NA	-1.52784
10543_2	10543	2	S	ENSP00000262975;ENSP00000418210;ENSP00000348246;ENSP00000420095;ENSP00000361093	490;510;510;485;490	GO:0000122;GO:0005634;GO:0001106;GO:0070491;GO:0008270;GO:0005515	ERK1,2 kinase substrate motif;Growth associated histone HI kinase substrate motif;GSK-3, ERK1, ERK2, CDK5 substrate motif;MAPKAPK2 kinase substrate motif;PKA kinase substrate motif;PKC kinase substrate motif;WW domain binding motif	NA	-	-	NA	NA	FALSE	FALSE	FALSE	NA	TRUE	TRUE	FALSE	FALSE	21	39.3;42.54;38.97;41.73;42.92	83	1168	301	PF12064;PF00439;PF00855;PF00628;PF01753	no	19339	17	-0.00110616	-0.192161	0.637424	0.453855	0.381534	-0.390392	-0.506592	-0.281418	0.11514	0.146974	0.0904921	NA	-0.634932	0.812765	1.27646	1.72996	0.222566	0.297822	NA	-1.18597
1054_1	1054	1	S	ENSP00000424790;ENSP00000378297;ENSP00000226574	908;907;907	GO:0032269;GO:0032375;GO:1900127;GO:0010957;GO:0010956;GO:0034146;GO:0038124;GO:0038123;GO:0035666;GO:0034134;GO:0010884;GO:0048011;GO:0034162;GO:0034142;GO:0010744;GO:0034166;GO:0045083;GO:0001818;GO:0034138;GO:0002756;GO:0009617;GO:0002755;GO:0071260;GO:0032481;GO:0031293;GO:0050852;GO:0051092;GO:0002224;GO:0090263;GO:0071347;GO:0050728;GO:0007165;GO:0006355;GO:0046688;GO:0006979;GO:0045892;GO:…	Casein kinase II substrate motif;ERK1,2 kinase substrate motif;G protein-coupled receptor kinase 1 substrate motif;GSK-3, ERK1, ERK2, CDK5 substrate motif;MAPKAPK2 kinase substrate motif;WW domain binding motif	NA	-	+	FALSE	FALSE	FALSE	FALSE	FALSE	195	TRUE	FALSE	FALSE	FALSE	128	9.39;9.3;9.3	39	968	46	PF00554;PF00023;PF00531	no	702870	4	0.016526	0.295499	0.00945203	-0.110773	0.661221	0.684842	0.707212	0.725964	-0.192095	-0.0706109	-0.24997	-0.0305125	-0.473916	-1.12942	0.038767	29.1848	2.57167e-05	0.000317209	-0.0692795	-0.288737
1056_1	1056	1	S		65	NA	Casein kinase II substrate motif;PKA kinase substrate motif;PKC kinase substrate motif;Pyruvate dehydrogenase kinase substrate motif	NA	-	-	NA	NA	FALSE	FALSE	FALSE	15	NA	NA	NA	FALSE	NA	NA	#NAME?	1258	#NAME?	NA	NA	136560	5715	-0.550041	-0.947297	-1.54919	-0.938473	0.377137	NA	NA	0.505859	NA	-0.0411169	0.225752	0.301797	0.323805	0.726957	0.579335	18.9222	0.000621687	0.00303119	-0.277538	-0.353583
1058_1	1058	1	S	ENSP00000227520	58	GO:0019048;GO:0005730;GO:0005634	Casein kinase II substrate motif;Cdc2 kinase substrate motif;CDK kinase substrate motif;CDK1,2,4,6 kinase substrate motif;ERK1,2 kinase substrate motif;G protein-coupled receptor kinase 1 substrate motif;GSK-3, ERK1, ERK2, CDK5 substrate motif;WW domain binding motif	NA	-	+	FALSE	FALSE	TRUE	TRUE	TRUE	95	TRUE	FALSE	FALSE	FALSE	8	79.44	41	360	360	NA	no	63642	13	0.385085	0.507975	0.368391	0.540798	0.0382261	-0.00762013	6.61748e-05	-0.105329	0.0632106	-0.104468	0.0567874	0.126771	-0.535397	0.385102	0.504604	16.395	0.000380293	0.00215411	-0.377832	-0.447816
1058_3	1058	3	S	ENSP00000227520	58	GO:0019048;GO:0005730;GO:0005634	Casein kinase II substrate motif;Cdc2 kinase substrate motif;CDK kinase substrate motif;CDK1,2,4,6 kinase substrate motif;ERK1,2 kinase substrate motif;G protein-coupled receptor kinase 1 substrate motif;GSK-3, ERK1, ERK2, CDK5 substrate motif;WW domain binding motif	NA	-	+	FALSE	FALSE	TRUE	TRUE	TRUE	95	TRUE	FALSE	FALSE	FALSE	8	79.44	41	360	360	NA	no	63642	13	-0.0773351	0.520386	0.117283	0.109364	-0.569213	-0.740725	-0.775319	-0.594305	NA	0.0724394	-0.142947	0.719548	-0.535397	0.385102	0.504603	13.5799	0.0010961	0.00470356	0.214945	-0.64755
1059_1	1059	1	S	ENSP00000227520	66	GO:0019048;GO:0005730;GO:0005634	Casein kinase II substrate motif;ERK1,2 kinase substrate motif;G protein-coupled receptor kinase 1 substrate motif;GSK-3, ERK1, ERK2, CDK5 substrate motif;PKA kinase substrate motif;PKC kinase substrate motif;WW domain binding motif	NA	-	+	FALSE	FALSE	TRUE	TRUE	TRUE	87	TRUE	FALSE	FALSE	FALSE	8	79.44	41	360	360	NA	no	63642	13	-2.83551	NA	NA	-0.00932634	NA	0.167239	-1.21227	NA	-0.00846131	NA	-1.12739	NA	-0.535397	0.385102	0.504603	0.442019	0.662389	0.715793	NA	-1.63199
1059_2	1059	2	S	ENSP00000227520	66	GO:0019048;GO:0005730;GO:0005634	Casein kinase II substrate motif;ERK1,2 kinase substrate motif;G protein-coupled receptor kinase 1 substrate motif;GSK-3, ERK1, ERK2, CDK5 substrate motif;PKA kinase substrate motif;PKC kinase substrate motif;WW domain binding motif	NA	-	+	FALSE	FALSE	TRUE	TRUE	TRUE	87	TRUE	FALSE	FALSE	FALSE	8	79.44	41	360	360	NA	no	63642	13	-0.767795	-0.863094	-0.370352	-0.118696	-0.82291	-0.974114	-1.22117	-1.44354	-0.253973	-0.556432	-0.932898	0.0865091	-0.535398	0.385101	0.504603	5.15476	0.0244019	0.0502382	-0.418094	-1.4375
1059_3	1059	3	S	ENSP00000227520	66	GO:0019048;GO:0005730;GO:0005634	Casein kinase II substrate motif;ERK1,2 kinase substrate motif;G protein-coupled receptor kinase 1 substrate motif;GSK-3, ERK1, ERK2, CDK5 substrate motif;PKA kinase substrate motif;PKC kinase substrate motif;WW domain binding motif	NA	-	+	FALSE	FALSE	TRUE	TRUE	TRUE	87	TRUE	FALSE	FALSE	FALSE	8	79.44	41	360	360	NA	no	63642	13	-0.0714211	0.525678	0.112918	0.149113	-0.562787	-0.734121	-0.780066	-0.570163	NA	0.0822902	-0.147423	0.71544	-0.535397	0.385102	0.504603	13.5368	0.00110972	0.00473085	0.210837	-0.652027
10600_1	10600	1	S	ENSP00000336721	471	GO:0016239;GO:0003723	Casein kinase II substrate motif;Pyruvate dehydrogenase kinase substrate motif	NA	-	-	NA	NA	FALSE	FALSE	FALSE	NA	FALSE	FALSE	FALSE	FALSE	70	38.27	152	1019	266	PF05383	no	221380	17	-0.392541	-0.310059	-0.518625	-0.521034	-0.449713	-0.706229	NA	-1.07225	-0.75086	-0.687697	-0.369693	NA	0.00720326	0.0498796	-0.307333	1.20721	0.339486	0.418669	NA	-0.0623596
10601_1	10601	1	S	ENSP00000336721	747	GO:0016239;GO:0003723	14-3-3 domain binding motif;Calmodulin-dependent protein kinase II substrate motif;MAPKAPK1 kinase substrate motif;MDC1 BRCT domain binding motif;PKA kinase substrate motif;PKC kinase substrate motif;Plk1 PBD domain binding motif	NA	-	-	NA	NA	FALSE	FALSE	FALSE	NA	TRUE	FALSE	FALSE	FALSE	70	38.27	152	1019	266	PF05383	no	221380	17	-0.0498146	-0.0935009	-0.29134	-0.50146	1.19815	-0.0402002	0.263995	-0.0966999	-0.458156	-0.253423	0.500288	NA	0.00720302	0.0498788	-0.307333	1.77595	0.214953	0.290379	NA	0.807621
10604_1	10604	1	S	ENSP00000336721	689	GO:0016239;GO:0003723	Casein kinase II substrate motif;G protein-coupled receptor kinase 1 substrate motif	NA	-	-	NA	NA	FALSE	FALSE	FALSE	NA	TRUE	FALSE	FALSE	FALSE	70	38.27	152	1019	266	PF05383	no	221380	17	0.872813	NA	0.191861	0.432015	1.1929	NA	1.2503	0.8993	0.702875	0.685054	1.33083	NA	0.00720322	0.0498794	-0.307332	3.66027	0.0691566	0.115796	NA	1.63816
10604_2	10604	2	S	ENSP00000336721	689	GO:0016239;GO:0003723	Casein kinase II substrate motif;G protein-coupled receptor kinase 1 substrate motif	NA	-	-	NA	NA	FALSE	FALSE	FALSE	NA	TRUE	FALSE	FALSE	FALSE	70	38.27	152	1019	266	PF05383	no	221380	17	-0.103994	0.0169624	-0.55251	-0.516905	1.42277	1.39255	1.19862	1.0101	0.821895	0.801571	1.47771	1.70501	0.00720314	0.049879	-0.307333	32.7927	1.43726e-05	0.000207135	2.01234	1.78504
10605_1	10605	1	S	ENSP00000336721	697	GO:0016239;GO:0003723	b-Adrenergic Receptor kinase substrate motif;Casein kinase II substrate motif;ERK1,2 kinase substrate motif;GSK-3, ERK1, ERK2, CDK5 substrate motif;WW domain binding motif	NA	-	-	NA	NA	FALSE	FALSE	FALSE	NA	TRUE	FALSE	FALSE	FALSE	70	38.27	152	1019	266	PF05383	no	221380	17	0.561454	0.331913	NA	0.012697	0.427596	NA	0.548919	0.0101527	0.0156409	0.207419	0.546161	NA	0.00720344	0.0498791	-0.307332	0.0343233	0.966386	0.972949	NA	0.853493
10605_2	10605	2	S	ENSP00000336721	697	GO:0016239;GO:0003723	b-Adrenergic Receptor kinase substrate motif;Casein kinase II substrate motif;ERK1,2 kinase substrate motif;GSK-3, ERK1, ERK2, CDK5 substrate motif;WW domain binding motif	NA	-	-	NA	NA	FALSE	FALSE	FALSE	NA	TRUE	FALSE	FALSE	FALSE	70	38.27	152	1019	266	PF05383	no	221380	17	-0.103356	0.0175729	-0.552884	-0.512629	1.42305	1.39284	1.19838	1.00984	0.822318	0.801998	1.47749	1.70481	0.00720321	0.0498794	-0.307333	32.7925	1.43729e-05	0.000207135	2.01214	1.78482
1060_2	1060	2	S	ENSP00000227520	69	GO:0019048;GO:0005730;GO:0005634	ERK1,2 kinase substrate motif;Growth associated histone HI kinase substrate motif;GSK-3, ERK1, ERK2, CDK5 substrate motif;PKA kinase substrate motif;PKC kinase substrate motif;WW domain binding motif	NA	-	+	FALSE	FALSE	TRUE	TRUE	TRUE	84	TRUE	FALSE	FALSE	FALSE	8	79.44	41	360	360	NA	no	63642	13	-0.862898	-0.931566	-0.338403	-0.219662	-0.91488	-1.05749	-1.16974	-1.31824	-0.378282	-0.515969	-0.879117	-0.564101	-0.535397	0.385101	0.504603	5.90182	0.0165634	0.0371024	-1.0687	-1.38372
1060_3	1060	3	S	ENSP00000227520	69	GO:0019048;GO:0005730;GO:0005634	ERK1,2 kinase substrate motif;Growth associated histone HI kinase substrate motif;GSK-3, ERK1, ERK2, CDK5 substrate motif;PKA kinase substrate motif;PKC kinase substrate motif;WW domain binding motif	NA	-	+	FALSE	FALSE	TRUE	TRUE	TRUE	84	TRUE	FALSE	FALSE	FALSE	8	79.44	41	360	360	NA	no	63642	13	-0.0773351	0.520386	0.117283	0.109364	-0.569213	-0.740725	-0.775319	-0.594305	NA	0.0724394	-0.142947	0.719548	-0.535398	0.385102	0.504604	13.5799	0.0010961	0.00470356	0.214944	-0.64755
1061_1	1061	1	S	ENSP00000227520	47	GO:0019048;GO:0005730;GO:0005634	Casein kinase I substrate motif;Casein kinase II substrate motif;ERK1,2 kinase substrate motif;GSK-3, ERK1, ERK2, CDK5 substrate motif;WW domain binding motif	NA	-	+	FALSE	FALSE	TRUE	TRUE	TRUE	106	TRUE	FALSE	FALSE	FALSE	8	79.44	41	360	360	NA	no	63642	13	-0.0735666	0.0169153	0.0888291	0.0463708	-0.456125	-0.343943	-0.386676	-0.357908	-0.322808	-0.213927	-0.466496	NA	-0.535398	0.385101	0.504603	11.393	0.00213245	0.00763121	NA	-0.971099
10622_1	10622	1	S	ENSP00000302993;ENSP00000351383;ENSP00000336752	259;244;221	GO:0006397;GO:0005847;GO:0005634;GO:0003723;GO:0005515	Casein kinase I substrate motif;Casein kinase II substrate motif;ERK1,2 kinase substrate motif;GSK-3, ERK1, ERK2, CDK5 substrate motif;WW domain binding motif	NA	-	-	NA	NA	FALSE	FALSE	FALSE	NA	TRUE	FALSE	FALSE	FALSE	29	46.13;46.43;48.27	54	520	375	PF05182	no	638260	5	-0.28872	-0.137358	NA	-0.288645	-0.27568	-0.269409	-0.626907	NA	-0.0332283	-0.027077	0.267378	NA	0.0798083	0.863332	0.433132	5.01544	0.0347642	0.0665258	NA	-0.165755
10624_1	10624	1	S	ENSP00000302993;ENSP00000351383;ENSP00000336752	492;486;418	GO:0006397;GO:0005847;GO:0005634;GO:0003723;GO:0005515	14-3-3 domain binding motif;Akt kinase substrate motif;Calmodulin-dependent protein kinase II substrate motif;Casein kinase II substrate motif;ERK1,2 kinase substrate motif;G protein-coupled receptor kinase 1 substrate motif;GSK3 kinase substrate motif;GSK-3, ERK1, ERK2, CDK5 substrate motif;MAPKAPK1 kinase substrate motif;PKA kinase substrate motif;PKC kinase substrate motif;WW domain binding mo…	NA	-	-	NA	NA	FALSE	FALSE	FALSE	NA	TRUE	FALSE	FALSE	FALSE	29	46.13;46.43;48.27	54	520	375	PF05182	no	638260	5	-0.770776	-0.694899	-0.282591	-0.284238	-0.583153	-0.763767	-0.763898	-0.63561	-0.414073	-0.42755	-0.676778	-0.888846	0.0798076	0.863331	0.433133	0.737907	0.49876	0.571591	-1.32198	-1.10991
10624_2	10624	2	S	ENSP00000302993;ENSP00000351383;ENSP00000336752	492;486;418	GO:0006397;GO:0005847;GO:0005634;GO:0003723;GO:0005515	14-3-3 domain binding motif;Akt kinase substrate motif;Calmodulin-dependent protein kinase II substrate motif;Casein kinase II substrate motif;ERK1,2 kinase substrate motif;G protein-coupled receptor kinase 1 substrate motif;GSK3 kinase substrate motif;GSK-3, ERK1, ERK2, CDK5 substrate motif;MAPKAPK1 kinase substrate motif;PKA kinase substrate motif;PKC kinase substrate motif;WW domain binding mo…	NA	-	-	NA	NA	FALSE	FALSE	FALSE	NA	TRUE	FALSE	FALSE	FALSE	29	46.13;46.43;48.27	54	520	375	PF05182	no	638260	5	-0.539316	-0.805996	-0.286893	-0.250719	-0.663236	-0.716245	-0.84205	-0.699329	-0.471533	-0.39423	-0.700812	-0.714851	0.0798082	0.863332	0.433133	1.92598	0.188506	0.260264	-1.14798	-1.13395
10626_1	10626	1	S	ENSP00000302993;ENSP00000351383;ENSP00000336752	500;494;426	GO:0006397;GO:0005847;GO:0005634;GO:0003723;GO:0005515	BARD1 BRCT domain binding motif;Casein kinase II substrate motif;MAPKAPK2 kinase substrate motif	NA	-	-	NA	NA	FALSE	FALSE	FALSE	NA	TRUE	FALSE	FALSE	FALSE	29	46.13;46.43;48.27	54	520	375	PF05182	no	638260	5	NA	0.398411	0.684476	0.740457	-0.287911	0.208717	0.0743052	0.290976	-0.451079	-0.56986	-0.989439	-1.20794	0.079808	0.863332	0.433133	24.4403	9.34885e-05	0.00076892	-1.64108	-1.42257
10626_2	10626	2	S	ENSP00000302993;ENSP00000351383;ENSP00000336752	500;494;426	GO:0006397;GO:0005847;GO:0005634;GO:0003723;GO:0005515	BARD1 BRCT domain binding motif;Casein kinase II substrate motif;MAPKAPK2 kinase substrate motif	NA	-	-	NA	NA	FALSE	FALSE	FALSE	NA	TRUE	FALSE	FALSE	FALSE	29	46.13;46.43;48.27	54	520	375	PF05182	no	638260	5	-0.512877	-0.821132	-0.294518	-0.225887	-0.570377	-0.731276	-0.845481	-0.695157	-0.486279	-0.408885	-0.687482	-0.693337	0.0798077	0.863332	0.433133	1.65199	0.232717	0.308238	-1.12647	-1.12061
1063_1	1063	1	S	ENSP00000227520	18	GO:0019048;GO:0005730;GO:0005634	14-3-3 domain binding motif;AMP-activated protein kinase substrate motif;b-Adrenergic Receptor kinase substrate motif;Calmodulin-dependent protein kinase II substrate motif;Casein kinase II substrate motif;ERK1,2 kinase substrate motif;GSK-3, ERK1, ERK2, CDK5 substrate motif;HMGCoA Reductase kinase substrate motif;PKA kinase substrate motif;PKC kinase substrate motif;WW domain binding motif	NA	-	+	FALSE	FALSE	TRUE	TRUE	TRUE	135	TRUE	FALSE	FALSE	FALSE	8	79.44	41	360	360	NA	no	63642	13	-0.0381262	-0.000594484	0.16468	0.173881	-0.337981	-0.426476	-0.235961	-0.297035	-0.260288	-0.207192	-0.371551	-0.599657	-0.535397	0.385102	0.504603	10.0938	0.00273151	0.00922877	-1.10426	-0.876154
1063_2	1063	2	S	ENSP00000227520	18	GO:0019048;GO:0005730;GO:0005634	14-3-3 domain binding motif;AMP-activated protein kinase substrate motif;b-Adrenergic Receptor kinase substrate motif;Calmodulin-dependent protein kinase II substrate motif;Casein kinase II substrate motif;ERK1,2 kinase substrate motif;GSK-3, ERK1, ERK2, CDK5 substrate motif;HMGCoA Reductase kinase substrate motif;PKA kinase substrate motif;PKC kinase substrate motif;WW domain binding motif	NA	-	+	FALSE	FALSE	TRUE	TRUE	TRUE	135	TRUE	FALSE	FALSE	FALSE	8	79.44	41	360	360	NA	no	63642	13	-0.194261	-0.167808	0.0228949	0.105871	0.286919	0.09847	NA	-0.0463352	0.207628	0.21767	0.370852	NA	-0.535397	0.385102	0.504604	2.49387	0.132682	0.196341	NA	-0.133752
10645_1	10645	1	S	ENSP00000455917;ENSP00000455800;ENSP00000455724;ENSP00000455700;ENSP00000400452;ENSP00000336927;ENSP00000457468;ENSP00000378669	36;90;36;36;36;36;36;90	GO:0030388;GO:0006941;GO:0002576;GO:0006094;GO:0006754;GO:0046716;GO:0006000;GO:0051289;GO:0030168;GO:0007596;GO:0006006;GO:0008360;GO:0006096;GO:0005975;GO:0007015;GO:0044281;GO:0031093;GO:0031674;GO:0070062;GO:0015629;GO:0005829;GO:0005576;GO:0070061;GO:0015631;GO:0042802;GO:0004332;GO:0003779;GO:0008092;GO:0005515	b-Adrenergic Receptor kinase substrate motif;Casein kinase II substrate motif	NA	-	-	NA	NA	FALSE	FALSE	FALSE	NA	FALSE	TRUE	FALSE	FALSE	49	7.97;11.72;7.97;7.97;7.97;7.97;7.97;11.72	75	364	37	PF00274	no	153920000	3	0.872185	1.02594	0.829673	0.809796	0.936853	NA	1.15595	1.42228	NA	0.76647	0.478188	0.228706	0.511854	0.555862	0.328769	8.36807	0.00744593	0.0199436	-0.100063	0.149419
10646_1	10646	1	S	ENSP00000455917;ENSP00000455800;ENSP00000455724;ENSP00000455700;ENSP00000400452;ENSP00000336927;ENSP00000457468;ENSP00000378669	39;93;39;39;39;39;39;93	GO:0030388;GO:0006941;GO:0002576;GO:0006094;GO:0006754;GO:0046716;GO:0006000;GO:0051289;GO:0030168;GO:0007596;GO:0006006;GO:0008360;GO:0006096;GO:0005975;GO:0007015;GO:0044281;GO:0031093;GO:0031674;GO:0070062;GO:0015629;GO:0005829;GO:0005576;GO:0070061;GO:0015631;GO:0042802;GO:0004332;GO:0003779;GO:0008092;GO:0005515		NA	-	-	NA	NA	FALSE	FALSE	FALSE	NA	FALSE	FALSE	FALSE	FALSE	49	7.97;11.72;7.97;7.97;7.97;7.97;7.97;11.72	75	364	37	PF00274	no	153920000	3	0.780978	0.668425	1.33942	1.22996	0.847608	NA	0.528591	0.443145	1.28516	-0.301431	-0.220659	-0.00697234	0.511855	0.555862	0.328769	3.05383	0.0884849	0.141342	-0.335741	-0.549428
10647_1	10647	1	S	ENSP00000455917;ENSP00000455800;ENSP00000455724;ENSP00000455700;ENSP00000400452;ENSP00000336927;ENSP00000457468;ENSP00000378669	46;100;46;46;46;46;46;100	GO:0030388;GO:0006941;GO:0002576;GO:0006094;GO:0006754;GO:0046716;GO:0006000;GO:0051289;GO:0030168;GO:0007596;GO:0006006;GO:0008360;GO:0006096;GO:0005975;GO:0007015;GO:0044281;GO:0031093;GO:0031674;GO:0070062;GO:0015629;GO:0005829;GO:0005576;GO:0070061;GO:0015631;GO:0042802;GO:0004332;GO:0003779;GO:0008092;GO:0005515	14-3-3 domain binding motif;Calmodulin-dependent protein kinase II substrate motif;Casein kinase II substrate motif;Phosphorylase kinase substrate motif;PKA kinase substrate motif;PKC kinase substrate motif	NA	-	-	NA	NA	FALSE	FALSE	FALSE	NA	FALSE	FALSE	FALSE	FALSE	49	7.97;11.72;7.97;7.97;7.97;7.97;7.97;11.72	75	364	37	PF00274	no	153920000	3	0.637401	0.719563	0.523775	0.589313	0.499765	0.939702	0.940459	0.107372	0.00807918	0.260816	0.149066	0.356478	0.511855	0.555861	0.328769	3.70051	0.056259	0.0972072	0.0277092	-0.179703
1064_2	1064	2	S	ENSP00000227520	21	GO:0019048;GO:0005730;GO:0005634	b-Adrenergic Receptor kinase substrate motif;Casein kinase II substrate motif	NA	-	+	FALSE	FALSE	TRUE	TRUE	TRUE	132	TRUE	FALSE	FALSE	FALSE	8	79.44	41	360	360	NA	no	63642	13	-0.196099	-0.16979	0.0254611	0.108794	0.282452	0.0950326	NA	-0.0440663	0.203595	0.254263	0.374912	NA	-0.535397	0.385102	0.504603	2.70201	0.115749	0.174778	NA	-0.129691
10665_1	10665	1	S	ENSP00000337194	257	GO:0000398;GO:0006468;GO:0008380;GO:0071013;GO:0005694;GO:0005634;GO:0016772;GO:0004713;GO:0004672;GO:0004674;GO:0005524;GO:0005515	Calmodulin-dependent protein kinase II substrate motif;Casein kinase II substrate motif;Chk1 kinase substrate motif;ERK1,2 kinase substrate motif;Growth associated histone HI kinase substrate motif;GSK-3, ERK1, ERK2, CDK5 substrate motif;PKA kinase substrate motif;PKC kinase substrate motif;Pyruvate dehydrogenase kinase substrate motif;WW domain binding motif	NA	-	+	FALSE	FALSE	TRUE	FALSE	FALSE	174	TRUE	FALSE	FALSE	FALSE	37	48.86	92	1007	531	PF00069;PF07714	yes	54964	29	-0.0388931	-0.51128	-0.0777414	0.0427791	-0.442669	NA	-0.708339	-0.587689	-0.272216	-0.642378	-0.37836	-0.475957	-0.966801	0.356995	0.71745	3.90643	0.0525627	0.0919393	-1.19341	-1.09581
10666_2	10666	2	S	ENSP00000337194	431	GO:0000398;GO:0006468;GO:0008380;GO:0071013;GO:0005694;GO:0005634;GO:0016772;GO:0004713;GO:0004672;GO:0004674;GO:0005524;GO:0005515	ERK1,2 kinase substrate motif;GSK-3, ERK1, ERK2, CDK5 substrate motif;MAPKAPK2 kinase substrate motif;PKA kinase substrate motif;PKC kinase substrate motif;WW domain binding motif	NA	-	+	FALSE	FALSE	TRUE	FALSE	FALSE	348	TRUE	FALSE	FALSE	FALSE	37	48.86	92	1007	531	PF00069;PF07714	yes	54964	29	-0.0665933	0.109716	0.210963	0.0887481	0.131403	-0.205631	-0.383589	-0.316654	-0.390728	-0.231681	-0.180645	-0.0226311	-0.966801	0.356995	0.71745	3.33277	0.0708925	0.117945	-0.740081	-0.898094
10666_3	10666	3	S	ENSP00000337194	431	GO:0000398;GO:0006468;GO:0008380;GO:0071013;GO:0005694;GO:0005634;GO:0016772;GO:0004713;GO:0004672;GO:0004674;GO:0005524;GO:0005515	ERK1,2 kinase substrate motif;GSK-3, ERK1, ERK2, CDK5 substrate motif;MAPKAPK2 kinase substrate motif;PKA kinase substrate motif;PKC kinase substrate motif;WW domain binding motif	NA	-	+	FALSE	FALSE	TRUE	FALSE	FALSE	348	TRUE	FALSE	FALSE	FALSE	37	48.86	92	1007	531	PF00069;PF07714	yes	54964	29	-0.0929141	-0.337539	-0.0377315	0.161454	NA	-0.197847	-0.477759	-0.350276	NA	-0.223654	-0.312559	NA	-0.966801	0.356995	0.717449	1.56638	0.261285	0.337973	NA	-1.03001
10667_2	10667	2	S	ENSP00000337194	437	GO:0000398;GO:0006468;GO:0008380;GO:0071013;GO:0005694;GO:0005634;GO:0016772;GO:0004713;GO:0004672;GO:0004674;GO:0005524;GO:0005515	Casein kinase II substrate motif;Cdc2 kinase substrate motif;CDK kinase substrate motif;CDK1,2,4,6 kinase substrate motif;ERK1,2 kinase substrate motif;GSK-3, ERK1, ERK2, CDK5 substrate motif;PKA kinase substrate motif;PKC kinase substrate motif;WW domain binding motif	NA	-	+	FALSE	FALSE	TRUE	FALSE	FALSE	354	TRUE	FALSE	FALSE	FALSE	37	48.86	92	1007	531	PF00069;PF07714	yes	54964	29	-0.0770509	0.0012066	0.117781	0.0971203	0.123409	-0.217819	-0.365666	-0.308433	-0.40522	-0.283598	-0.345348	-0.0159954	-0.966801	0.356996	0.71745	3.02427	0.0866866	0.139014	-0.733445	-1.0628
10667_3	10667	3	S	ENSP00000337194	437	GO:0000398;GO:0006468;GO:0008380;GO:0071013;GO:0005694;GO:0005634;GO:0016772;GO:0004713;GO:0004672;GO:0004674;GO:0005524;GO:0005515	Casein kinase II substrate motif;Cdc2 kinase substrate motif;CDK kinase substrate motif;CDK1,2,4,6 kinase substrate motif;ERK1,2 kinase substrate motif;GSK-3, ERK1, ERK2, CDK5 substrate motif;PKA kinase substrate motif;PKC kinase substrate motif;WW domain binding motif	NA	-	+	FALSE	FALSE	TRUE	FALSE	FALSE	354	TRUE	FALSE	FALSE	FALSE	37	48.86	92	1007	531	PF00069;PF07714	yes	54964	29	-0.0929141	-0.337539	-0.0377315	0.161454	NA	-0.197847	-0.477759	-0.350276	NA	-0.223654	-0.312559	NA	-0.9668	0.356995	0.717449	1.56638	0.261285	0.337973	NA	-1.03001
1066_1	1066	1	S	ENSP00000227520	89	GO:0019048;GO:0005730;GO:0005634	Cdc2 kinase substrate motif;CDK kinase substrate motif;CDK1,2,4,6 kinase substrate motif;ERK1,2 kinase substrate motif;GSK-3, ERK1, ERK2, CDK5 substrate motif;WW domain binding motif	NA	-	+	FALSE	FALSE	TRUE	TRUE	TRUE	64	TRUE	FALSE	FALSE	FALSE	8	79.44	41	360	360	NA	no	63642	13	-0.0773409	-0.0991878	0.242673	0.150485	-0.541051	-0.363554	-0.546201	-0.442147	-0.302277	-0.20567	-0.47296	-0.468411	-0.535397	0.385101	0.504603	12.9538	0.00102896	0.00446844	-0.973014	-0.977563
10671_3	10671	3	S	ENSP00000337194	427	GO:0000398;GO:0006468;GO:0008380;GO:0071013;GO:0005694;GO:0005634;GO:0016772;GO:0004713;GO:0004672;GO:0004674;GO:0005524;GO:0005515	14-3-3 domain binding motif;Calmodulin-dependent protein kinase II substrate motif;G protein-coupled receptor kinase 1 substrate motif;GSK3 kinase substrate motif;PKA kinase substrate motif;PKC epsilon kinase substrate motif;PKC kinase substrate motif;ZIP kinase substrate motif	NA	-	+	FALSE	FALSE	TRUE	FALSE	FALSE	344	TRUE	FALSE	FALSE	FALSE	37	48.86	92	1007	531	PF00069;PF07714	yes	54964	29	-0.0929141	-0.337539	-0.0377315	0.161454	NA	-0.197847	-0.477759	-0.350276	NA	-0.223654	-0.312559	NA	-0.966801	0.356995	0.717449	1.56638	0.261285	0.337973	NA	-1.03001
10672_1	10672	1	S	ENSP00000337194	277	GO:0000398;GO:0006468;GO:0008380;GO:0071013;GO:0005694;GO:0005634;GO:0016772;GO:0004713;GO:0004672;GO:0004674;GO:0005524;GO:0005515	14-3-3 domain binding motif;Calmodulin-dependent protein kinase II substrate motif;ERK1,2 kinase substrate motif;Growth associated histone HI kinase substrate motif;GSK-3, ERK1, ERK2, CDK5 substrate motif;MAPKAPK1 kinase substrate motif;PKA kinase substrate motif;PKC epsilon kinase substrate motif;PKC kinase substrate motif;WW domain binding motif	NA	-	+	FALSE	FALSE	TRUE	FALSE	FALSE	194	TRUE	FALSE	FALSE	FALSE	37	48.86	92	1007	531	PF00069;PF07714	yes	54964	29	-0.428891	-0.246947	-0.112514	0.118869	-0.290137	-0.0517277	-0.474829	-0.442519	-0.319827	-0.279404	-0.332768	-0.414075	-0.966801	0.356995	0.717449	0.997276	0.397711	0.478481	-1.13152	-1.05022
10675_2	10675	2	S	ENSP00000337194	292	GO:0000398;GO:0006468;GO:0008380;GO:0071013;GO:0005694;GO:0005634;GO:0016772;GO:0004713;GO:0004672;GO:0004674;GO:0005524;GO:0005515	Casein kinase II substrate motif;PKA kinase substrate motif;PKC kinase substrate motif	NA	-	+	FALSE	FALSE	TRUE	FALSE	FALSE	209	TRUE	FALSE	FALSE	FALSE	37	48.86	92	1007	531	PF00069;PF07714	yes	54964	29	-0.0898431	-0.238981	-0.0190615	-0.125142	-0.340969	-0.488298	-0.467303	-0.400133	NA	-0.288373	-0.369947	-0.332421	-0.966801	0.356995	0.71745	6.11869	0.016528	0.0370486	-1.04987	-1.0874
10676_2	10676	2	S	ENSP00000337194	294	GO:0000398;GO:0006468;GO:0008380;GO:0071013;GO:0005694;GO:0005634;GO:0016772;GO:0004713;GO:0004672;GO:0004674;GO:0005524;GO:0005515	Casein kinase II substrate motif;ERK1,2 kinase substrate motif;Growth associated histone HI kinase substrate motif;GSK-3, ERK1, ERK2, CDK5 substrate motif;PKA kinase substrate motif;PKC kinase substrate motif;Pyruvate dehydrogenase kinase substrate motif;WW domain binding motif	NA	-	+	FALSE	FALSE	TRUE	FALSE	FALSE	211	TRUE	FALSE	FALSE	FALSE	37	48.86	92	1007	531	PF00069;PF07714	yes	54964	29	-0.0898431	-0.238981	-0.0190615	-0.125142	-0.340969	-0.488298	-0.467303	-0.400133	NA	-0.288373	-0.369947	-0.332421	-0.9668	0.356995	0.71745	6.11869	0.016528	0.0370486	-1.04987	-1.0874
1067_2	1067	2	S	ENSP00000227520	102	GO:0019048;GO:0005730;GO:0005634	b-Adrenergic Receptor kinase substrate motif;Cdc2 kinase substrate motif;CDK kinase substrate motif;CDK1,2,4,6 kinase substrate motif;ERK1,2 kinase substrate motif;GSK-3, ERK1, ERK2, CDK5 substrate motif;WW domain binding motif	NA	-	+	FALSE	FALSE	TRUE	TRUE	TRUE	51	TRUE	FALSE	FALSE	FALSE	8	79.44	41	360	360	NA	no	63642	13	-0.0547791	-0.0989797	0.329974	0.307181	-0.434773	NA	-0.254311	-0.158558	-0.0858031	0.324278	-0.260628	-0.308117	-0.535397	0.385102	0.504603	2.32139	0.144572	0.209929	-0.812721	-0.765231
10680_2	10680	2	S	ENSP00000337194	366	GO:0000398;GO:0006468;GO:0008380;GO:0071013;GO:0005694;GO:0005634;GO:0016772;GO:0004713;GO:0004672;GO:0004674;GO:0005524;GO:0005515	Casein kinase II substrate motif;PKA kinase substrate motif;PKC kinase substrate motif	NA	-	+	FALSE	FALSE	TRUE	FALSE	FALSE	283	TRUE	FALSE	FALSE	FALSE	37	48.86	92	1007	531	PF00069;PF07714	yes	54964	29	-0.137887	-0.138167	-0.0776705	-0.0999819	-0.498198	-0.250004	-0.442921	-0.203734	-0.363536	-0.29417	-0.442875	-0.425676	-0.966801	0.356995	0.71745	5.06904	0.0255535	0.0520825	-1.14313	-1.16032
10681_1	10681	1	S	ENSP00000337194	368	GO:0000398;GO:0006468;GO:0008380;GO:0071013;GO:0005694;GO:0005634;GO:0016772;GO:0004713;GO:0004672;GO:0004674;GO:0005524;GO:0005515	14-3-3 domain binding motif;Calmodulin-dependent protein kinase II substrate motif;ERK1,2 kinase substrate motif;Growth associated histone HI kinase substrate motif;GSK-3, ERK1, ERK2, CDK5 substrate motif;PKA kinase substrate motif;PKC kinase substrate motif;WW domain binding motif;ZIP kinase substrate motif	NA	-	+	FALSE	FALSE	TRUE	FALSE	FALSE	285	TRUE	FALSE	FALSE	FALSE	37	48.86	92	1007	531	PF00069;PF07714	yes	54964	29	NA	1.04274	NA	0.970613	NA	0.56493	NA	0.660811	0.122613	0.166413	NA	-0.247385	-0.966801	0.356995	0.71745	12.7717	0.00478434	0.0141789	-0.964834	NA
10681_2	10681	2	S	ENSP00000337194	368	GO:0000398;GO:0006468;GO:0008380;GO:0071013;GO:0005694;GO:0005634;GO:0016772;GO:0004713;GO:0004672;GO:0004674;GO:0005524;GO:0005515	14-3-3 domain binding motif;Calmodulin-dependent protein kinase II substrate motif;ERK1,2 kinase substrate motif;Growth associated histone HI kinase substrate motif;GSK-3, ERK1, ERK2, CDK5 substrate motif;PKA kinase substrate motif;PKC kinase substrate motif;WW domain binding motif;ZIP kinase substrate motif	NA	-	+	FALSE	FALSE	TRUE	FALSE	FALSE	285	TRUE	FALSE	FALSE	FALSE	37	48.86	92	1007	531	PF00069;PF07714	yes	54964	29	-0.137887	-0.138167	-0.0776705	-0.0999819	-0.498198	-0.250004	-0.442921	-0.203734	-0.363536	-0.29417	-0.442875	-0.425676	-0.9668	0.356995	0.71745	5.06904	0.0255535	0.0520825	-1.14313	-1.16032
10682_1	10682	1	S	ENSP00000337194	32	GO:0000398;GO:0006468;GO:0008380;GO:0071013;GO:0005694;GO:0005634;GO:0016772;GO:0004713;GO:0004672;GO:0004674;GO:0005524;GO:0005515	G protein-coupled receptor kinase 1 substrate motif;GSK3 kinase substrate motif	NA	-	+	FALSE	FALSE	TRUE	FALSE	FALSE	51	TRUE	FALSE	FALSE	FALSE	37	48.86	92	1007	531	PF00069;PF07714	yes	54964	29	0.302351	0.427732	0.512205	0.522426	-0.315092	NA	-0.515666	-0.429594	NA	-0.622085	-0.045829	NA	-0.966801	0.356995	0.71745	12.9359	0.00232088	0.00814559	NA	-0.763279
10684_2	10684	2	S	ENSP00000337194	578	GO:0000398;GO:0006468;GO:0008380;GO:0071013;GO:0005694;GO:0005634;GO:0016772;GO:0004713;GO:0004672;GO:0004674;GO:0005524;GO:0005515	14-3-3 domain binding motif;Calmodulin-dependent protein kinase II substrate motif;Casein kinase II substrate motif;ERK1,2 kinase substrate motif;Growth associated histone HI kinase substrate motif;GSK-3, ERK1, ERK2, CDK5 substrate motif;PKA kinase substrate motif;PKC kinase substrate motif;WW domain binding motif	NA	-	+	FALSE	FALSE	TRUE	FALSE	FALSE	495	TRUE	FALSE	FALSE	FALSE	37	48.86	92	1007	531	PF00069;PF07714	yes	54964	29	0.611141	1.36237	1.17051	0.976138	1.15978	1.21587	1.05421	1.14643	0.802915	0.266362	0.178068	NA	-0.966801	0.356995	0.717449	6.82677	0.0119557	0.0288656	NA	-0.539381
10685_2	10685	2	S	ENSP00000337194	580	GO:0000398;GO:0006468;GO:0008380;GO:0071013;GO:0005694;GO:0005634;GO:0016772;GO:0004713;GO:0004672;GO:0004674;GO:0005524;GO:0005515	14-3-3 domain binding motif;Akt kinase substrate motif;Calmodulin-dependent protein kinase II substrate motif;Casein kinase II substrate motif;DNA dependent Protein kinase substrate motif;ERK1,2 kinase substrate motif;GSK-3, ERK1, ERK2, CDK5 substrate motif;MAPKAPK1 kinase substrate motif;PKA kinase substrate motif;PKC kinase substrate motif;Pyruvate dehydrogenase kinase substrate motif;WW domain…	NA	-	+	FALSE	FALSE	TRUE	FALSE	FALSE	497	TRUE	FALSE	FALSE	FALSE	37	48.86	92	1007	531	PF00069;PF07714	yes	54964	29	0.614917	1.36204	1.16973	0.974725	1.16055	1.21634	1.05305	1.14557	0.805643	0.272023	0.19471	NA	-0.966801	0.356995	0.71745	6.78287	0.0121915	0.0292144	NA	-0.52274
10689_2	10689	2	S	ENSP00000337194	142	GO:0000398;GO:0006468;GO:0008380;GO:0071013;GO:0005694;GO:0005634;GO:0016772;GO:0004713;GO:0004672;GO:0004674;GO:0005524;GO:0005515	b-Adrenergic Receptor kinase substrate motif;Casein kinase II substrate motif	NA	-	+	FALSE	FALSE	TRUE	FALSE	FALSE	59	TRUE	FALSE	FALSE	FALSE	37	48.86	92	1007	531	PF00069;PF07714	yes	54964	29	-0.372934	-0.275506	-0.13892	-0.0702714	NA	-0.354077	-0.563565	-0.527224	NA	-0.113706	-0.18838	NA	-0.966801	0.356995	0.717449	3.30347	0.0844897	0.136432	NA	-0.90583
1068_1	1068	1	S	ENSP00000227520	110	GO:0019048;GO:0005730;GO:0005634	Casein kinase II substrate motif;ERK1,2 kinase substrate motif;G protein-coupled receptor kinase 1 substrate motif;GSK-3, ERK1, ERK2, CDK5 substrate motif;WW domain binding motif	NA	-	+	FALSE	FALSE	TRUE	TRUE	TRUE	43	TRUE	FALSE	FALSE	FALSE	8	79.44	41	360	360	NA	no	63642	13	-0.0921621	-0.154389	0.069568	0.0806328	-0.38294	-0.440889	-0.448598	NA	-0.217261	-0.46557	-0.736307	NA	-0.535397	0.385102	0.504603	6.29765	0.0171892	0.0381371	NA	-1.24091
1068_2	1068	2	S	ENSP00000227520	110	GO:0019048;GO:0005730;GO:0005634	Casein kinase II substrate motif;ERK1,2 kinase substrate motif;G protein-coupled receptor kinase 1 substrate motif;GSK-3, ERK1, ERK2, CDK5 substrate motif;WW domain binding motif	NA	-	+	FALSE	FALSE	TRUE	TRUE	TRUE	43	TRUE	FALSE	FALSE	FALSE	8	79.44	41	360	360	NA	no	63642	13	-0.430184	-0.223874	0.0999411	-0.0436667	-0.601447	NA	-0.185208	-0.455028	-0.209058	0.031243	-0.174219	-1.00376	-0.535397	0.385102	0.504603	0.711045	0.51255	0.583531	-1.50836	-0.678822
10690_2	10690	2	S	ENSP00000337194	144	GO:0000398;GO:0006468;GO:0008380;GO:0071013;GO:0005694;GO:0005634;GO:0016772;GO:0004713;GO:0004672;GO:0004674;GO:0005524;GO:0005515	BARD1 BRCT domain binding motif;Casein kinase I substrate motif;Casein kinase II substrate motif;G protein-coupled receptor kinase 1 substrate motif	NA	-	+	FALSE	FALSE	TRUE	FALSE	FALSE	61	TRUE	FALSE	FALSE	FALSE	37	48.86	92	1007	531	PF00069;PF07714	yes	54964	29	-0.34322	-0.240865	-0.161556	-0.0938822	NA	-0.32341	-0.580168	-0.544343	NA	-0.30474	-0.210313	NA	-0.966801	0.356995	0.71745	2.54569	0.13354	0.197138	NA	-0.927763
10693_1	10693	1	S	ENSP00000346532;ENSP00000337261;ENSP00000344429	853;820;868	GO:0048011;GO:0050771;GO:0050770;GO:0007266;GO:0038032;GO:0035023;GO:0008283;GO:0005829;GO:0005737;GO:0005886;GO:0005096;GO:0005089;GO:0005515	Cdc2 kinase substrate motif;CDK kinase substrate motif;CDK1,2,4,6 kinase substrate motif;CDK4 kinase substrate motif;ERK1,2 kinase substrate motif;G protein-coupled receptor kinase 1 substrate motif;GSK-3, ERK1, ERK2, CDK5 substrate motif;WW domain binding motif	NA	-	-	NA	NA	FALSE	FALSE	FALSE	NA	FALSE	FALSE	FALSE	FALSE	21	24.67;25.37;25.24	25	912	178	PF09128;PF00621	no	491460	2	-0.627137	-1.16013	-0.772841	-0.826955	0.28133	0.172482	0.184001	0.214776	-0.620591	-0.634377	-0.769371	NA	-1.50943	-0.238625	0.0858857	45.0151	5.37793e-06	0.000108794	NA	-0.855256
10694_1	10694	1	S	ENSP00000346532;ENSP00000337261;ENSP00000344429	631;598;646	GO:0048011;GO:0050771;GO:0050770;GO:0007266;GO:0038032;GO:0035023;GO:0008283;GO:0005829;GO:0005737;GO:0005886;GO:0005096;GO:0005089;GO:0005515	14-3-3 domain binding motif;AMP-activated protein kinase substrate motif;Calmodulin-dependent protein kinase II substrate motif;HMGCoA Reductase kinase substrate motif;MDC1 BRCT domain binding motif;PKA kinase substrate motif;PKC kinase substrate motif;Plk1 PBD domain binding motif	NA	-	-	NA	NA	FALSE	FALSE	FALSE	NA	FALSE	TRUE	FALSE	FALSE	21	24.67;25.37;25.24	25	912	178	PF09128;PF00621	no	491460	2	2.21879	2.14514	1.92302	1.96675	2.1402	NA	2.11369	2.18571	NA	1.15869	1.50961	NA	-1.50943	-0.238625	0.0858855	16.0765	0.00110813	0.00473027	NA	1.42372
10706_1	10706	1	S	ENSP00000337445	199	GO:0072684;GO:0005739;GO:0005634;GO:0016787;GO:0004519;GO:0046872	Casein kinase II substrate motif;Cdc2 kinase substrate motif;CDK kinase substrate motif;CDK1,2,4,6 kinase substrate motif;ERK1,2 kinase substrate motif;G protein-coupled receptor kinase 1 substrate motif;GSK-3, ERK1, ERK2, CDK5 substrate motif;WW domain binding motif	NA	-	-	NA	NA	FALSE	FALSE	FALSE	NA	TRUE	FALSE	FALSE	FALSE	21	17.31	29	786	43	PF00753	no	235920	2	0.0287133	-0.0861197	-0.118682	-0.0318105	0.385528	0.180605	0.34531	-0.104899	-0.236901	-0.513643	-0.530967	NA	-0.908965	0.590598	1.0275	6.74467	0.0124011	0.02959	NA	-1.55847
10718_1	10718	1	S	ENSP00000420331;ENSP00000337688	356;356	GO:0006620;GO:0006613;GO:0006810;GO:0015031;GO:0055085;GO:0005791;GO:0016235;GO:0045111;GO:0005783;GO:0016020;GO:0005789;GO:0016021;GO:0008565;GO:0004872;GO:0042626;GO:0005524		NA	-	-	NA	NA	FALSE	FALSE	FALSE	NA	TRUE	FALSE	FALSE	FALSE	12	52.63;52.63	31	399	108	PF03839	no	752670	8	0.083931	-0.321867	0.10314	0.0427193	-0.577274	NA	-0.513474	-0.546364	-0.270277	-0.945907	-0.808214	-0.934819	0.145676	-0.50655	-0.13904	10.4121	0.00295766	0.0098297	-0.79578	-0.669175
10736_1	10736	1	S	ENSP00000337825	121	GO:0051249;GO:0050690;GO:2001244;GO:0048011;GO:0019048;GO:0050856;GO:0042523;GO:0006919;GO:0006882;GO:0050853;GO:0030217;GO:0007173;GO:0045588;GO:0050870;GO:0050852;GO:0050900;GO:0051209;GO:0030097;GO:0010043;GO:0008543;GO:0031295;GO:0046777;GO:0042542;GO:0030168;GO:0007596;GO:0009612;GO:0006468;GO:0010628;GO:0070474;GO:0016032;GO:0048015;GO:0042493;GO:0007568;GO:0050862;GO:0006915;GO:0045087;GO:…	Calmodulin-dependent protein kinase II substrate motif;Casein kinase II substrate motif;Chk1 kinase substrate motif;Phosphorylase kinase substrate motif;PKA kinase substrate motif;PKC kinase substrate motif	NA	-	-	NA	NA	FALSE	FALSE	FALSE	NA	FALSE	FALSE	FALSE	TRUE	79	7.07	39	509	9	PF07714;PF00069;PF00017;PF00018;PF07653	yes	789020	7	1.29642	1.2183	NA	1.33098	-0.256579	-0.338997	NA	-0.315521	1.3044	1.37522	1.16643	NA	0.585582	-0.212317	-0.268282	137.376	2.02853e-07	1.2235e-05	NA	1.43471
1073_1	1073	1	S	ENSP00000228136	32	GO:0008150;GO:0005575;GO:0003674	14-3-3 domain binding motif;Calmodulin-dependent protein kinase II substrate motif;Calmodulin-dependent protein kinase IV substrate motif;Casein kinase II substrate motif;Chk1 kinase substrate motif;ERK1,2 kinase substrate motif;GSK-3, ERK1, ERK2, CDK5 substrate motif;PKA kinase substrate motif;PKC kinase substrate motif;Pyruvate dehydrogenase kinase substrate motif;WW domain binding motif	NA	-	-	NA	NA	FALSE	FALSE	FALSE	NA	TRUE	FALSE	FALSE	FALSE	39	84.7	30	183	183	NA	no	674140	2	-0.0217312	0.0128559	0.0339139	-0.111068	0.502477	1.04692	0.559867	0.309469	0.146863	-0.0193179	-0.0072423	0.324596	-0.482788	0.889882	0.755811	7.65939	0.0072736	0.0195948	-0.431215	-0.763053
10750_1	10750	1	S	ENSP00000472286;ENSP00000389380;ENSP00000337926	315;315;315	GO:0006396;GO:0008380;GO:0006397;GO:0005634;GO:0003676;GO:0003723	14-3-3 domain binding motif;Calmodulin-dependent protein kinase II substrate motif;Pim1 kinase substrate sequence;PKA kinase substrate motif;PKC epsilon kinase substrate motif;PKC kinase substrate motif;ZIP kinase substrate motif	NA	-	+	FALSE	FALSE	TRUE	FALSE	FALSE	109	FALSE	FALSE	FALSE	FALSE	22	28.28;28.28;28.28	56	1082	127	PF01805;PF01585	no	61901	3	0.145756	0.467398	0.20652	0.201755	-0.521598	-0.690793	-0.778924	-0.664662	-0.185015	-0.181632	-0.147356	-0.0389204	0.013318	1.2997	0.559636	37.7436	7.02527e-06	0.000133031	-0.598557	-0.706993
10785_1	10785	1	S	ENSP00000338235	298	GO:0010508;GO:0070830;GO:0051092;GO:0031663;GO:0051897;GO:0045766;GO:0043123;GO:0043066;GO:0000122;GO:0046581;GO:0016604;GO:0016324;GO:0031965;GO:0005730;GO:0005783;GO:0048471;GO:0005923;GO:0005789;GO:0005737;GO:0005634;GO:0016021;GO:0051059;GO:0001085;GO:0003713;GO:0003725;GO:0005515	Casein kinase II substrate motif;MAPKAPK2 kinase substrate motif	NA	-	-	NA	NA	FALSE	FALSE	FALSE	NA	TRUE	FALSE	FALSE	FALSE	18	72.85	70	582	236	NA	no	1756600	13	0.0698889	-0.109639	-0.0917946	-0.114112	-1.62724	-1.58471	-1.54192	-1.70356	-1.43342	-1.55105	-1.35619	-1.66498	-0.584893	-0.38403	0.971822	145.55	4.28993e-09	1.16436e-06	-2.6368	-2.32801
10796_1	10796	1	S	ENSP00000338235	426	GO:0010508;GO:0070830;GO:0051092;GO:0031663;GO:0051897;GO:0045766;GO:0043123;GO:0043066;GO:0000122;GO:0046581;GO:0016604;GO:0016324;GO:0031965;GO:0005730;GO:0005783;GO:0048471;GO:0005923;GO:0005789;GO:0005737;GO:0005634;GO:0016021;GO:0051059;GO:0001085;GO:0003713;GO:0003725;GO:0005515	Casein kinase II substrate motif;PKA kinase substrate motif;PKC kinase substrate motif;Pyruvate dehydrogenase kinase substrate motif	NA	-	-	NA	NA	FALSE	FALSE	FALSE	NA	TRUE	FALSE	FALSE	FALSE	18	72.85	70	582	236	NA	no	1756600	13	-0.104864	-0.104431	-0.113263	0.323311	-0.943783	-0.401493	-0.839963	-0.504448	0.113819	-0.201439	-0.339602	-0.300239	-0.584893	-0.38403	0.971823	9.58538	0.00330856	0.0107224	-1.27206	-1.31142
10797_1	10797	1	S	ENSP00000338235	494	GO:0010508;GO:0070830;GO:0051092;GO:0031663;GO:0051897;GO:0045766;GO:0043123;GO:0043066;GO:0000122;GO:0046581;GO:0016604;GO:0016324;GO:0031965;GO:0005730;GO:0005783;GO:0048471;GO:0005923;GO:0005789;GO:0005737;GO:0005634;GO:0016021;GO:0051059;GO:0001085;GO:0003713;GO:0003725;GO:0005515	Casein kinase II substrate motif;G protein-coupled receptor kinase 1 substrate motif;PKA kinase substrate motif;PKC kinase substrate motif;Pyruvate dehydrogenase kinase substrate motif	NA	-	-	NA	NA	FALSE	FALSE	FALSE	NA	TRUE	FALSE	FALSE	FALSE	18	72.85	70	582	236	NA	no	1756600	13	1.46335	1.41013	0.758113	1.15336	-0.0166676	-0.0666211	-0.0184232	-0.523192	0.124508	0.20959	0.770708	0.817113	-0.584893	-0.38403	0.971823	21.2218	0.000118734	0.00090992	-0.15471	-0.201115
10829_1	10829	1	S	ENSP00000438061;ENSP00000400433;ENSP00000349573;ENSP00000348345;ENSP00000338477	186;186;186;186;186	GO:0043484;GO:0006396;GO:0000398;GO:0008380;GO:0010467;GO:0071013;GO:0005654;GO:0005737;GO:0005634;GO:0003727;GO:0003676;GO:0005515;GO:0003723;GO:0000166	Casein kinase II substrate motif	NA	-	-	NA	NA	FALSE	FALSE	FALSE	NA	FALSE	TRUE	FALSE	FALSE	125	7.23;7.23;7.23;7.23;7.23	48	415	6	PF00076;PF08080	no	14186000	5	NA	-0.322243	1.27574	NA	NA	1.21547	1.13505	1.07111	NA	0.490539	1.09034	-2.19764	-0.601736	-1.79034	-0.111427	1.2548	0.336299	0.415211	-2.08621	1.20176
10830_1	10830	1	S	ENSP00000438061;ENSP00000400433;ENSP00000349573;ENSP00000348345;ENSP00000338477	187;187;187;187;187	GO:0043484;GO:0006396;GO:0000398;GO:0008380;GO:0010467;GO:0071013;GO:0005654;GO:0005737;GO:0005634;GO:0003727;GO:0003676;GO:0005515;GO:0003723;GO:0000166	ATM kinase substrate motif;Casein kinase II substrate motif;DNA dependent Protein kinase substrate motif;MDC1 BRCT domain binding motif;PKA kinase substrate motif;PKC kinase substrate motif;Plk1 PBD domain binding motif	NA	-	-	NA	NA	FALSE	FALSE	FALSE	NA	FALSE	TRUE	FALSE	FALSE	125	7.23;7.23;7.23;7.23;7.23	48	415	6	PF00076;PF08080	no	14186000	5	NA	0.652668	0.0727158	1.04594	0.657231	NA	0.0304661	1.76462	-0.898692	0.884716	-0.936855	-0.62255	-0.601737	-1.79034	-0.111427	2.44869	0.136742	0.200798	-0.511124	-0.825429
10832_1	10832	1	S	ENSP00000434576;ENSP00000357110;ENSP00000338481	645;715;715	GO:0030866;GO:0008091;GO:0008180;GO:0019898;GO:0005856;GO:0030054;GO:0005886;GO:0005634;GO:0030507;GO:0042731;GO:0003779;GO:0005198;GO:0008092;GO:0005515	Casein kinase II substrate motif;ERK1,2 kinase substrate motif;GSK-3, ERK1, ERK2, CDK5 substrate motif;PKA kinase substrate motif;PKC kinase substrate motif;WW domain binding motif	NA	-	-	NA	NA	FALSE	FALSE	FALSE	NA	TRUE	FALSE	FALSE	FALSE	17	50.94;45.37;45.37	109	852	211	PF05902;PF09379;PF09380;PF00373;PF08736;PF04382	no	504680	4	0.62852	0.185081	0.328857	0.239327	-0.508731	-0.571122	-0.79529	-0.522777	0.569701	0.540783	0.423001	1.01079	0.207514	-0.0263723	0.0407631	39.2413	5.74835e-06	0.000114861	0.970029	0.382238
10840_1	10840	1	S	ENSP00000434576;ENSP00000357110;ENSP00000338481;ENSP00000434308;ENSP00000402041;ENSP00000432803;ENSP00000376222	598;598;598;598;598;598;598	GO:0030866;GO:0008091;GO:0008180;GO:0019898;GO:0005856;GO:0030054;GO:0005886;GO:0005634;GO:0030507;GO:0042731;GO:0003779;GO:0005198;GO:0008092;GO:0005515	Casein kinase I substrate motif;Casein kinase I substrate motif;Casein kinase II substrate motif;Casein kinase II substrate motif;Cdc2 kinase substrate motif;Cdc2 kinase substrate motif;CDK kinase substrate motif;CDK kinase substrate motif;CDK1,2,4,6 kinase substrate motif;CDK1,2,4,6 kinase substrate motif;ERK1,2 kinase substrate motif;ERK1,2 kinase substrate motif;G protein-coupled receptor kina…	NA	-	-	NA	NA	FALSE	FALSE	FALSE	NA	TRUE	FALSE	FALSE	FALSE	17	45.65;50.94;45.65;45.37;44.13;45.37;44.13	109	852	211	PF05902;PF09379;PF09380;PF00373;PF08736;PF04382	no	504680	9	0.759649	0.675035	-0.000655127	-0.0458575	0.188323	0.271265	0.138583	-0.148139	0.145957	0.170898	1.04764	1.11518	0.207514	-0.0263717	0.0407629	1.87757	0.19555	0.268284	1.07441	1.00688
10842_1	10842	1	S	ENSP00000434576;ENSP00000357110;ENSP00000338481;ENSP00000434308;ENSP00000402041;ENSP00000432803;ENSP00000376222	499;499;499;499;499;499;499	GO:0030866;GO:0008091;GO:0008180;GO:0019898;GO:0005856;GO:0030054;GO:0005886;GO:0005634;GO:0030507;GO:0042731;GO:0003779;GO:0005198;GO:0008092;GO:0005515	14-3-3 domain binding motif;Calmodulin-dependent protein kinase II substrate motif;Calmodulin-dependent protein kinase IV substrate motif;Casein kinase II substrate motif;ERK1,2 kinase substrate motif;G protein-coupled receptor kinase 1 substrate motif;GSK-3, ERK1, ERK2, CDK5 substrate motif;PKA kinase substrate motif;PKC kinase substrate motif;WW domain binding motif	NA	-	-	NA	NA	FALSE	FALSE	FALSE	NA	FALSE	TRUE	FALSE	FALSE	17	45.65;50.94;45.65;45.37;44.13;45.37;44.13	109	852	211	PF05902;PF09379;PF09380;PF00373;PF08736;PF04382	no	504680	9	1.03584	1.07036	1.08601	0.988245	-0.330583	NA	-0.0535485	NA	1.57943	1.51722	1.64452	NA	0.207514	-0.0263723	0.040763	82.057	1.83289e-06	5.10231e-05	NA	1.60376
10846_1	10846	1	S	ENSP00000434576;ENSP00000357110;ENSP00000338481;ENSP00000434308;ENSP00000402041;ENSP00000432803;ENSP00000376222	550;550;550;550;550;550;550	GO:0030866;GO:0008091;GO:0008180;GO:0019898;GO:0005856;GO:0030054;GO:0005886;GO:0005634;GO:0030507;GO:0042731;GO:0003779;GO:0005198;GO:0008092;GO:0005515	G protein-coupled receptor kinase 1 substrate motif	NA	-	-	NA	NA	FALSE	FALSE	FALSE	NA	TRUE	TRUE	FALSE	FALSE	17	45.65;50.94;45.65;45.37;44.13;45.37;44.13	109	852	211	PF05902;PF09379;PF09380;PF00373;PF08736;PF04382	no	504680	9	0.866409	NA	NA	0.200585	-0.624986	-0.617632	NA	-0.786625	0.199562	0.208449	0.370024	NA	0.207514	-0.0263717	0.0407629	16.4914	0.00151055	0.00591331	NA	0.329261
10887_1	10887	1	S	ENSP00000338788	381	GO:0019221;GO:0005730;GO:0005737;GO:0005634;GO:0046872;GO:0005515	Casein kinase II substrate motif	NA	-	-	NA	NA	FALSE	FALSE	FALSE	NA	TRUE	FALSE	FALSE	FALSE	22	46.24	25	426	69	PF00642	no	282050	3	-0.493909	-0.724556	-0.903784	-0.811403	-0.197639	-0.257131	-0.108474	-0.482976	-0.922832	-0.651244	-0.406344	-0.348609	-0.95858	0.661204	0.298595	5.35132	0.0219824	0.0461913	-0.647204	-0.704938
10925_1	10925	1	S	ENSP00000339017;ENSP00000339016	330;330	GO:0002092;GO:0051967;GO:0007612;GO:0006310;GO:0006281;GO:0007613;GO:0006200;GO:0005778;GO:0045211;GO:0030054;GO:0005739;GO:0009378;GO:0017111;GO:0016887;GO:0005524;GO:0000166;GO:0005515	Casein kinase II substrate motif	NA	-	-	NA	NA	FALSE	FALSE	FALSE	NA	TRUE	FALSE	FALSE	FALSE	7	21.05;21.05	21	361	21	PF00004;PF05496	no	342200	3	-0.909875	-0.463632	-0.440729	-0.437934	-1.25639	-1.20091	-1.29374	-1.16336	-0.737981	-0.730854	-1.09023	NA	0.00471778	1.15971	0.0384943	12.3243	0.00159024	0.00617331	NA	-1.12872
10931_1	10931	1	S	ENSP00000339030	98	GO:0070534;GO:0007250;GO:0043231;GO:0005634;GO:0004842;GO:0046872;GO:0003676	14-3-3 domain binding motif;Akt kinase substrate motif;AMP-activated protein kinase 2 substrate motif;Calmodulin-dependent protein kinase II substrate motif;Casein kinase II substrate motif;ERK1,2 kinase substrate motif;GSK-3, ERK1, ERK2, CDK5 substrate motif;MAPKAPK1 kinase substrate motif;MDC1 BRCT domain binding motif;PAK2 kinase substrate motif;Pim1 kinase substrate sequence;PKA kinase substr…	NA	-	+	FALSE	FALSE	TRUE	FALSE	FALSE	109	TRUE	NA	NA	FALSE	9	43.33	21	570	306	NA	no	8677.7	3	0.245237	0.138301	-0.519043	-0.535875	-4.27543	0.580958	-0.0844669	0.107081	0.398984	0.493776	-0.780921	-0.0356535	-0.65765	1.1764	-0.247887	0.684924	0.522933	0.591386	0.212234	-0.533033
10944_1	10944	1	S	ENSP00000339093;ENSP00000372210	9;9	GO:0005515;GO:0042147;GO:0015031;GO:0005795;GO:0030173;GO:0031201;GO:0005768;GO:0005794;GO:0005634;GO:0000139;GO:0005484	14-3-3 domain binding motif;Calmodulin-dependent protein kinase II substrate motif;ERK1,2 kinase substrate motif;GSK-3, ERK1, ERK2, CDK5 substrate motif;PKA kinase substrate motif;PKC kinase substrate motif;WW domain binding motif	NA	-	-	NA	NA	FALSE	FALSE	FALSE	NA	FALSE	NA	NA	FALSE	7	13.73;16.22	8	102	2	NA	no	68694	2	0.76902	0.604916	0.327819	0.388976	-0.207473	-0.192858	-0.0533032	-0.181658	-0.140356	-0.074185	-0.0258886	NA	-0.0521862	-0.770457	-0.573461	17.5027	0.000394537	0.0022232	NA	0.547572
10945_1	10945	1	S	ENSP00000339093;ENSP00000372210	37;37	GO:0005515;GO:0042147;GO:0015031;GO:0005795;GO:0030173;GO:0031201;GO:0005768;GO:0005794;GO:0005634;GO:0000139;GO:0005484	14-3-3 domain binding motif;Calmodulin-dependent protein kinase II alpha substrate motif;Calmodulin-dependent protein kinase II substrate motif;Calmodulin-dependent protein kinase IV substrate motif;Chk1 kinase substrate motif;Phosphorylase kinase substrate motif;PKA kinase substrate motif;PKC kinase substrate motif	NA	-	-	NA	NA	FALSE	FALSE	FALSE	NA	FALSE	NA	NA	FALSE	7	13.73;16.22	8	102	2	NA	no	68694	2	1.23862	0.111278	0.564442	0.475335	0.184895	-0.14676	0.133604	-0.0970104	0.421793	0.227837	0.457539	NA	-0.052187	-0.770457	-0.573461	3.95883	0.0509866	0.0897639	NA	1.031
10949_1	10949	1	S	ENSP00000339109	377	GO:0051436;GO:0070979;GO:0007094;GO:0051439;GO:0051437;GO:0031145;GO:0000278;GO:0007067;GO:0005680;GO:0005654;GO:0005829;GO:0005634;GO:0005515	Cdc2 kinase substrate motif;CDK kinase substrate motif;CDK1,2,4,6 kinase substrate motif;ERK1,2 kinase substrate motif;Growth associated histone HI kinase substrate motif;GSK-3, ERK1, ERK2, CDK5 substrate motif;MAPKAPK2 kinase substrate motif;PKA kinase substrate motif;PKC kinase substrate motif;WW domain binding motif	CDK1;PLK1	-	-	NA	NA	FALSE	FALSE	FALSE	NA	TRUE	FALSE	FALSE	FALSE	41	4.42	80	1944	31	NA	no	31249	7	NA	0.106191	NA	0.213647	-0.559042	NA	NA	0.215554	-0.494548	NA	NA	-1.2928	0.341433	-0.559997	0.203836	3.80929	0.0865921	0.138931	-1.49663	NA
10952_1	10952	1	S	ENSP00000339109	688	GO:0051436;GO:0070979;GO:0007094;GO:0051439;GO:0051437;GO:0031145;GO:0000278;GO:0007067;GO:0005680;GO:0005654;GO:0005829;GO:0005634;GO:0005515	ERK1,2 kinase substrate motif;G protein-coupled receptor kinase 1 substrate motif;GSK-3, ERK1, ERK2, CDK5 substrate motif;WW domain binding motif	CDK1;PLK1	-	-	NA	NA	FALSE	FALSE	FALSE	NA	FALSE	FALSE	FALSE	FALSE	41	4.42	80	1944	31	NA	no	31249	7	-0.530672	-0.548224	-0.776925	-0.567192	-1.05335	-0.506401	-0.738059	-0.491608	-1.10853	-0.827301	-1.08464	NA	0.341432	-0.559997	0.203836	3.85319	0.0542235	0.0942904	NA	-1.28847
10957_1	10957	1	S	ENSP00000452191;ENSP00000452181;ENSP00000339122;ENSP00000404815	121;121;121;72	GO:0006886;GO:0008333;GO:0006355;GO:0007283;GO:0030154;GO:0006351;GO:0030897;GO:0005770;GO:0016023;GO:0055037;GO:0005769;GO:0005737;GO:0005515	14-3-3 domain binding motif;Akt kinase substrate motif;Calmodulin-dependent protein kinase II substrate motif;Casein kinase II substrate motif;MAPKAPK1 kinase substrate motif;PKA kinase substrate motif;PKC kinase substrate motif	NA	-	-	NA	NA	FALSE	FALSE	FALSE	NA	FALSE	FALSE	FALSE	FALSE	6	18.66;18.66;18.66;15.54	24	493	29	PF09787	no	109420	1	0.418593	0.238625	-0.11698	-0.147261	0.347154	0.494761	NA	0.231183	0.459123	0.398144	1.17637	NA	-0.690717	-0.523938	-0.520273	3.81193	0.0591943	0.101578	NA	1.69664
10966_1	10966	1	S	ENSP00000339145	392	GO:0010923;GO:0006364;GO:0000791;GO:0030688;GO:0000792;GO:0005730;GO:0005829;GO:0005634;GO:0005515	b-Adrenergic Receptor kinase substrate motif;Casein kinase I substrate motif;Casein kinase II substrate motif;G protein-coupled receptor kinase 1 substrate motif	NA	-	+	FALSE	FALSE	TRUE	FALSE	FALSE	112	TRUE	FALSE	FALSE	FALSE	49	44.99	54	758	251	PF05997	no	228390	6	0.42321	NA	0.17237	0.133427	-0.462103	-0.443034	-0.170904	-0.216524	0.328319	0.165895	-0.33427	NA	-0.183306	-0.0849721	-0.188492	4.61614	0.0383228	0.0720484	NA	-0.145778
10967_1	10967	1	S	ENSP00000339145	245	GO:0010923;GO:0006364;GO:0000791;GO:0030688;GO:0000792;GO:0005730;GO:0005829;GO:0005634;GO:0005515	Casein kinase II substrate motif	NA	-	+	FALSE	FALSE	TRUE	FALSE	FALSE	259	TRUE	FALSE	FALSE	FALSE	49	44.99	54	758	251	PF05997	no	228390	6	0.299639	0.372608	-0.174979	0.00826477	-1.1534	-1.09319	-0.42928	-0.464625	-1.02822	-1.11667	-1.56587	-1.48949	-0.183306	-0.0849713	-0.188492	23.0672	8.03e-05	0.000693733	-1.30099	-1.37738
10968_1	10968	1	S	ENSP00000339161	162	GO:0043496;GO:0043508;GO:0046329;GO:0009953;GO:0005575;GO:0005737;GO:0019904;GO:0005515	14-3-3 domain binding motif;Calmodulin-dependent protein kinase I substrate motif;Calmodulin-dependent protein kinase II substrate motif;Calmodulin-dependent protein kinase IV substrate motif;Chk1 kinase substrate motif;DNA dependent Protein kinase substrate motif;G protein-coupled receptor kinase 1 substrate motif;PKA kinase substrate motif;PKC kinase substrate motif	NA	-	-	NA	NA	FALSE	FALSE	FALSE	NA	FALSE	TRUE	FALSE	FALSE	9	26.47	12	306	34	PF08910	no	155370	1	NA	0.519641	-0.0189586	0.0142149	0.188597	NA	NA	0.381972	-0.219178	0.0194726	-0.199701	NA	0.00801753	-0.0860255	-0.649571	1.66226	0.249692	0.326344	NA	0.44987
10977_1	10977	1	S	ENSP00000347888;ENSP00000339245	308;308	GO:0008380;GO:0006397;GO:0005634;GO:0005515	14-3-3 domain binding motif;Akt kinase substrate motif;Calmodulin-dependent protein kinase II substrate motif;ERK1,2 kinase substrate motif;GSK-3, ERK1, ERK2, CDK5 substrate motif;MAPKAPK1 kinase substrate motif;PKA kinase substrate motif;PKC kinase substrate motif;WW domain binding motif	NA	-	-	NA	NA	FALSE	FALSE	FALSE	NA	FALSE	FALSE	FALSE	FALSE	42	44.98;43.72	51	709	306	PF04146	no	72700	6	0.30257	0.481566	0.870813	0.906969	0.378044	0.315039	0.312883	0.262453	0.2873	0.16014	-0.0570776	-0.285198	0.280219	1.18102	0.522841	7.66005	0.0072715	0.0195948	-0.80804	-0.579919
10981_1	10981	1	S	ENSP00000347888;ENSP00000339245	424;406	GO:0008380;GO:0006397;GO:0005634;GO:0005515	ERK1,2 kinase substrate motif;GSK-3, ERK1, ERK2, CDK5 substrate motif;WW domain binding motif	NA	-	-	NA	NA	FALSE	FALSE	FALSE	NA	FALSE	TRUE	FALSE	FALSE	42	44.98;43.72	51	709	306	PF04146	no	72700	6	0.22657	0.345423	0.794728	-0.470923	-0.0581468	-0.0155261	-0.18176	-0.112251	-0.0128672	-0.0551426	0.0839496	NA	0.280219	1.18102	0.522841	1.05231	0.382057	0.461729	NA	-0.438891
10986_1	10986	1	S	ENSP00000339299	2631	GO:0007185;GO:0048011;GO:0097190;GO:0043065;GO:0006468;GO:0035023;GO:0051056;GO:0007264;GO:0007411;GO:0005829;GO:0016772;GO:0004713;GO:0004672;GO:0005085;GO:0005089;GO:0004674;GO:0005524;GO:0005515;GO:0019899	Calmodulin-dependent protein kinase II substrate motif;Casein kinase II substrate motif;Chk1 kinase substrate motif;G protein-coupled receptor kinase 1 substrate motif;PKA kinase substrate motif;PKC kinase substrate motif	NA	-	+	TRUE	FALSE	FALSE	TRUE	TRUE	108	TRUE	FALSE	FALSE	FALSE	16	15.47	63	3097	279	PF00621;PF00069;PF00435;PF07714;PF07679;PF00018	yes	3879.6	2	NA	-0.561162	-0.868567	NA	0.333545	-0.0155494	0.309875	NA	0.083716	0.245879	NA	0.333169	0.0265539	-1.26139	-0.954286	17.1911	0.00132242	0.00539346	1.28745	NA
10988_1	10988	1	S	ENSP00000339353	766	GO:0006369;GO:0006378;GO:0031124;GO:0006406;GO:0006379;GO:0000398;GO:0008380;GO:0010467;GO:0006366;GO:0005847;GO:0005654;GO:0005634;GO:0003730;GO:0003676;GO:0005515	14-3-3 domain binding motif;ATM kinase substrate motif;Calmodulin-dependent protein kinase II substrate motif;DNA dependent Protein kinase substrate motif;G protein-coupled receptor kinase 1 substrate motif;MDC1 BRCT domain binding motif;PAK2 kinase substrate motif;PKA kinase substrate motif;PKC epsilon kinase substrate motif;PKC kinase substrate motif;Plk1 PBD domain binding motif	NA	-	-	NA	NA	FALSE	FALSE	FALSE	NA	TRUE	FALSE	FALSE	FALSE	51	14.83	35	1443	62	PF03178	no	237520	2	-1.18289	-0.775341	-0.728783	-0.681408	-1.14822	-0.802872	-1.05584	-0.808596	-0.9143	-0.740579	-1.14476	-1.1226	-0.27416	-0.0636503	-0.636278	0.531697	0.60093	0.661673	-0.486321	-0.508486
10994_1	10994	1	S	ENSP00000368945;ENSP00000339371;ENSP00000368953;ENSP00000354699;ENSP00000343412	2;2;2;2;2	GO:0045739;GO:0031572;GO:0010212;GO:0006302;GO:0016568;GO:0007165;GO:0006974;GO:0006915;GO:0000152;GO:0070552;GO:0070531;GO:0005737;GO:0005634;GO:0000268;GO:0031593;GO:0005164;GO:0005515	Casein kinase II substrate motif;ERK1,2 kinase substrate motif;G protein-coupled receptor kinase 1 substrate motif;GSK-3, ERK1, ERK2, CDK5 substrate motif;WW domain binding motif	NA	-	-	NA	NA	FALSE	FALSE	FALSE	NA	FALSE	FALSE	FALSE	FALSE	41	8.19;5.74;5.74;8.24;8.24	16	383	19	PF06113	no	344290	1	0.0704281	NA	-0.316157	-0.260183	NA	0.176364	0.530447	0.739826	NA	0.984058	0.772535	1.02458	-0.023561	0.50694	-0.82577	19.4302	0.000564924	0.00282202	1.85035	1.59831
11005_1	11005	1	S	ENSP00000339495	572	GO:0050434;GO:0006368;GO:0010467;GO:0016032;GO:0045892;GO:0006366;GO:0032021;GO:0005654;GO:0005737;GO:0005634;GO:0005515	14-3-3 domain binding motif;Calmodulin-dependent protein kinase II substrate motif;DNA dependent Protein kinase substrate motif;ERK1,2 kinase substrate motif;G protein-coupled receptor kinase 1 substrate motif;GSK-3, ERK1, ERK2, CDK5 substrate motif;MAPKAPK2 kinase substrate motif;PKA kinase substrate motif;PKC epsilon kinase substrate motif;PKC kinase substrate motif;WW domain binding motif	NA	-	-	NA	NA	FALSE	FALSE	FALSE	NA	TRUE	TRUE	FALSE	FALSE	43	10.52	22	580	25	PF06209	no	307930	1	-0.685424	NA	NA	-0.753858	-0.100575	-0.431344	NA	-0.180575	NA	-0.821753	-0.386162	NA	0.608202	-0.985349	-0.86039	2.6829	0.137366	0.201079	NA	0.474228
11007_1	11007	1	S	ENSP00000385787;ENSP00000339529	729;729	GO:0016078;GO:0001682;GO:0006396;GO:0005655;GO:0000172;GO:0000171;GO:0004526;GO:0005515		NA	-	+	FALSE	FALSE	TRUE	FALSE	FALSE	207	TRUE	FALSE	FALSE	FALSE	54	27.64;27.64	25	1024	106	PF06978;PF08170	no	135400	3	-0.0266136	-0.256386	-0.370824	NA	-0.666888	NA	NA	-0.550453	-0.106625	-0.120739	0.0164075	NA	-0.0625483	0.214523	0.207175	6.60318	0.0205972	0.0439038	NA	-0.190768
11018_1	11018	1	S	ENSP00000307705	36	GO:0016584;GO:0006334;GO:0000786;GO:0005634;GO:0003677;GO:0005515	14-3-3 domain binding motif;Calmodulin-dependent protein kinase II substrate motif;PKA kinase substrate motif;PKC epsilon kinase substrate motif;PKC kinase substrate motif	CHEK2	-	-	NA	NA	FALSE	FALSE	FALSE	NA	TRUE	FALSE	FALSE	FALSE	24	100	76	219	129	PF00538	no	119810000	4	-0.630837	-0.505487	-0.504754	-0.396386	-0.146828	-0.0262932	-0.354919	-0.165603	-0.517727	-0.426527	-0.583813	-0.6729	-0.868409	-0.480508	-0.308918	6.06502	0.0152687	0.0349998	-0.363982	-0.274895
11019_1	11019	1	S	ENSP00000339566	2	GO:0006334;GO:0016584;GO:0000786;GO:0005634;GO:0003677;GO:0005515	Casein kinase II substrate motif;G protein-coupled receptor kinase 1 substrate motif	NA	-	-	NA	NA	FALSE	FALSE	FALSE	NA	TRUE	FALSE	FALSE	FALSE	75	100	74	213	119	PF00538	no	13008000	1	0.0611663	-0.0470445	0.149793	0.098317	0.287811	0.121742	0.17766	-0.0522123	0.550256	0.471595	0.355849	0.306021	-0.152474	-0.350465	0.199409	5.10707	0.025035	0.0512824	0.106612	0.15644
11027_1	11027	1	S	ENSP00000339637	742	GO:0010212;GO:0005634;GO:0005488;GO:0005515	Casein kinase II substrate motif;ERK1,2 kinase substrate motif;G protein-coupled receptor kinase 1 substrate motif;GSK-3, ERK1, ERK2, CDK5 substrate motif;PKA kinase substrate motif;PKC kinase substrate motif;WW domain binding motif	NA	-	+	FALSE	FALSE	FALSE	TRUE	TRUE	79	TRUE	FALSE	FALSE	FALSE	12	11.94	18	821	26	PF02985	no	10266	1	-0.308952	-0.141255	-0.189399	-0.425076	0.0779129	NA	0.211579	0.0559653	0.106674	0.369797	0.257983	NA	-1.03281	-0.38046	0.972376	10.917	0.00312847	0.0102509	NA	-0.714393
11036_1	11036	1	S	ENSP00000339826	776	GO:0034154;GO:0034123;GO:0034134;GO:0034162;GO:0034142;GO:0034122;GO:0050727;GO:0014068;GO:0005829;GO:0016020;GO:0005886;GO:0005737;GO:0036312;GO:0042802;GO:0005515	14-3-3 domain binding motif;Calmodulin-dependent protein kinase II substrate motif;Calmodulin-dependent protein kinase IV substrate motif;Chk1 kinase substrate motif;ERK1,2 kinase substrate motif;G protein-coupled receptor kinase 1 substrate motif;Growth associated histone HI kinase substrate motif;GSK-3, ERK1, ERK2, CDK5 substrate motif;PKA kinase substrate motif;PKC kinase substrate motif;WW do…	NA	-	+	FALSE	FALSE	FALSE	FALSE	FALSE	138	TRUE	FALSE	FALSE	FALSE	4	24.84	26	805	120	NA	no	63669	4	2.21009	2.21782	1.45175	1.28553	NA	2.49014	2.34025	1.99096	0.159135	0.0510704	-0.300997	NA	-0.0643265	0.715488	-0.69066	12.5596	0.00192084	0.00704393	NA	0.389663
11042_1	11042	1	S	ENSP00000384088;ENSP00000339881	766;766	GO:0005765;GO:0005515	Casein kinase II substrate motif;Cdc2 kinase substrate motif;CDK kinase substrate motif;CDK1,2,4,6 kinase substrate motif;ERK1,2 kinase substrate motif;G protein-coupled receptor kinase 1 substrate motif;GSK3 kinase substrate motif;GSK-3, ERK1, ERK2, CDK5 substrate motif;WW domain binding motif	NA	-	+	FALSE	FALSE	FALSE	FALSE	FALSE	123	FALSE	TRUE	FALSE	FALSE	8	4.8;4.8	23	875	7	NA	no	90661	2	0.571791	0.826125	0.737636	0.55973	0.787196	0.821355	1.00184	1.0221	0.549291	0.443842	0.362479	0.302723	0.00324545	-0.597513	-0.862793	11.54	0.00163425	0.00626943	1.16552	1.22527
11059_1	11059	1	S	ENSP00000373620;ENSP00000340019	488;488	GO:0048291;GO:0006458;GO:0002842;GO:0002368;GO:0006986;GO:0032733;GO:0042026;GO:0019048;GO:0051131;GO:0006919;GO:0032735;GO:0002755;GO:0042113;GO:0043032;GO:0042100;GO:0032755;GO:0050821;GO:0050870;GO:0032727;GO:0044267;GO:0032729;GO:0051604;GO:0042110;GO:0043065;GO:0006200;GO:0043066;GO:0019907;GO:0046696;GO:0005905;GO:0030135;GO:0030141;GO:0005769;GO:0043234;GO:0005743;GO:0009986;GO:0005759;GO:…		NA	-	-	NA	NA	FALSE	FALSE	FALSE	NA	FALSE	TRUE	FALSE	FALSE	161	8.73;8.73	83	573	16	PF00118	no	79277000	7	0.121458	0.274323	0.197956	1.1351	-0.129862	-0.43894	-0.0217734	-0.0864763	1.23677	0.852387	0.267955	NA	-0.929728	-0.187362	-0.720352	6.12621	0.0164695	0.0370194	NA	0.988306
1105_1	1105	1	S	ENSP00000229179	86	GO:0051292;GO:0008645;GO:0007077;GO:0006406;GO:0015758;GO:0010827;GO:0019221;GO:0005975;GO:0016032;GO:0006810;GO:0000278;GO:0015031;GO:0044281;GO:0055085;GO:0031080;GO:0000776;GO:0005635;GO:0034399;GO:0000777;GO:0005643;GO:0031965;GO:0005829;GO:0005487;GO:0017056;GO:0005515	ERK1,2 kinase substrate motif;G protein-coupled receptor kinase 1 substrate motif;Growth associated histone HI kinase substrate motif;GSK-3, ERK1, ERK2, CDK5 substrate motif;PKA kinase substrate motif;PKC kinase substrate motif;WW domain binding motif	NA	-	-	NA	NA	FALSE	FALSE	FALSE	NA	FALSE	TRUE	FALSE	FALSE	30	11.24	41	925	43	PF04121	no	284000	3	-0.012009	-0.0190321	2.24852	0.526994	0.352088	0.495545	-0.639607	0.363783	1.19376	0.974535	0.166297	0.375171	0.101375	-0.444443	-0.279286	0.901693	0.431885	0.510766	0.654457	0.445583
11060_1	11060	1	S	ENSP00000373620;ENSP00000340019	70;70	GO:0048291;GO:0006458;GO:0002842;GO:0002368;GO:0006986;GO:0032733;GO:0042026;GO:0019048;GO:0051131;GO:0006919;GO:0032735;GO:0002755;GO:0042113;GO:0043032;GO:0042100;GO:0032755;GO:0050821;GO:0050870;GO:0032727;GO:0044267;GO:0032729;GO:0051604;GO:0042110;GO:0043065;GO:0006200;GO:0043066;GO:0019907;GO:0046696;GO:0005905;GO:0030135;GO:0030141;GO:0005769;GO:0043234;GO:0005743;GO:0009986;GO:0005759;GO:…	ERK1,2 kinase substrate motif;G protein-coupled receptor kinase 1 substrate motif;Growth associated histone HI kinase substrate motif;GSK-3, ERK1, ERK2, CDK5 substrate motif;PKA kinase substrate motif;PKC kinase substrate motif;WW domain binding motif	NA	-	-	NA	NA	FALSE	FALSE	FALSE	NA	FALSE	FALSE	FALSE	FALSE	161	8.73;8.73	83	573	16	PF00118	no	79277000	7	-0.1557	-0.219098	0.36728	0.518612	-0.348642	-0.35342	-0.72231	-0.349721	0.612634	0.538584	0.207558	NA	-0.929728	-0.187363	-0.720352	9.69619	0.00380446	0.0118575	NA	0.92791
11066_1	11066	1	S	ENSP00000378400;ENSP00000448779	375;215	GO:0030835;GO:0051017;GO:0031529;GO:0001725;GO:0005925;GO:0015629;GO:0005737;GO:0005886;GO:0003785;GO:0051015;GO:0008270;GO:0005515	Cdc2 kinase substrate motif;CDK kinase substrate motif;CDK1,2,4,6 kinase substrate motif;ERK1,2 kinase substrate motif;G protein-coupled receptor kinase 1 substrate motif;Growth associated histone HI kinase substrate motif;GSK-3, ERK1, ERK2, CDK5 substrate motif;MDC1 BRCT domain binding motif;Plk1 PBD domain binding motif;WW domain binding motif	NA	-	-	NA	NA	FALSE	FALSE	FALSE	NA	TRUE	FALSE	FALSE	FALSE	34	57.5;58.5	92	760	312	PF00412	no	229660	14	1.31756	1.25542	1.45031	1.34001	0.289776	NA	0.752303	0.441933	NA	0.917245	1.01635	0.419719	-0.242996	0.83687	0.406056	11.9684	0.00227693	0.00803464	0.0136631	0.610298
11069_1	11069	1	S	ENSP00000378400;ENSP00000448779	491;331	GO:0030835;GO:0051017;GO:0031529;GO:0001725;GO:0005925;GO:0015629;GO:0005737;GO:0005886;GO:0003785;GO:0051015;GO:0008270;GO:0005515	ERK1,2 kinase substrate motif;GSK-3, ERK1, ERK2, CDK5 substrate motif;WW domain binding motif	NA	-	-	NA	NA	FALSE	FALSE	FALSE	NA	TRUE	FALSE	FALSE	FALSE	34	57.5;58.5	92	760	312	PF00412	no	229660	14	0.456458	0.428082	0.605438	0.434864	0.031442	0.0850441	0.088867	-0.0974679	0.815628	0.673588	0.650306	0.659252	-0.242996	0.83687	0.406056	28.5406	2.87111e-05	0.000337589	0.253196	0.24425
11074_1	11074	1	S	ENSP00000378400	132	GO:0030835;GO:0051017;GO:0031529;GO:0001725;GO:0005925;GO:0015629;GO:0005737;GO:0005886;GO:0003785;GO:0051015;GO:0008270;GO:0005515	14-3-3 domain binding motif;Akt kinase substrate motif;Calmodulin-dependent protein kinase II substrate motif;Casein kinase II substrate motif;ERK1,2 kinase substrate motif;G protein-coupled receptor kinase 1 substrate motif;Growth associated histone HI kinase substrate motif;GSK-3, ERK1, ERK2, CDK5 substrate motif;MAPKAPK1 kinase substrate motif;MAPKAPK2 kinase substrate motif;PKA kinase substra…	NA	-	-	NA	NA	FALSE	FALSE	FALSE	NA	TRUE	FALSE	FALSE	FALSE	34	57.5	92	760	312	PF00412	no	229660	1	-0.958377	-0.81488	-0.720671	-0.706303	-0.809172	-0.457037	-0.611991	-0.860371	0.910676	0.947429	0.685481	0.90807	-0.242996	0.836871	0.406056	129.234	8.45305e-09	1.31103e-06	0.502014	0.279425
11075_1	11075	1	S	ENSP00000378400;ENSP00000448779	363;203	GO:0030835;GO:0051017;GO:0031529;GO:0001725;GO:0005925;GO:0015629;GO:0005737;GO:0005886;GO:0003785;GO:0051015;GO:0008270;GO:0005515	Casein kinase II substrate motif;ERK1,2 kinase substrate motif;GSK-3, ERK1, ERK2, CDK5 substrate motif;PKA kinase substrate motif;PKC kinase substrate motif;WW domain binding motif	NA	-	-	NA	NA	FALSE	FALSE	FALSE	NA	TRUE	FALSE	FALSE	FALSE	34	57.5;58.5	92	760	312	PF00412	no	229660	14	0.981095	1.10102	1.21481	1.07141	0.103519	0.454597	0.315634	0.124171	1.12594	1.04203	0.974932	1.01968	-0.242996	0.83687	0.406056	42.4802	3.80723e-06	8.43547e-05	0.613625	0.568876
11079_1	11079	1	S	ENSP00000378400;ENSP00000448779	610;450	GO:0030835;GO:0051017;GO:0031529;GO:0001725;GO:0005925;GO:0015629;GO:0005737;GO:0005886;GO:0003785;GO:0051015;GO:0008270;GO:0005515	ERK1,2 kinase substrate motif;GSK-3, ERK1, ERK2, CDK5 substrate motif;PKA kinase substrate motif;PKC kinase substrate motif;WW domain binding motif	NA	-	-	NA	NA	FALSE	FALSE	FALSE	NA	TRUE	FALSE	FALSE	FALSE	34	57.5;58.5	92	760	312	PF00412	no	229660	14	1.01921	1.1191	1.09873	1.071	0.393478	0.399826	0.498935	0.260192	1.00906	0.986648	0.952139	0.948204	-0.242996	0.836871	0.406057	39.9151	5.26365e-06	0.000108504	0.542148	0.546082
1108_1	1108	1	S	ENSP00000229179	37	GO:0051292;GO:0008645;GO:0007077;GO:0006406;GO:0015758;GO:0010827;GO:0019221;GO:0005975;GO:0016032;GO:0006810;GO:0000278;GO:0015031;GO:0044281;GO:0055085;GO:0031080;GO:0000776;GO:0005635;GO:0034399;GO:0000777;GO:0005643;GO:0031965;GO:0005829;GO:0005487;GO:0017056;GO:0005515	ATM kinase substrate motif;Casein kinase II substrate motif;DNA dependent Protein kinase substrate motif	NA	-	-	NA	NA	FALSE	FALSE	FALSE	NA	TRUE	TRUE	FALSE	FALSE	30	11.24	41	925	43	PF04121	no	284000	3	-0.463479	-0.610119	0.606029	-0.339171	-0.371052	NA	-1.14673	-0.748112	-0.594488	-0.66352	-1.12743	NA	0.101374	-0.444444	-0.279286	2.4965	0.13245	0.196265	NA	-0.848148
1109_1	1109	1	S	ENSP00000412091;ENSP00000229195	165;165	GO:0001829;GO:0006357;GO:2000036;GO:0033147;GO:0031047;GO:0010606;GO:0006417;GO:0000289;GO:0000288;GO:0016071;GO:0016070;GO:0010467;GO:0006355;GO:0000122;GO:0030014;GO:0005829;GO:0005737;GO:0005634;GO:0001226;GO:0004535;GO:0001104;GO:0005515	Cdc2 kinase substrate motif;CDK kinase substrate motif;CDK1,2,4,6 kinase substrate motif;ERK1,2 kinase substrate motif;G protein-coupled receptor kinase 1 substrate motif;GSK3 kinase substrate motif;GSK-3, ERK1, ERK2, CDK5 substrate motif;MAPKAPK2 kinase substrate motif;WW domain binding motif	NA	-	-	NA	NA	FALSE	FALSE	FALSE	NA	TRUE	FALSE	FALSE	FALSE	18	26.11;26.11	47	540	265	PF04153	no	53012	1	-0.00510212	-0.802315	-0.237945	-0.31528	0.361185	0.114428	0.203425	0.264484	0.0857219	0.133763	0.0767082	NA	0.371188	0.102532	-0.224389	7.28206	0.0098031	0.0247126	NA	0.301097
11114_1	11114	1	S	ENSP00000440857;ENSP00000311986;ENSP00000340591;ENSP00000443147;ENSP00000363920;ENSP00000363921	873;870;873;827;857;783	GO:0060341;GO:0034329;GO:0006612;GO:0032970;GO:0003383;GO:0045216;GO:0070830;GO:0090162;GO:0008356;GO:0007163;GO:0000226;GO:0051642;GO:0007179;GO:0007205;GO:0006461;GO:0007049;GO:0044319;GO:0007409;GO:0044295;GO:0005911;GO:0005913;GO:0005819;GO:0045177;GO:0043025;GO:0012505;GO:0005938;GO:0030054;GO:0005829;GO:0005923;GO:0005886;GO:0043234;GO:0005912;GO:0005737;GO:0005547;GO:0005546;GO:0005080;GO:…	Casein kinase II substrate motif;Cdc2 kinase substrate motif;CDK kinase substrate motif;CDK1,2,4,6 kinase substrate motif;ERK1,2 kinase substrate motif;GSK-3, ERK1, ERK2, CDK5 substrate motif;PKA kinase substrate motif;PKC kinase substrate motif;WW domain binding motif	NA	-	-	NA	NA	FALSE	FALSE	FALSE	NA	TRUE	FALSE	FALSE	FALSE	46	34.81;35.25;33.06;33.36;34.18;33.25	115	1266	256	PF12053;PF00595	no	16408	1	-1.74458	-1.89066	-1.42612	-1.50795	NA	-5.433	-3.5796	-2.62848	0.303925	-0.241915	0.000974379	NA	0.195273	0.0202051	-0.233619	11.5713	0.00256113	0.00875299	NA	0.234594
11130_1	11130	1	S	ENSP00000340591;ENSP00000443147;ENSP00000363920;ENSP00000363921	869;866;869;853	GO:0060341;GO:0034329;GO:0006612;GO:0032970;GO:0003383;GO:0045216;GO:0070830;GO:0090162;GO:0008356;GO:0007163;GO:0000226;GO:0051642;GO:0007179;GO:0007205;GO:0006461;GO:0007049;GO:0044319;GO:0007409;GO:0044295;GO:0005911;GO:0005913;GO:0005819;GO:0045177;GO:0043025;GO:0012505;GO:0005938;GO:0030054;GO:0005829;GO:0005923;GO:0005886;GO:0043234;GO:0005912;GO:0005737;GO:0005547;GO:0005546;GO:0005080;GO:…	PKA kinase substrate motif;PKC kinase substrate motif	NA	-	-	NA	NA	FALSE	FALSE	FALSE	NA	FALSE	FALSE	FALSE	FALSE	46	34.81;35.25;33.06;34.18	115	1266	256	PF12053;PF00595	no	16408	1	-2.10746	-2.1502	-1.47611	-1.61776	-3.31486	-3.74435	-3.90697	-4.45069	-0.329552	-0.157117	-0.27978	-0.296426	0.195273	0.0202052	-0.233619	130.818	7.88684e-09	1.31103e-06	-0.0628074	-0.0461615
11132_1	11132	1	S	ENSP00000440857;ENSP00000311986;ENSP00000363926;ENSP00000340591;ENSP00000443147;ENSP00000363920;ENSP00000363921	709;709;709;652;696;696;652	GO:0060341;GO:0034329;GO:0006612;GO:0032970;GO:0003383;GO:0045216;GO:0070830;GO:0090162;GO:0008356;GO:0007163;GO:0000226;GO:0051642;GO:0007179;GO:0007205;GO:0006461;GO:0007049;GO:0044319;GO:0007409;GO:0044295;GO:0005911;GO:0005913;GO:0005819;GO:0045177;GO:0043025;GO:0012505;GO:0005938;GO:0030054;GO:0005829;GO:0005923;GO:0005886;GO:0043234;GO:0005912;GO:0005737;GO:0005547;GO:0005546;GO:0005080;GO:…	ERK1,2 kinase substrate motif;G protein-coupled receptor kinase 1 substrate motif;GSK-3, ERK1, ERK2, CDK5 substrate motif;PKA kinase substrate motif;WW domain binding motif	NA	-	-	NA	NA	FALSE	FALSE	FALSE	NA	FALSE	TRUE	FALSE	FALSE	46	34.81;35.25;33.06;33.2;33.36;34.18;33.25	115	1266	256	PF12053;PF00595	no	16408	9	-0.309918	-2.19543	-1.9154	-2.15585	-4.44215	-1.61371	-0.988819	-1.67537	-0.718805	-0.290002	-1.17346	NA	0.195273	0.0202056	-0.23362	1.75929	0.217675	0.29284	NA	-0.939836
1113_1	1113	1	S	ENSP00000380070;ENSP00000380068;ENSP00000229239	84;84;84	GO:0035606;GO:0050821;GO:0017148;GO:0006094;GO:0051402;GO:0000226;GO:0006006;GO:0071346;GO:0006096;GO:0005975;GO:0044281;GO:0055114;GO:0097452;GO:0005811;GO:0070062;GO:0030529;GO:0015630;GO:0048471;GO:0005829;GO:0005737;GO:0005886;GO:0005634;GO:0035605;GO:0004365;GO:0016620;GO:0051287;GO:0042802;GO:0008017;GO:0050661;GO:0005515	14-3-3 domain binding motif;Calmodulin-dependent protein kinase II substrate motif;DNA dependent Protein kinase substrate motif;PKA kinase substrate motif;PKC kinase substrate motif	NA	-	-	NA	NA	FALSE	FALSE	FALSE	NA	FALSE	FALSE	FALSE	FALSE	158	3.58;3.58;3.58	84	335	3	PF02800;PF00044	no	399310000	4	0.395392	0.343785	0.12265	0.099499	0.993468	0.398316	0.896854	0.811086	0.379041	0.326302	0.317831	NA	0.211371	2.02044	-0.0572194	7.76004	0.00801881	0.0212335	NA	0.37505
11156_1	11156	1	S	ENSP00000421358;ENSP00000340766;ENSP00000425133	798;752;752	GO:0035303;GO:0000184;GO:0006406;GO:0016071;GO:0016070;GO:0010467;GO:0045111;GO:0005829;GO:0005737;GO:0005634;GO:0051721;GO:0005515	Cdc2 kinase substrate motif;ERK1, ERK2, SAPK, CDK5 and GSK3 kinase substrate motif;ERK1,2 kinase substrate motif;Growth associated histone HI kinase substrate motif;GSK-3, ERK1, ERK2, CDK5 substrate motif;WW domain binding motif	NA	-	-	NA	NA	FALSE	FALSE	FALSE	NA	TRUE	FALSE	FALSE	FALSE	11	26.39;23.51;24.38	22	1091	150	PF10374	no	9494.8	1	-0.656665	NA	-0.255236	-0.228933	-0.279088	-0.126613	-0.365671	-0.773795	-0.284798	-0.0375273	0.0805678	NA	-0.576553	0.532792	-0.227775	1.63112	0.244159	0.320139	NA	0.308342
11163_1	11163	1	S	ENSP00000340796	270	GO:0032784;GO:0008380;GO:0006397;GO:0045893;GO:0006351;GO:0044609;GO:0016363;GO:0005681;GO:0005634;GO:0000993;GO:0003677;GO:0008270;GO:0005515	Casein kinase II substrate motif;Cdc2 kinase substrate motif;CDK kinase substrate motif;CDK1,2,4,6 kinase substrate motif;ERK1,2 kinase substrate motif;G protein-coupled receptor kinase 1 substrate motif;Growth associated histone HI kinase substrate motif;GSK-3, ERK1, ERK2, CDK5 substrate motif;MAPKAPK2 kinase substrate motif;WW domain binding motif	NA	-	+	FALSE	FALSE	TRUE	FALSE	FALSE	26	TRUE	FALSE	FALSE	FALSE	38	41.24	54	582	115	PF04988	no	229590	9	0.141281	0.191348	0.453639	0.437828	-0.251466	-0.20427	-0.342916	-0.178419	0.364002	0.275606	0.125067	0.0193629	0.40946	-0.565633	0.0981856	13.9952	0.000747805	0.00350951	-0.0788227	0.0268813
11165_1	11165	1	S	ENSP00000340796	91	GO:0032784;GO:0008380;GO:0006397;GO:0045893;GO:0006351;GO:0044609;GO:0016363;GO:0005681;GO:0005634;GO:0000993;GO:0003677;GO:0008270;GO:0005515		NA	-	+	FALSE	FALSE	TRUE	FALSE	FALSE	153	TRUE	FALSE	FALSE	FALSE	38	41.24	54	582	115	PF04988	no	229590	9	-0.587809	NA	NA	-1.10164	-0.555221	-0.747882	NA	-1.48201	-1.48356	NA	-0.339497	NA	0.40946	-0.565633	0.0981852	0.0125784	0.987523	0.988737	NA	-0.437682
11166_1	11166	1	S	ENSP00000340796	65;65	GO:0032784;GO:0008380;GO:0006397;GO:0045893;GO:0006351;GO:0044609;GO:0016363;GO:0005681;GO:0005634;GO:0000993;GO:0003677;GO:0008270;GO:0005515	Casein kinase II substrate motif	NA	-	+	FALSE	FALSE	TRUE	FALSE	FALSE	179	TRUE	FALSE	FALSE	FALSE	38	41.24	54	582	115	PF04988	no	229590	9	NA	-0.138802	NA	0.128704	-0.298962	-0.164249	NA	-0.333935	0.55417	0.137493	0.22687	NA	0.409459	-0.565633	0.0981856	6.32397	0.0228994	0.0478349	NA	0.128684
1116_1	1116	1	S	ENSP00000379933;ENSP00000229270	58;21	GO:0019682;GO:0006098;GO:0006094;GO:0006006;GO:0006096;GO:0008152;GO:0005975;GO:0009790;GO:0044281;GO:0007275;GO:0005829;GO:0004807;GO:0005515;GO:0016853	14-3-3 domain binding motif;Calmodulin-dependent protein kinase II substrate motif;Casein kinase II substrate motif;MAPKAPK2 kinase substrate motif;Phosphorylase kinase substrate motif;PKA kinase substrate motif;PKC epsilon kinase substrate motif;PKC kinase substrate motif	NA	-	-	NA	NA	FALSE	FALSE	FALSE	NA	FALSE	FALSE	FALSE	FALSE	39	7.69;7.63	51	249	2	PF00121	no	108600000	2	1.41351	1.26002	1.16127	1.19485	2.88081	3.03552	2.85654	2.79038	1.40982	1.36412	1.36529	1.51315	-0.0702708	-2.35583	-0.503115	116.174	1.54766e-08	1.9256e-06	2.01627	1.86841
11187_1	11187	1	S	ENSP00000395310;ENSP00000340896;ENSP00000443606;ENSP00000430259;ENSP00000250635	623;529;496;496;484	GO:0051568;GO:0030097;GO:0043627;GO:0008284;GO:0006355;GO:0006974;GO:0006366;GO:0045944;GO:0006351;GO:0048188;GO:0071339;GO:0035097;GO:0005634;GO:0042800;GO:0044212;GO:0003677;GO:0046872;GO:0005515	ERK1,2 kinase substrate motif;Growth associated histone HI kinase substrate motif;GSK-3, ERK1, ERK2, CDK5 substrate motif;PKA kinase substrate motif;PKC kinase substrate motif;WW domain binding motif	NA	-	-	NA	NA	FALSE	FALSE	FALSE	NA	FALSE	FALSE	FALSE	FALSE	54	23.89;21.35;23.95;23.95;23.52	14	534	108	PF00622	no	32420	1	-0.340577	-0.342463	-0.287059	-0.312908	-0.10968	-0.136541	-0.234318	0.0069953	-0.389722	-0.42886	-0.428202	NA	0.201	-0.0261903	0.099667	6.13079	0.016434	0.0370164	NA	-0.527869
11210_1	11210	1	S	ENSP00000452487;ENSP00000374394;ENSP00000341154;ENSP00000414982	460;460;460;460	GO:0035617;GO:0019048;GO:0019886;GO:0008088;GO:0035418;GO:0007018;GO:0007596;GO:0006886;GO:0035253;GO:0005871;GO:0043025;GO:0031410;GO:0005874;GO:0005829;GO:0016020;GO:0030424;GO:0015631;GO:0003777;GO:0003774;GO:0005515	b-Adrenergic Receptor kinase substrate motif;Casein kinase II substrate motif;ERK1,2 kinase substrate motif;G protein-coupled receptor kinase 1 substrate motif;GSK-3, ERK1, ERK2, CDK5 substrate motif;PKA kinase substrate motif;PKC kinase substrate motif;WW domain binding motif	NA	-	-	NA	NA	FALSE	FALSE	FALSE	NA	FALSE	FALSE	FALSE	FALSE	39	25.83;24.46;24.46;27.18	51	560	53	PF09311;PF00515	no	91734	3	0.204456	NA	-0.0268509	-0.0828863	-0.0182173	NA	NA	0.0835033	NA	-0.157951	-0.300032	NA	0.0474016	0.0202835	-0.424893	1.345	0.321146	0.399837	NA	0.124862
11211_1	11211	1	S	ENSP00000452487;ENSP00000374394;ENSP00000341154;ENSP00000414982	521;521;521;521	GO:0035617;GO:0019048;GO:0019886;GO:0008088;GO:0035418;GO:0007018;GO:0007596;GO:0006886;GO:0035253;GO:0005871;GO:0043025;GO:0031410;GO:0005874;GO:0005829;GO:0016020;GO:0030424;GO:0015631;GO:0003777;GO:0003774;GO:0005515	AMP-activated protein kinase substrate motif;Calmodulin-dependent protein kinase II substrate motif;Casein kinase II substrate motif;Chk1 kinase substrate motif;PAK2 kinase substrate motif;PKA kinase substrate motif;PKC kinase substrate motif	PRKAA1	-	-	NA	NA	FALSE	FALSE	FALSE	NA	TRUE	FALSE	FALSE	FALSE	39	25.83;24.46;24.46;27.18	51	560	53	PF09311;PF00515	no	91734	3	-0.248897	-0.19838	-0.546316	-0.57023	-0.00117157	NA	0.20236	-0.0798532	-0.694392	-0.877106	-0.926574	-0.821015	0.0474021	0.0202835	-0.424894	12.6124	0.00145676	0.00577125	-0.396121	-0.501681
11216_1	11216	1	S	ENSP00000468749;ENSP00000341208	780;780	GO:0038161;GO:0070668;GO:0061180;GO:0060376;GO:0033026;GO:0060397;GO:0048541;GO:0046544;GO:0046543;GO:0046449;GO:0045954;GO:0045931;GO:0045647;GO:0045588;GO:0045086;GO:0042104;GO:0032825;GO:0030856;GO:0019530;GO:0019218;GO:0006600;GO:0006549;GO:0006107;GO:0006105;GO:0006101;GO:0001779;GO:0001553;GO:0000255;GO:0006103;GO:0043029;GO:0043434;GO:0040018;GO:0007595;GO:0019915;GO:0060740;GO:0040014;GO:…	ERK1,2 kinase substrate motif;GSK-3, ERK1, ERK2, CDK5 substrate motif;PKA kinase substrate motif;PKC kinase substrate motif;WW domain binding motif	MAPK3;MAPK1	-	-	NA	NA	FALSE	FALSE	FALSE	NA	TRUE	FALSE	FALSE	FALSE	56	8.82;8.82	33	794	12	PF02864;PF01017;PF02865;PF00017	no	917540	3	0.184461	0.16615	0.0567854	0.0593864	1.07042	1.56557	NA	1.41328	-0.362111	-0.316705	-0.461953	NA	-0.18025	0.386989	0.00237153	85.674	5.59519e-07	2.3521e-05	NA	-0.464325
11234_2	11234	2	S	ENSP00000349961;ENSP00000341382	27;27	GO:0051383;GO:0045132;GO:0010032;GO:0007076;GO:0000070;GO:0006935;GO:0051276;GO:0006310;GO:0006281;GO:0007165;GO:0000278;GO:0000796;GO:0005694;GO:0005829;GO:0016020;GO:0005737;GO:0005634;GO:0004888;GO:0046982;GO:0005524;GO:0005515	Casein kinase I substrate motif	NA	-	+	TRUE	FALSE	FALSE	TRUE	TRUE	588	TRUE	FALSE	FALSE	FALSE	32	29.04;29.04	71	1288	83	PF02463;PF06470	no	685350	4	NA	-1.40723	-1.06938	-1.27716	NA	-0.486443	-0.220667	-0.33375	-0.416577	NA	-0.76237	NA	0.053398	-0.831451	-1.14336	15.7426	0.0017506	0.00655369	NA	0.380993
11235_1	11235	1	S	ENSP00000349961;ENSP00000341382	28;28	GO:0051383;GO:0045132;GO:0010032;GO:0007076;GO:0000070;GO:0006935;GO:0051276;GO:0006310;GO:0006281;GO:0007165;GO:0000278;GO:0000796;GO:0005694;GO:0005829;GO:0016020;GO:0005737;GO:0005634;GO:0004888;GO:0046982;GO:0005524;GO:0005515	Casein kinase II substrate motif;G protein-coupled receptor kinase 1 substrate motif;MDC1 BRCT domain binding motif;Plk1 PBD domain binding motif	NA	-	+	TRUE	FALSE	FALSE	TRUE	TRUE	587	TRUE	FALSE	FALSE	FALSE	32	29.04;29.04	71	1288	83	PF02463;PF06470	no	685350	4	-0.601549	-0.695342	-0.774529	-0.86436	-0.303134	-0.120538	0.0787038	0.0633451	-0.300695	-0.282332	-0.474166	-0.307033	0.0533983	-0.831451	-1.14336	18.8419	0.000204883	0.00135355	0.83633	0.669196
11236_1	11236	1	S	ENSP00000349961;ENSP00000341382	41;41	GO:0051383;GO:0045132;GO:0010032;GO:0007076;GO:0000070;GO:0006935;GO:0051276;GO:0006310;GO:0006281;GO:0007165;GO:0000278;GO:0000796;GO:0005694;GO:0005829;GO:0016020;GO:0005737;GO:0005634;GO:0004888;GO:0046982;GO:0005524;GO:0005515	14-3-3 domain binding motif;b-Adrenergic Receptor kinase substrate motif;Calmodulin-dependent protein kinase II substrate motif;Casein kinase II substrate motif;ERK1,2 kinase substrate motif;G protein-coupled receptor kinase 1 substrate motif;GSK-3, ERK1, ERK2, CDK5 substrate motif;PKA kinase substrate motif;PKC kinase substrate motif;WW domain binding motif	NA	-	+	TRUE	FALSE	FALSE	TRUE	TRUE	574	TRUE	FALSE	FALSE	FALSE	32	29.04;29.04	71	1288	83	PF02463;PF06470	no	685350	4	-0.0958994	-0.218029	-0.170667	-0.221848	0.189919	-0.0491202	0.111603	0.323234	-0.075506	-0.169017	-0.262857	-0.2074	0.0533987	-0.83145	-1.14336	7.32272	0.00844292	0.0220341	0.935963	0.880506
11256_1	11256	1	S	ENSP00000341781;ENSP00000350719	6389;23;6389	GO:0090286;GO:0006998;GO:0007097;GO:0007163;GO:0051642;GO:0031022;GO:0030335;GO:0034504;GO:0010761;GO:0031981;GO:0031258;GO:0034993;GO:0031527;GO:0005640;GO:0030018;GO:0005635;GO:0033017;GO:0005925;GO:0005654;GO:0031965;GO:0016529;GO:0005856;GO:0005739;GO:0005737;GO:0005634;GO:0016021;GO:0003779;GO:0005515;GO:0030016	Casein kinase I substrate motif;Casein kinase II substrate motif;ERK1,2 kinase substrate motif;GSK-3, ERK1, ERK2, CDK5 substrate motif;MDC1 BRCT domain binding motif;Plk1 PBD domain binding motif;WW domain binding motif	NA	-	+	FALSE	FALSE	TRUE	TRUE	TRUE	881	FALSE	TRUE	FALSE	FALSE	22	16.94;17.01	107	6885	202	PF00307;PF10541;PF00435;PF11971	no	32647	10	NA	-1.32958	-0.918296	-0.997217	-1.64976	-1.47992	NA	-1.58342	-0.629102	-0.734345	-1.00898	NA	-0.297495	0.622097	-0.685774	13.1556	0.0021947	0.00780365	NA	-0.323205
11259_1	11259	1	S	ENSP00000341781;ENSP00000350719	6361;6361	GO:0090286;GO:0006998;GO:0007097;GO:0007163;GO:0051642;GO:0031022;GO:0030335;GO:0034504;GO:0010761;GO:0031981;GO:0031258;GO:0034993;GO:0031527;GO:0005640;GO:0030018;GO:0005635;GO:0033017;GO:0005925;GO:0005654;GO:0031965;GO:0016529;GO:0005856;GO:0005739;GO:0005737;GO:0005634;GO:0016021;GO:0003779;GO:0005515;GO:0030016	Casein kinase II substrate motif;G protein-coupled receptor kinase 1 substrate motif;PKA kinase substrate motif;PKC kinase substrate motif	NA	-	+	FALSE	FALSE	TRUE	TRUE	TRUE	853	TRUE	FALSE	FALSE	FALSE	22	16.94;17.01	107	6885	202	PF00307;PF10541;PF00435;PF11971	no	32647	10	-1.22227	-1.30888	-1.49839	-0.641183	-0.610933	-1.17241	NA	-0.903718	-0.287279	-0.161768	-0.178043	NA	-0.297495	0.622097	-0.685774	10.1695	0.00397288	0.0122884	NA	0.507731
11262_1	11262	1	S	ENSP00000341781;ENSP00000350719	2781;2781	GO:0090286;GO:0006998;GO:0007097;GO:0007163;GO:0051642;GO:0031022;GO:0030335;GO:0034504;GO:0010761;GO:0031981;GO:0031258;GO:0034993;GO:0031527;GO:0005640;GO:0030018;GO:0005635;GO:0033017;GO:0005925;GO:0005654;GO:0031965;GO:0016529;GO:0005856;GO:0005739;GO:0005737;GO:0005634;GO:0016021;GO:0003779;GO:0005515;GO:0030016	14-3-3 domain binding motif;Calmodulin-dependent protein kinase I substrate motif;Calmodulin-dependent protein kinase II alpha substrate motif;Calmodulin-dependent protein kinase II substrate motif;Calmodulin-dependent protein kinase IV substrate motif;Casein kinase II substrate motif;Chk1 kinase substrate motif;Phosphorylase kinase substrate motif;PKA kinase substrate motif;PKC kinase substrate …	NA	-	+	FALSE	FALSE	TRUE	TRUE	TRUE	21	FALSE	TRUE	FALSE	FALSE	22	16.94;17.01	107	6885	202	PF00307;PF10541;PF00435;PF11971	no	32647	10	-0.993492	-0.856297	-0.572692	-0.489286	-0.357758	-0.481237	-0.238531	-0.321828	-0.188296	-0.292214	-0.769964	-0.807138	-0.297495	0.622097	-0.685774	2.7239	0.106153	0.163162	-0.121364	-0.0841901
11263_1	11263	1	S	ENSP00000341781;ENSP00000350719	4123;4123	GO:0090286;GO:0006998;GO:0007097;GO:0007163;GO:0051642;GO:0031022;GO:0030335;GO:0034504;GO:0010761;GO:0031981;GO:0031258;GO:0034993;GO:0031527;GO:0005640;GO:0030018;GO:0005635;GO:0033017;GO:0005925;GO:0005654;GO:0031965;GO:0016529;GO:0005856;GO:0005739;GO:0005737;GO:0005634;GO:0016021;GO:0003779;GO:0005515;GO:0030016	14-3-3 domain binding motif;AMP-activated protein kinase substrate motif;Aurora-A kinase substrate motif;Calmodulin-dependent protein kinase I substrate motif;Calmodulin-dependent protein kinase II alpha substrate motif;Calmodulin-dependent protein kinase II substrate motif;Calmodulin-dependent protein kinase IV substrate motif;Casein kinase II substrate motif;Chk1 kinase substrate motif;PAK2 kin…	NA	-	+	FALSE	FALSE	TRUE	TRUE	TRUE	122	TRUE	FALSE	FALSE	FALSE	22	16.94;17.01	107	6885	202	PF00307;PF10541;PF00435;PF11971	no	32647	10	-0.318471	0.054204	0.00273608	-0.0405801	-0.151464	0.148082	NA	-0.103883	0.585849	0.667793	0.850229	NA	-0.297495	0.622097	-0.685774	17.933	0.000510382	0.00266824	NA	1.536
1127_1	1127	1	S	ENSP00000229390	211	GO:0006369;GO:0048025;GO:0031124;GO:0006406;GO:0006376;GO:0000398;GO:0008380;GO:0006397;GO:0010467;GO:0006366;GO:0005654;GO:0005730;GO:0005634;GO:0003676;GO:0005515;GO:0003723;GO:0000166	Casein kinase II substrate motif;ERK1,2 kinase substrate motif;GSK-3, ERK1, ERK2, CDK5 substrate motif;PKA kinase substrate motif;PKC kinase substrate motif;WW domain binding motif	NA	-	-	NA	NA	FALSE	FALSE	FALSE	NA	TRUE	TRUE	FALSE	FALSE	62	26.24	36	221	23	PF00076	no	1795200	7	0.212982	0.0647732	0.514781	0.519345	-0.0987479	-0.0633999	-0.20529	-0.228689	0.318441	0.367163	0.127375	0.167919	-0.16126	-0.131137	-0.647247	9.07689	0.00403325	0.0124279	0.815166	0.774622
1127_2	1127	2	S	ENSP00000229390	211	GO:0006369;GO:0048025;GO:0031124;GO:0006406;GO:0006376;GO:0000398;GO:0008380;GO:0006397;GO:0010467;GO:0006366;GO:0005654;GO:0005730;GO:0005634;GO:0003676;GO:0005515;GO:0003723;GO:0000166	Casein kinase II substrate motif;ERK1,2 kinase substrate motif;GSK-3, ERK1, ERK2, CDK5 substrate motif;PKA kinase substrate motif;PKC kinase substrate motif;WW domain binding motif	NA	-	-	NA	NA	FALSE	FALSE	FALSE	NA	TRUE	TRUE	FALSE	FALSE	62	26.24	36	221	23	PF00076	no	1795200	7	0.361174	0.327997	0.85137	0.838197	0.630626	0.446898	0.306723	0.205987	1.01549	1.06634	0.943967	NA	-0.161261	-0.131138	-0.647247	6.57219	0.0134025	0.0314721	NA	1.59121
1128_2	1128	2	S	ENSP00000229390	216	GO:0006369;GO:0048025;GO:0031124;GO:0006406;GO:0006376;GO:0000398;GO:0008380;GO:0006397;GO:0010467;GO:0006366;GO:0005654;GO:0005730;GO:0005634;GO:0003676;GO:0005515;GO:0003723;GO:0000166	Cdc2 kinase substrate motif;CDK kinase substrate motif;CDK1,2,4,6 kinase substrate motif;ERK1,2 kinase substrate motif;G protein-coupled receptor kinase 1 substrate motif;GSK-3, ERK1, ERK2, CDK5 substrate motif;WW domain binding motif	CDK2	-	-	NA	NA	FALSE	FALSE	FALSE	NA	FALSE	TRUE	FALSE	FALSE	62	26.24	36	221	23	PF00076	no	1795200	7	0.361174	0.327997	0.85137	0.838197	0.630626	0.446898	0.306723	0.205987	1.01549	1.06634	0.943967	NA	-0.161261	-0.131137	-0.647247	6.57219	0.0134025	0.0314721	NA	1.59121
11309_1	11309	1	S	ENSP00000341905	959	GO:0032320;GO:0046580;GO:0007165;GO:0051056;GO:0031235;GO:0005622;GO:0005737;GO:0005099;GO:0005096;GO:0005515	14-3-3 domain binding motif;Akt kinase substrate motif;Calmodulin-dependent protein kinase II substrate motif;Casein kinase II substrate motif;MAPKAPK1 kinase substrate motif;PKA kinase substrate motif;PKC kinase substrate motif	NA	-	+	FALSE	FALSE	TRUE	FALSE	FALSE	116	TRUE	FALSE	FALSE	FALSE	2	25.62	37	1011	143	PF00616	no	310900	21	0.977635	1.10417	0.588594	0.370856	1.02706	0.935156	1.25013	1.05819	0.316036	0.0662792	0.172654	NA	-0.683858	-1.21634	-1.47948	8.37678	0.00625285	0.017526	NA	1.65214
1130_1	1130	1	S	ENSP00000229390	189	GO:0006369;GO:0048025;GO:0031124;GO:0006406;GO:0006376;GO:0000398;GO:0008380;GO:0006397;GO:0010467;GO:0006366;GO:0005654;GO:0005730;GO:0005634;GO:0003676;GO:0005515;GO:0003723;GO:0000166	14-3-3 domain binding motif;Calmodulin-dependent protein kinase II substrate motif;Casein kinase II substrate motif;G protein-coupled receptor kinase 1 substrate motif;GSK3 kinase substrate motif;PKA kinase substrate motif;PKC kinase substrate motif	NA	-	-	NA	NA	FALSE	FALSE	FALSE	NA	FALSE	TRUE	FALSE	FALSE	62	26.24	36	221	23	PF00076	no	1795200	7	0.209901	0.313673	0.755411	0.759871	0.577718	0.334056	0.134654	0.189834	NA	0.564743	0.341846	NA	-0.161261	-0.131138	-0.647247	0.680189	0.528687	0.596444	NA	0.989093
11313_1	11313	1	S	ENSP00000341905	51	GO:0032320;GO:0046580;GO:0007165;GO:0051056;GO:0031235;GO:0005622;GO:0005737;GO:0005099;GO:0005096;GO:0005515	14-3-3 domain binding motif;Calmodulin-dependent protein kinase II substrate motif;Casein kinase II substrate motif;G protein-coupled receptor kinase 1 substrate motif;PKA kinase substrate motif;PKC kinase substrate motif	NA	-	+	FALSE	FALSE	TRUE	FALSE	FALSE	792	TRUE	TRUE	FALSE	FALSE	2	25.62	37	1011	143	PF00616	no	310900	21	-0.601826	-0.510275	-0.769225	-0.784822	-0.280833	-0.249965	-0.215684	-0.363886	-1.85188	-1.89609	-2.02982	-1.69475	-0.683858	-1.21634	-1.47948	90.1118	6.4595e-08	6.01103e-06	-0.215264	-0.550335
11316_1	11316	1	S	ENSP00000341905	988	GO:0032320;GO:0046580;GO:0007165;GO:0051056;GO:0031235;GO:0005622;GO:0005737;GO:0005099;GO:0005096;GO:0005515	Casein kinase II substrate motif;ERK1,2 kinase substrate motif;Growth associated histone HI kinase substrate motif;GSK-3, ERK1, ERK2, CDK5 substrate motif;MAPKAPK2 kinase substrate motif;PKA kinase substrate motif;PKC kinase substrate motif;WW domain binding motif	NA	-	+	FALSE	FALSE	TRUE	FALSE	FALSE	145	TRUE	FALSE	FALSE	FALSE	2	25.62	37	1011	143	PF00616	no	310900	21	0.226179	0.191868	-0.245942	-0.216176	0.143299	0.0673387	0.403064	0.17849	-0.59134	-0.44675	-0.321527	-0.518207	-0.683858	-1.21634	-1.47948	11.7673	0.0015134	0.00591734	0.961274	1.15795
11320_1	11320	1	S	ENSP00000341905	841	GO:0032320;GO:0046580;GO:0007165;GO:0051056;GO:0031235;GO:0005622;GO:0005737;GO:0005099;GO:0005096;GO:0005515	Casein kinase II substrate motif;PKA kinase substrate motif;PKC kinase substrate motif	NA	-	+	FALSE	FALSE	TRUE	FALSE	FALSE	2	TRUE	FALSE	FALSE	FALSE	2	25.62	37	1011	143	PF00616	no	310900	21	NA	1.29773	1.71056	1.66265	2.20873	NA	2.31627	2.30786	2.09918	1.98264	2.18968	0.960153	-0.683857	-1.21634	-1.47948	3.37021	0.0764731	0.125604	2.43963	3.66916
11321_1	11321	1	S	ENSP00000341905	843	GO:0032320;GO:0046580;GO:0007165;GO:0051056;GO:0031235;GO:0005622;GO:0005737;GO:0005099;GO:0005096;GO:0005515	G protein-coupled receptor kinase 1 substrate motif;PKA kinase substrate motif	NA	-	+	FALSE	FALSE	TRUE	FALSE	FALSE	0	TRUE	FALSE	FALSE	FALSE	2	25.62	37	1011	143	PF00616	no	310900	21	0.57632	0.484085	0.431102	0.226986	0.331626	1.53736	-1.35803	1.39982	-0.707313	-0.347202	0.245013	NA	-0.683858	-1.21634	-1.47948	0.712115	0.512066	0.583531	NA	1.7245
11323_1	11323	1	S	ENSP00000341905	18	GO:0032320;GO:0046580;GO:0007165;GO:0051056;GO:0031235;GO:0005622;GO:0005737;GO:0005099;GO:0005096;GO:0005515	Casein kinase I substrate motif;Casein kinase II substrate motif;Cdc2 kinase substrate motif;CDK kinase substrate motif;CDK1,2,4,6 kinase substrate motif;DNA dependent Protein kinase substrate motif;ERK1,2 kinase substrate motif;G protein-coupled receptor kinase 1 substrate motif;GSK-3, ERK1, ERK2, CDK5 substrate motif;WW domain binding motif	NA	-	+	FALSE	FALSE	TRUE	FALSE	FALSE	825	TRUE	FALSE	FALSE	FALSE	2	25.62	37	1011	143	PF00616	no	310900	21	0.992091	1.02061	0.536201	0.382452	1.17268	1.1938	1.38149	1.38834	NA	0.207785	0.739374	0.74219	-0.683858	-1.21634	-1.47948	8.57901	0.00577699	0.0164473	2.22167	2.21886
11325_1	11325	1	S	ENSP00000341905	72	GO:0032320;GO:0046580;GO:0007165;GO:0051056;GO:0031235;GO:0005622;GO:0005737;GO:0005099;GO:0005096;GO:0005515	14-3-3 domain binding motif;Calmodulin-dependent protein kinase II substrate motif;Calmodulin-dependent protein kinase IV substrate motif;PKA kinase substrate motif;PKC kinase substrate motif;ZIP kinase substrate motif	NA	-	+	FALSE	FALSE	TRUE	FALSE	FALSE	771	TRUE	FALSE	FALSE	FALSE	2	25.62	37	1011	143	PF00616	no	310900	21	-0.498687	-0.38285	-0.755221	-0.856238	NA	-0.153881	-0.135702	-0.514723	-1.86575	-1.76459	-1.8995	-1.86903	-0.683858	-1.21634	-1.47948	33.5581	2.18962e-05	0.000287564	-0.389547	-0.420017
11329_1	11329	1	S	ENSP00000341905	994	GO:0032320;GO:0046580;GO:0007165;GO:0051056;GO:0031235;GO:0005622;GO:0005737;GO:0005099;GO:0005096;GO:0005515	Casein kinase II substrate motif;G protein-coupled receptor kinase 1 substrate motif;PKA kinase substrate motif;PKC kinase substrate motif	NA	-	+	FALSE	FALSE	TRUE	FALSE	FALSE	151	TRUE	FALSE	FALSE	FALSE	2	25.62	37	1011	143	PF00616	no	310900	21	NA	1.66495	1.09855	1.04532	NA	1.41447	1.93554	NA	1.6929	1.59748	2.10746	NA	-0.683858	-1.21634	-1.47948	2.10254	0.185276	0.256348	NA	3.58695
11330_1	11330	1	S	ENSP00000341905	18	GO:0032320;GO:0046580;GO:0007165;GO:0051056;GO:0031235;GO:0005622;GO:0005737;GO:0005099;GO:0005096;GO:0005515	Casein kinase II substrate motif;ERK1,2 kinase substrate motif;G protein-coupled receptor kinase 1 substrate motif;GSK3 kinase substrate motif;GSK-3, ERK1, ERK2, CDK5 substrate motif;WW domain binding motif	NA	-	+	FALSE	FALSE	TRUE	FALSE	FALSE	825	TRUE	FALSE	FALSE	FALSE	2	25.62	37	1011	143	PF00616	no	310900	21	-0.13648	-0.256655	-0.656992	-0.790471	-0.345044	NA	-0.242348	-0.587568	-0.839693	-0.838816	-0.512564	NA	-0.683858	-1.21634	-1.47948	0.815906	0.469883	0.5456	NA	0.966917
11331_1	11331	1	S	ENSP00000341905	179	GO:0032320;GO:0046580;GO:0007165;GO:0051056;GO:0031235;GO:0005622;GO:0005737;GO:0005099;GO:0005096;GO:0005515	14-3-3 domain binding motif;Akt kinase substrate motif;Calmodulin-dependent protein kinase II substrate motif;Casein kinase II substrate motif;MAPKAPK1 kinase substrate motif;PKA kinase substrate motif;PKC kinase substrate motif	NA	-	+	FALSE	FALSE	TRUE	FALSE	FALSE	664	TRUE	FALSE	FALSE	FALSE	2	25.62	37	1011	143	PF00616	no	310900	21	0.918348	1.074	0.244758	0.0447448	0.74852	0.972894	1.28124	0.802834	0.0564421	0.206458	0.77789	NA	-0.683858	-1.21634	-1.47948	2.27497	0.14937	0.214884	NA	2.25737
11331_2	11331	2	S	ENSP00000341905	179	GO:0032320;GO:0046580;GO:0007165;GO:0051056;GO:0031235;GO:0005622;GO:0005737;GO:0005099;GO:0005096;GO:0005515	14-3-3 domain binding motif;Akt kinase substrate motif;Calmodulin-dependent protein kinase II substrate motif;Casein kinase II substrate motif;MAPKAPK1 kinase substrate motif;PKA kinase substrate motif;PKC kinase substrate motif	NA	-	+	FALSE	FALSE	TRUE	FALSE	FALSE	664	TRUE	FALSE	FALSE	FALSE	2	25.62	37	1011	143	PF00616	no	310900	21	NA	1.49502	0.613481	0.746677	2.4564	NA	2.44519	2.11444	NA	0.919411	2.17226	NA	-0.683858	-1.21634	-1.47948	7.03633	0.0175702	0.0387973	NA	3.65175
11332_2	11332	2	S	ENSP00000341905	167	GO:0032320;GO:0046580;GO:0007165;GO:0051056;GO:0031235;GO:0005622;GO:0005737;GO:0005099;GO:0005096;GO:0005515	Casein kinase II substrate motif;G protein-coupled receptor kinase 1 substrate motif;MDC1 BRCT domain binding motif;Plk1 PBD domain binding motif	NA	-	+	FALSE	FALSE	TRUE	FALSE	FALSE	676	TRUE	FALSE	FALSE	FALSE	2	25.62	37	1011	143	PF00616	no	310900	21	NA	1.44756	0.650161	0.566312	2.41042	NA	2.32829	2.15021	NA	0.871068	2.11251	NA	-0.683858	-1.21634	-1.47948	7.41712	0.0153568	0.0351244	NA	3.592
11344_1	11344	1	S	ENSP00000342112	246	GO:0016567;GO:0000151;GO:0005737;GO:0005634;GO:0004842;GO:0008270;GO:0005515	14-3-3 domain binding motif;b-Adrenergic Receptor kinase substrate motif;Calmodulin-dependent protein kinase II substrate motif;Casein kinase II substrate motif;PKA kinase substrate motif;PKC epsilon kinase substrate motif;PKC kinase substrate motif	NA	-	+	FALSE	FALSE	TRUE	TRUE	TRUE	23	TRUE	FALSE	FALSE	FALSE	18	34.1	207	1349	277	PF00307;PF00595;PF00412	no	33458	22	1.39875	1.52381	1.97366	1.99957	0.355765	0.840438	0.249392	0.166318	-0.877469	-0.947526	-0.905288	-0.950505	-0.135352	-0.357853	-0.726242	116.469	1.52554e-08	1.9256e-06	-0.224263	-0.179045
11347_1	11347	1	S	ENSP00000342112	276	GO:0016567;GO:0000151;GO:0005737;GO:0005634;GO:0004842;GO:0008270;GO:0005515	b-Adrenergic Receptor kinase substrate motif;Casein kinase II substrate motif;G protein-coupled receptor kinase 1 substrate motif;GSK3 kinase substrate motif;Pyruvate dehydrogenase kinase substrate motif	NA	-	+	FALSE	FALSE	TRUE	TRUE	TRUE	7	FALSE	FALSE	FALSE	FALSE	18	34.1	207	1349	277	PF00307;PF00595;PF00412	no	33458	22	1.38131	1.38793	1.63416	1.48551	0.483802	0.316112	0.0577776	0.0623497	-2.3666	NA	-1.70987	NA	-0.135352	-0.357854	-0.726243	147.997	4.18931e-08	4.12137e-06	NA	-0.983628
11350_1	11350	1	S	ENSP00000342112	1176	GO:0016567;GO:0000151;GO:0005737;GO:0005634;GO:0004842;GO:0008270;GO:0005515	14-3-3 domain binding motif;AMP-activated protein kinase substrate motif;b-Adrenergic Receptor kinase substrate motif;Calmodulin-dependent protein kinase I substrate motif;Calmodulin-dependent protein kinase II alpha substrate motif;Calmodulin-dependent protein kinase II substrate motif;Calmodulin-dependent protein kinase IV substrate motif;Chk1 kinase substrate motif;Doublecortin kinase-1 kinase…	NA	-	+	FALSE	FALSE	TRUE	TRUE	TRUE	37	TRUE	FALSE	FALSE	FALSE	18	34.1	207	1349	277	PF00307;PF00595;PF00412	no	33458	22	2.47795	2.37912	2.02303	1.92271	1.26141	1.52215	1.04552	0.964188	1.26221	1.59756	2.49834	2.51018	-0.135352	-0.357854	-0.726243	7.0644	0.00949059	0.0240926	3.23643	3.22458
11355_1	11355	1	S	ENSP00000342112	1159	GO:0016567;GO:0000151;GO:0005737;GO:0005634;GO:0004842;GO:0008270;GO:0005515	14-3-3 domain binding motif;Akt kinase substrate motif;Calmodulin-dependent protein kinase II substrate motif;MAPKAPK1 kinase substrate motif;p70 Ribosomal S6 kinase substrate motif;Phosphorylase kinase substrate motif;PKA kinase substrate motif;PKC kinase substrate motif	NA	-	+	FALSE	FALSE	TRUE	TRUE	TRUE	46	TRUE	FALSE	FALSE	FALSE	18	34.1	207	1349	277	PF00307;PF00595;PF00412	no	33458	22	2.20074	1.80864	2.05518	1.61722	1.30562	1.13792	0.698675	0.545865	1.63464	1.32225	2.29599	2.43857	-0.135353	-0.357853	-0.726243	9.97916	0.00285062	0.0095815	3.16482	3.02223
11364_1	11364	1	S	ENSP00000342112	1089	GO:0016567;GO:0000151;GO:0005737;GO:0005634;GO:0004842;GO:0008270;GO:0005515	Akt kinase substrate motif;Casein kinase II substrate motif;PKA kinase substrate motif;PKC kinase substrate motif	NA	-	+	FALSE	FALSE	TRUE	TRUE	TRUE	24	TRUE	FALSE	FALSE	FALSE	18	34.1	207	1349	277	PF00307;PF00595;PF00412	no	33458	22	2.14484	2.1889	2.14705	2.04172	0.868704	0.975085	0.901888	0.75988	NA	1.36941	1.86496	NA	-0.135352	-0.357853	-0.726242	46.6087	9.13779e-06	0.000158307	NA	2.5912
1136_1	1136	1	S	ENSP00000376269;ENSP00000357341;ENSP00000229634	441;441;326	GO:0016998;GO:0045944;GO:0006351;GO:0005622;GO:0005634;GO:0030374;GO:0035257;GO:0005515	Casein kinase I substrate motif;PKA kinase substrate motif	NA	+	+	FALSE	FALSE	TRUE	FALSE	FALSE	42	TRUE	TRUE	FALSE	FALSE	7	24.42;24.42;21.4	46	942	87	PF07534;PF01476;PF02893	no	51206	8	0.164937	-0.0721816	-0.177982	-0.168258	-0.479415	NA	-0.428672	-0.63377	-0.1926	-0.236843	0.576484	NA	0.10638	-0.467896	-0.283435	3.02702	0.0942061	0.148586	NA	0.859919
11386_1	11386	1	S	ENSP00000342222	3	GO:0007600;GO:0090280;GO:0009266;GO:0045773;GO:0009408;GO:0006810;GO:0006811;GO:0044295;GO:0032584;GO:0044297;GO:0042470;GO:0012505;GO:0009986;GO:0005622;GO:0005887;GO:0005886;GO:0016021;GO:0030424;GO:0005261;GO:0015075;GO:0005262;GO:0005515;GO:0005216	Casein kinase II substrate motif;ERK1,2 kinase substrate motif;G protein-coupled receptor kinase 1 substrate motif;GSK3 kinase substrate motif;GSK-3, ERK1, ERK2, CDK5 substrate motif;WW domain binding motif	NA	-	-	NA	NA	FALSE	FALSE	FALSE	NA	TRUE	FALSE	FALSE	FALSE	0	6.81	21	764	48	PF00023	no	23216	4	-0.216294	-0.102563	-0.21347	-0.261549	0.263732	0.205032	0.122575	0.297099	0.372405	NA	0.346647	0.281305	0.0346422	0.961818	-0.409323	16.0505	0.000563424	0.00282202	0.690628	0.75597
11386_2	11386	2	S	ENSP00000342222	3	GO:0007600;GO:0090280;GO:0009266;GO:0045773;GO:0009408;GO:0006810;GO:0006811;GO:0044295;GO:0032584;GO:0044297;GO:0042470;GO:0012505;GO:0009986;GO:0005622;GO:0005887;GO:0005886;GO:0016021;GO:0030424;GO:0005261;GO:0015075;GO:0005262;GO:0005515;GO:0005216	Casein kinase II substrate motif;ERK1,2 kinase substrate motif;G protein-coupled receptor kinase 1 substrate motif;GSK3 kinase substrate motif;GSK-3, ERK1, ERK2, CDK5 substrate motif;WW domain binding motif	NA	-	-	NA	NA	FALSE	FALSE	FALSE	NA	TRUE	FALSE	FALSE	FALSE	0	6.81	21	764	48	PF00023	no	23216	4	-0.0680558	0.110082	-0.0219195	-0.0604744	0.231183	0.526213	0.440735	0.454393	0.872827	0.838799	0.888136	0.785507	0.0346419	0.961818	-0.409324	44.1171	3.1238e-06	7.48421e-05	1.19483	1.29746
11388_2	11388	2	S	ENSP00000342222	7	GO:0007600;GO:0090280;GO:0009266;GO:0045773;GO:0009408;GO:0006810;GO:0006811;GO:0044295;GO:0032584;GO:0044297;GO:0042470;GO:0012505;GO:0009986;GO:0005622;GO:0005887;GO:0005886;GO:0016021;GO:0030424;GO:0005261;GO:0015075;GO:0005262;GO:0005515;GO:0005216	ERK1,2 kinase substrate motif;GSK-3, ERK1, ERK2, CDK5 substrate motif;MAPKAPK2 kinase substrate motif;MDC1 BRCT domain binding motif;Plk1 PBD domain binding motif;WW domain binding motif	NA	-	-	NA	NA	FALSE	FALSE	FALSE	NA	TRUE	FALSE	FALSE	FALSE	0	6.81	21	764	48	PF00023	no	23216	4	-0.141734	0.140972	0.0470796	-0.0605011	0.479561	0.437736	0.377377	0.523385	0.775718	0.742537	0.666615	0.791544	0.0346418	0.961818	-0.409323	34.9693	1.0381e-05	0.000169054	1.20087	1.07594
1138_1	1138	1	S	ENSP00000376269;ENSP00000357341;ENSP00000229634	502;502;387	GO:0016998;GO:0045944;GO:0006351;GO:0005622;GO:0005634;GO:0030374;GO:0035257;GO:0005515	Casein kinase II substrate motif;ERK1,2 kinase substrate motif;GSK-3, ERK1, ERK2, CDK5 substrate motif;PKA kinase substrate motif;WW domain binding motif	NA	+	+	FALSE	FALSE	TRUE	FALSE	FALSE	103	TRUE	TRUE	FALSE	FALSE	7	24.42;24.42;21.4	46	942	87	PF07534;PF01476;PF02893	no	51206	8	0.249106	-0.482411	0.193621	-0.103622	-0.0561776	-0.312162	NA	-0.298213	0.520196	0.468937	NA	0.391635	0.106381	-0.467896	-0.283434	7.63098	0.00987086	0.024845	0.67507	NA
11390_1	11390	1	S	ENSP00000376362;ENSP00000342278	407;407	GO:0018377;GO:0060337;GO:0006401;GO:0060333;GO:0006164;GO:0006139;GO:0051607;GO:0019221;GO:0006486;GO:0006955;GO:0009615;GO:0043231;GO:0005783;GO:0048471;GO:0005829;GO:0016020;GO:0005739;GO:0005737;GO:0005634;GO:0001730;GO:0016779;GO:0003725;GO:0016740;GO:0046872;GO:0005524;GO:0008270;GO:0003723	AMP-activated protein kinase substrate motif;Casein kinase II substrate motif;HMGCoA Reductase kinase substrate motif;PKA kinase substrate motif;PKC kinase substrate motif;Pyruvate dehydrogenase kinase substrate motif	NA	-	-	NA	NA	FALSE	FALSE	FALSE	NA	FALSE	TRUE	FALSE	FALSE	2	6.82;7.28	14	687	8	PF10421;PF01909	no	6177300	4	NA	2.09606	1.99149	1.85668	0.942641	1.07503	1.02149	0.993073	1.46984	1.2914	1.13972	NA	-0.0103766	0.262422	0.0415283	25.9775	0.000114819	0.000889895	NA	1.09819
11391_1	11391	1	S	ENSP00000376362;ENSP00000342278	417;417	GO:0018377;GO:0060337;GO:0006401;GO:0060333;GO:0006164;GO:0006139;GO:0051607;GO:0019221;GO:0006486;GO:0006955;GO:0009615;GO:0043231;GO:0005783;GO:0048471;GO:0005829;GO:0016020;GO:0005739;GO:0005737;GO:0005634;GO:0001730;GO:0016779;GO:0003725;GO:0016740;GO:0046872;GO:0005524;GO:0008270;GO:0003723	Casein kinase II substrate motif;PKA kinase substrate motif;PKC kinase substrate motif	NA	-	-	NA	NA	FALSE	FALSE	FALSE	NA	FALSE	TRUE	FALSE	FALSE	2	6.82;7.28	14	687	8	PF10421;PF01909	no	6177300	4	NA	1.81437	1.87252	1.50241	NA	0.528777	0.593588	0.808709	1.35096	1.35727	1.45175	1.21082	-0.0103762	0.262422	0.0415279	34.5222	3.43045e-05	0.000376056	1.1693	1.41022
11392_1	11392	1	S	ENSP00000376362;ENSP00000342278	466;466	GO:0018377;GO:0060337;GO:0006401;GO:0060333;GO:0006164;GO:0006139;GO:0051607;GO:0019221;GO:0006486;GO:0006955;GO:0009615;GO:0043231;GO:0005783;GO:0048471;GO:0005829;GO:0016020;GO:0005739;GO:0005737;GO:0005634;GO:0001730;GO:0016779;GO:0003725;GO:0016740;GO:0046872;GO:0005524;GO:0008270;GO:0003723	14-3-3 domain binding motif;Calmodulin-dependent protein kinase II substrate motif;Casein kinase II substrate motif;PKA kinase substrate motif;PKC kinase substrate motif	NA	-	-	NA	NA	FALSE	FALSE	FALSE	NA	FALSE	FALSE	FALSE	FALSE	2	6.82;7.28	14	687	8	PF10421;PF01909	no	6177300	4	2.24813	2.44991	2.1928	2.31989	0.878131	0.983035	1.16309	1.25042	2.13729	1.93162	1.89894	NA	-0.0103758	0.262423	0.0415278	58.6397	1.46112e-06	4.27889e-05	NA	1.85741
11402_1	11402	1	S	ENSP00000385442;ENSP00000342434	947;947	GO:0034725;GO:0006337;GO:0043044;GO:0048096;GO:0016572;GO:0003007;GO:0006302;GO:0006355;GO:0018108;GO:0006974;GO:0006351;GO:0006333;GO:0006338;GO:0071778;GO:0043596;GO:0000793;GO:0005721;GO:0005634;GO:0071884;GO:0035173;GO:0004715;GO:0070577;GO:0042809;GO:0032947;GO:0004713;GO:0003682;GO:0005524;GO:0008270;GO:0005515;GO:0042393;GO:0005488	Casein kinase II substrate motif	NA	-	-	NA	NA	FALSE	FALSE	FALSE	NA	FALSE	FALSE	FALSE	FALSE	51	34.05;34.05	83	1483	137	PF10537;PF00439;PF00628	no	103800	7	0.220435	0.138171	-0.288696	-0.484019	-0.92329	-1.04179	-0.843446	-0.937319	-1.85873	-1.49287	-1.31399	-1.4647	0.580186	-0.00329542	-0.438186	34.0255	1.19277e-05	0.000186164	-1.02651	-0.875806
11408_1	11408	1	S	ENSP00000385442;ENSP00000342434	1468;1468	GO:0034725;GO:0006337;GO:0043044;GO:0048096;GO:0016572;GO:0003007;GO:0006302;GO:0006355;GO:0018108;GO:0006974;GO:0006351;GO:0006333;GO:0006338;GO:0071778;GO:0043596;GO:0000793;GO:0005721;GO:0005634;GO:0071884;GO:0035173;GO:0004715;GO:0070577;GO:0042809;GO:0032947;GO:0004713;GO:0003682;GO:0005524;GO:0008270;GO:0005515;GO:0042393;GO:0005488	b-Adrenergic Receptor kinase substrate motif;Casein kinase I substrate motif;Casein kinase II substrate motif;G protein-coupled receptor kinase 1 substrate motif	NA	-	-	NA	NA	FALSE	FALSE	FALSE	NA	TRUE	FALSE	FALSE	FALSE	51	34.05;34.05	83	1483	137	PF10537;PF00439;PF00628	no	103800	7	0.874547	0.919645	0.725069	0.62398	0.0508068	-0.103282	0.131583	0.344757	NA	0.0485451	0.121442	-0.107455	0.580186	-0.00329516	-0.438186	22.9524	0.000123498	0.000935425	0.330731	0.559628
11410_1	11410	1	S	ENSP00000385442;ENSP00000342434	1342;1342	GO:0034725;GO:0006337;GO:0043044;GO:0048096;GO:0016572;GO:0003007;GO:0006302;GO:0006355;GO:0018108;GO:0006974;GO:0006351;GO:0006333;GO:0006338;GO:0071778;GO:0043596;GO:0000793;GO:0005721;GO:0005634;GO:0071884;GO:0035173;GO:0004715;GO:0070577;GO:0042809;GO:0032947;GO:0004713;GO:0003682;GO:0005524;GO:0008270;GO:0005515;GO:0042393;GO:0005488	14-3-3 domain binding motif;Aurora-A kinase substrate motif;Calmodulin-dependent protein kinase II substrate motif;Casein kinase II substrate motif;MAPKAPK2 kinase substrate motif;PAK2 kinase substrate motif;Phosphorylase kinase substrate motif;PKA kinase substrate motif;PKC epsilon kinase substrate motif;PKC kinase substrate motif	NA	-	-	NA	NA	FALSE	FALSE	FALSE	NA	FALSE	FALSE	FALSE	FALSE	51	34.05;34.05	83	1483	137	PF10537;PF00439;PF00628	no	103800	7	0.776759	0.926728	0.955113	0.49728	0.45778	0.370183	0.369843	0.339459	-0.333928	-0.0151467	0.229768	-0.302244	0.580186	-0.0032946	-0.438186	19.9673	0.00015731	0.00110759	0.135942	0.667954
11439_2	11439	2	S	ENSP00000379349;ENSP00000379346;ENSP00000360662;ENSP00000342905	953;953;953;953	GO:0043524;GO:0006355;GO:0006351;GO:0005615;GO:0005634;GO:0003682;GO:0043565;GO:0003677;GO:0046872;GO:0005515;GO:0003700	AMP-activated protein kinase substrate motif;Casein kinase II substrate motif;HMGCoA Reductase kinase substrate motif	NA	-	-	NA	NA	FALSE	FALSE	FALSE	NA	TRUE	FALSE	FALSE	FALSE	30	31.31;31.31;31.31;31.31	49	1102	180	PF00046	no	63817	7	-0.2844	-0.27476	0.177717	-0.233592	NA	-0.593233	NA	-0.671257	NA	-0.122951	-0.194265	NA	0.819553	-0.212241	-0.131857	4.07265	0.0608534	0.103987	NA	-0.0624078
1143_1	1143	1	S	ENSP00000376269;ENSP00000357341;ENSP00000229634	208;208;104	GO:0016998;GO:0045944;GO:0006351;GO:0005622;GO:0005634;GO:0030374;GO:0035257;GO:0005515	14-3-3 domain binding motif;Calmodulin-dependent protein kinase II substrate motif;Calmodulin-dependent protein kinase IV substrate motif;Casein kinase II substrate motif;Chk1 kinase substrate motif;PKA kinase substrate motif;PKC kinase substrate motif	NA	+	+	FALSE	FALSE	TRUE	FALSE	FALSE	180	TRUE	FALSE	FALSE	FALSE	7	24.42;24.42;21.4	46	942	87	PF07534;PF01476;PF02893	no	51206	8	1.66723	NA	1.33946	1.22856	NA	0.920142	NA	0.233047	0.76488	NA	NA	1.52152	0.106381	-0.467896	-0.283435	3.0827	0.110465	0.168444	1.80495	NA
1143_2	1143	2	S	ENSP00000376269;ENSP00000357341;ENSP00000229634	208;208;104	GO:0016998;GO:0045944;GO:0006351;GO:0005622;GO:0005634;GO:0030374;GO:0035257;GO:0005515	14-3-3 domain binding motif;Calmodulin-dependent protein kinase II substrate motif;Calmodulin-dependent protein kinase IV substrate motif;Casein kinase II substrate motif;Chk1 kinase substrate motif;PKA kinase substrate motif;PKC kinase substrate motif	NA	+	+	FALSE	FALSE	TRUE	FALSE	FALSE	180	TRUE	FALSE	FALSE	FALSE	7	24.42;24.42;21.4	46	942	87	PF07534;PF01476;PF02893	no	51206	8	-0.0373239	-0.24226	-0.258243	-0.195413	-0.318212	NA	-0.595736	-0.656161	NA	-0.174295	0.258869	0.233691	0.106381	-0.467897	-0.283435	9.20855	0.00549943	0.015823	0.517125	0.542303
11440_2	11440	2	S	ENSP00000379349;ENSP00000379346;ENSP00000360662;ENSP00000342905	955;955;955;955	GO:0043524;GO:0006355;GO:0006351;GO:0005615;GO:0005634;GO:0003682;GO:0043565;GO:0003677;GO:0046872;GO:0005515;GO:0003700	b-Adrenergic Receptor kinase substrate motif;Casein kinase II substrate motif;G protein-coupled receptor kinase 1 substrate motif;Pyruvate dehydrogenase kinase substrate motif	NA	-	-	NA	NA	FALSE	FALSE	FALSE	NA	TRUE	FALSE	FALSE	FALSE	30	31.31;31.31;31.31;31.31	49	1102	180	PF00046	no	63817	7	-0.2844	-0.27476	0.177717	-0.233592	NA	-0.593233	NA	-0.671257	NA	-0.122951	-0.194265	NA	0.819553	-0.212241	-0.131858	4.07265	0.0608534	0.103987	NA	-0.0624071
11441_1	11441	1	S	ENSP00000379349;ENSP00000379346;ENSP00000360662;ENSP00000342905	709;709;709;709	GO:0043524;GO:0006355;GO:0006351;GO:0005615;GO:0005634;GO:0003682;GO:0043565;GO:0003677;GO:0046872;GO:0005515;GO:0003700	Casein kinase II substrate motif;ERK1,2 kinase substrate motif;G protein-coupled receptor kinase 1 substrate motif;GSK-3, ERK1, ERK2, CDK5 substrate motif;WW domain binding motif	NA	-	-	NA	NA	FALSE	FALSE	FALSE	NA	TRUE	FALSE	FALSE	FALSE	30	31.31;31.31;31.31;31.31	49	1102	180	PF00046	no	63817	7	NA	0.772264	0.595758	0.331333	0.71442	0.669167	0.480063	0.0105903	NA	0.419079	1.45092	1.21512	0.819554	-0.21224	-0.131858	2.54601	0.128175	0.190885	1.34697	1.58278
11444_1	11444	1	S	ENSP00000379349;ENSP00000379346;ENSP00000360662;ENSP00000342905	98;98;98;98	GO:0043524;GO:0006355;GO:0006351;GO:0005615;GO:0005634;GO:0003682;GO:0043565;GO:0003677;GO:0046872;GO:0005515;GO:0003700	G protein-coupled receptor kinase 1 substrate motif	NA	-	-	NA	NA	FALSE	FALSE	FALSE	NA	FALSE	FALSE	FALSE	FALSE	30	31.31;31.31;31.31;31.31	49	1102	180	PF00046	no	63817	7	-0.321796	-0.372609	-0.423485	-0.315441	-1.26582	-0.871376	-1.09703	-1.00349	-0.711519	-1.0659	-0.600679	-0.824539	0.819553	-0.212241	-0.131858	15.1232	0.000538993	0.00274726	-0.692681	-0.468821
11445_1	11445	1	S	ENSP00000379349;ENSP00000379346;ENSP00000360662;ENSP00000342905	921;921;921;921	GO:0043524;GO:0006355;GO:0006351;GO:0005615;GO:0005634;GO:0003682;GO:0043565;GO:0003677;GO:0046872;GO:0005515;GO:0003700	Casein kinase I substrate motif;Casein kinase II substrate motif;G protein-coupled receptor kinase 1 substrate motif	NA	-	-	NA	NA	FALSE	FALSE	FALSE	NA	TRUE	FALSE	FALSE	FALSE	30	31.31;31.31;31.31;31.31	49	1102	180	PF00046	no	63817	7	-0.414945	-0.244779	0.0445607	-0.0434307	-0.285567	-0.487791	-0.756343	-0.714538	-0.36853	-0.427751	-0.264613	-0.236915	0.819553	-0.212241	-0.131858	4.18158	0.0421179	0.0772398	-0.105057	-0.132755
11447_1	11447	1	S	ENSP00000419813;ENSP00000363576;ENSP00000388991;ENSP00000342913;ENSP00000344149;ENSP00000420195	23;23;23;23;23;23	GO:0016482;GO:0000375;GO:0048025;GO:0000244;GO:0006406;GO:0006376;GO:0000398;GO:0006355;GO:0016607;GO:0005654;GO:0005737;GO:0005634;GO:0050733;GO:0051082;GO:0003676;GO:0005515;GO:0003723;GO:0000166	Casein kinase I substrate motif;G protein-coupled receptor kinase 1 substrate motif	NA	-	-	NA	NA	FALSE	FALSE	FALSE	NA	FALSE	TRUE	FALSE	FALSE	58	31.15;36.26;24.85;36.99;59;56.11	45	165	148	PF00076	no	781410	6	0.102712	NA	-0.816394	-0.315354	0.0182783	NA	-0.185053	0.254511	0.324236	NA	0.944083	0.562807	0.686537	0.744189	-0.657331	7.07532	0.0144704	0.0335684	1.22014	1.60141
11454_1	11454	1	S	ENSP00000419813;ENSP00000363576;ENSP00000388991;ENSP00000342913;ENSP00000344149;ENSP00000420195	133;133;133;133;133;133	GO:0016482;GO:0000375;GO:0048025;GO:0000244;GO:0006406;GO:0006376;GO:0000398;GO:0006355;GO:0016607;GO:0005654;GO:0005737;GO:0005634;GO:0050733;GO:0051082;GO:0003676;GO:0005515;GO:0003723;GO:0000166	14-3-3 domain binding motif;Akt kinase substrate motif;Calmodulin-dependent protein kinase II substrate motif;Casein kinase II substrate motif;MAPKAPK1 kinase substrate motif;MAPKAPK2 kinase substrate motif;PKA kinase substrate motif;PKC kinase substrate motif	NA	-	-	NA	NA	FALSE	FALSE	FALSE	NA	FALSE	TRUE	FALSE	FALSE	58	31.15;36.26;24.85;36.99;59;56.11	45	165	148	PF00076	no	781410	6	-0.171301	-0.0102286	0.360856	0.395733	-0.126995	0.100511	-0.267976	-0.169585	0.182941	0.182924	-0.054772	-0.0405659	0.686536	0.744189	-0.657331	1.75198	0.215308	0.290737	0.616765	0.602559
11454_2	11454	2	S	ENSP00000419813;ENSP00000363576;ENSP00000388991;ENSP00000342913;ENSP00000344149;ENSP00000420195	133;133;133;133;133;133	GO:0016482;GO:0000375;GO:0048025;GO:0000244;GO:0006406;GO:0006376;GO:0000398;GO:0006355;GO:0016607;GO:0005654;GO:0005737;GO:0005634;GO:0050733;GO:0051082;GO:0003676;GO:0005515;GO:0003723;GO:0000166	14-3-3 domain binding motif;Akt kinase substrate motif;Calmodulin-dependent protein kinase II substrate motif;Casein kinase II substrate motif;MAPKAPK1 kinase substrate motif;MAPKAPK2 kinase substrate motif;PKA kinase substrate motif;PKC kinase substrate motif	NA	-	-	NA	NA	FALSE	FALSE	FALSE	NA	FALSE	TRUE	FALSE	FALSE	58	31.15;36.26;24.85;36.99;59;56.11	45	165	148	PF00076	no	781410	6	-0.174123	-0.0515101	0.147998	0.203644	-0.27169	-0.130553	-0.400678	-0.218477	0.044767	0.12832	-0.0601051	-0.0937568	0.686537	0.744189	-0.657331	4.20141	0.0416306	0.0766483	0.563574	0.597226
11455_1	11455	1	S	ENSP00000419813;ENSP00000363576;ENSP00000388991;ENSP00000342913;ENSP00000344149;ENSP00000420195	131;131;131;131;131;131	GO:0016482;GO:0000375;GO:0048025;GO:0000244;GO:0006406;GO:0006376;GO:0000398;GO:0006355;GO:0016607;GO:0005654;GO:0005737;GO:0005634;GO:0050733;GO:0051082;GO:0003676;GO:0005515;GO:0003723;GO:0000166	14-3-3 domain binding motif;Akt kinase substrate motif;Calmodulin-dependent protein kinase II substrate motif;Casein kinase II substrate motif;MAPKAPK1 kinase substrate motif;PKA kinase substrate motif;PKC kinase substrate motif;ZIP kinase substrate motif	NA	-	-	NA	NA	FALSE	FALSE	FALSE	NA	FALSE	TRUE	FALSE	FALSE	58	31.15;36.26;24.85;36.99;59;56.11	45	165	148	PF00076	no	781410	6	0.0687461	0.0408066	-1.01585	0.767409	-0.344805	-0.240372	-0.206948	0.223304	NA	-0.745592	-0.436436	-0.653529	0.686537	0.744188	-0.657331	1.4287	0.28114	0.35951	0.0038012	0.220895
11455_2	11455	2	S	ENSP00000419813;ENSP00000363576;ENSP00000388991;ENSP00000342913;ENSP00000344149;ENSP00000420195	131;131;131;131;131;131	GO:0016482;GO:0000375;GO:0048025;GO:0000244;GO:0006406;GO:0006376;GO:0000398;GO:0006355;GO:0016607;GO:0005654;GO:0005737;GO:0005634;GO:0050733;GO:0051082;GO:0003676;GO:0005515;GO:0003723;GO:0000166	14-3-3 domain binding motif;Akt kinase substrate motif;Calmodulin-dependent protein kinase II substrate motif;Casein kinase II substrate motif;MAPKAPK1 kinase substrate motif;PKA kinase substrate motif;PKC kinase substrate motif;ZIP kinase substrate motif	NA	-	-	NA	NA	FALSE	FALSE	FALSE	NA	FALSE	TRUE	FALSE	FALSE	58	31.15;36.26;24.85;36.99;59;56.11	45	165	148	PF00076	no	781410	6	-0.174123	-0.0515101	0.147998	0.203644	-0.27169	-0.130553	-0.400678	-0.218477	0.044767	0.12832	-0.0601051	-0.0937568	0.686536	0.744189	-0.657331	4.20141	0.0416306	0.0766483	0.563574	0.597226
11459_1	11459	1	S	ENSP00000384678;ENSP00000382417;ENSP00000345347;ENSP00000343040	35;35;35;35	GO:2000426;GO:0017055;GO:0006288;GO:0001773;GO:0050918;GO:0002407;GO:0006921;GO:0033151;GO:0002437;GO:0006309;GO:0031175;GO:0043280;GO:0051103;GO:0006265;GO:0043388;GO:0043065;GO:0006357;GO:0006310;GO:0006915;GO:0045087;GO:0045944;GO:0000122;GO:0000793;GO:0017053;GO:0005654;GO:0009986;GO:0005615;GO:0005576;GO:0005634;GO:0050786;GO:0042056;GO:0005125;GO:0070491;GO:0003684;GO:0008134;GO:0008301;GO:…	G protein-coupled receptor kinase 1 substrate motif;GSK3 kinase substrate motif	NA	-	-	NA	NA	FALSE	FALSE	FALSE	NA	TRUE	FALSE	FALSE	FALSE	62	80.47;80.47;80.47;80.47	49	215	59	PF00505	no	41387000	2	-0.570513	-0.532657	-0.656383	-0.797438	NA	0.619162	-0.164716	-0.51261	-0.136751	NA	0.983571	NA	-0.239826	0.0556072	-0.933722	4.29772	0.0493822	0.0879554	NA	1.91729
1145_1	1145	1	S	ENSP00000376269;ENSP00000357341;ENSP00000229634	211;211;107	GO:0016998;GO:0045944;GO:0006351;GO:0005622;GO:0005634;GO:0030374;GO:0035257;GO:0005515	Casein kinase II substrate motif;G protein-coupled receptor kinase 1 substrate motif;Pyruvate dehydrogenase kinase substrate motif	NA	+	+	FALSE	FALSE	TRUE	FALSE	FALSE	177	FALSE	FALSE	FALSE	FALSE	7	24.42;24.42;21.4	46	942	87	PF07534;PF01476;PF02893	no	51206	8	0.530516	NA	0.387941	0.294605	-0.0592979	-0.0853826	0.182401	-0.060437	0.587325	0.889961	0.456124	0.87188	0.106381	-0.467896	-0.283435	15.3701	0.000671395	0.00322527	1.15531	0.739559
1145_2	1145	2	S	ENSP00000376269;ENSP00000357341;ENSP00000229634	211;211;107	GO:0016998;GO:0045944;GO:0006351;GO:0005622;GO:0005634;GO:0030374;GO:0035257;GO:0005515	Casein kinase II substrate motif;G protein-coupled receptor kinase 1 substrate motif;Pyruvate dehydrogenase kinase substrate motif	NA	+	+	FALSE	FALSE	TRUE	FALSE	FALSE	177	FALSE	FALSE	FALSE	FALSE	7	24.42;24.42;21.4	46	942	87	PF07534;PF01476;PF02893	no	51206	8	-0.0923199	-0.265266	-0.186944	-0.189861	-0.341492	NA	-0.725784	-0.640507	NA	-0.197056	0.272384	0.0493533	0.106381	-0.467896	-0.283434	9.0554	0.00580372	0.0164881	0.332787	0.555818
1148_1	1148	1	S	ENSP00000229794;ENSP00000308669	2;2	GO:0038066;GO:0090400;GO:0070935;GO:1901741;GO:0034146;GO:0051149;GO:0038124;GO:0038123;GO:0035666;GO:0034134;GO:0048011;GO:0034162;GO:0034142;GO:0035924;GO:0009103;GO:0051403;GO:0034166;GO:0034138;GO:0002756;GO:0002755;GO:0019395;GO:0071479;GO:0048010;GO:0045648;GO:0042307;GO:0042692;GO:0002062;GO:0042770;GO:0051146;GO:0045663;GO:0007265;GO:0032495;GO:0007519;GO:0030316;GO:0000077;GO:0051090;GO:…	ATM kinase substrate motif;Casein kinase II substrate motif;DNA dependent Protein kinase substrate motif;G protein-coupled receptor kinase 1 substrate motif	NA	-	-	NA	NA	FALSE	FALSE	FALSE	NA	FALSE	FALSE	FALSE	FALSE	174	8.06;7.17	22	360	5	PF00069;PF07714;PF06293	yes	124180	2	NA	0.799997	-0.00461182	0.102571	0.0630808	-0.0100341	0.555297	0.546439	1.17727	NA	1.25622	NA	1.59901	-0.817873	-1.48328	7.26595	0.0134513	0.0315414	NA	2.73951
114_1	114	1	S	ENSP00000404837;ENSP00000034275;ENSP00000341483	328;333;265	GO:0046907;GO:0015031;GO:0005737;GO:0005634;GO:0008536;GO:0070412;GO:0005515	14-3-3 domain binding motif;Calmodulin-dependent protein kinase II substrate motif;Cdc2 kinase substrate motif;CDK kinase substrate motif;CDK1,2,4,6 kinase substrate motif;ERK1,2 kinase substrate motif;GSK-3, ERK1, ERK2, CDK5 substrate motif;PKA kinase substrate motif;PKC kinase substrate motif;WW domain binding motif	NA	-	-	NA	NA	FALSE	FALSE	FALSE	NA	FALSE	TRUE	FALSE	FALSE	40	13.88;19.44;4.71;53.38;53.26;51.7	52	562	264	PF00638	no	372970	6	-0.180931	-0.236856	-0.164737	-0.101518	0.266726	0.535544	0.521341	0.258347	-0.0459796	0.25612	-0.267192	-0.129296	-0.0954582	0.373768	0.803051	8.91538	0.00430117	0.013117	-0.932347	-1.07024
11511_1	11511	1	S	ENSP00000343535	29	GO:0019048;GO:0006283;GO:0016579;GO:0051090;GO:0010216;GO:0032088;GO:0007275;GO:0006511;GO:0016605;GO:0005829;GO:0005737;GO:0005634;GO:0004843;GO:0008022;GO:0002039;GO:0008134;GO:0004197;GO:0008234;GO:0004221;GO:0031625;GO:0005515	Casein kinase II substrate motif;G protein-coupled receptor kinase 1 substrate motif	CSNK2A1	-	-	NA	NA	FALSE	FALSE	FALSE	NA	TRUE	TRUE	FALSE	FALSE	207	17.15	38	1102	66	PF00443;PF00917;PF12436	no	289850	2	-0.194098	NA	-0.257126	-0.168869	0.147431	0.0771544	0.10565	-0.0558465	-0.134969	-0.245252	-0.219464	NA	0.493133	-0.292796	-1.19732	5.04989	0.0307683	0.0605513	NA	0.977852
11516_1	11516	1	S	ENSP00000343610;ENSP00000468371;ENSP00000424893;ENSP00000315722;ENSP00000466741;ENSP00000377903	935;857;812;857;856;729	GO:0006897;GO:0006886;GO:0030121;GO:0005794;GO:0005737;GO:0005509;GO:0005515	Casein kinase II substrate motif	NA	-	+	FALSE	FALSE	TRUE	FALSE	FALSE	713	FALSE	NA	NA	FALSE	10	32.57;29.58;31.13;32.01;32.96;36.19	59	1314	123	NA	no	67071	10	0.564232	0.717319	-0.0458802	0.00321808	0.519901	0.510652	0.754056	0.440944	0.173434	0.250635	0.447989	0.756904	0.0800792	-0.443205	0.0957769	0.807087	0.469136	0.545121	0.661127	0.352212
11524_1	11524	1	S	ENSP00000343610;ENSP00000468371;ENSP00000424893;ENSP00000315722;ENSP00000466741;ENSP00000377903	752;674;674;674;673;591	GO:0006897;GO:0006886;GO:0030121;GO:0005794;GO:0005737;GO:0005509;GO:0005515	14-3-3 domain binding motif;Calmodulin-dependent protein kinase II alpha substrate motif;Calmodulin-dependent protein kinase II substrate motif;Calmodulin-dependent protein kinase IV substrate motif;Casein kinase II substrate motif;Chk1 kinase substrate motif;G protein-coupled receptor kinase 1 substrate motif;GSK3 kinase substrate motif;Phosphorylase kinase substrate motif;PKA kinase substrate m…	NA	-	+	FALSE	FALSE	TRUE	FALSE	FALSE	530	FALSE	NA	NA	FALSE	10	32.57;29.58;31.13;32.01;32.96;36.19	59	1314	123	NA	no	67071	10	0.159457	-0.0947897	-0.0383593	-0.219488	NA	0.456352	0.276726	-0.173662	0.150845	-0.284171	0.134082	NA	0.0800794	-0.443204	0.0957766	0.499482	0.621345	0.679785	NA	0.0383051
11528_1	11528	1	S	ENSP00000343610;ENSP00000468371;ENSP00000424893;ENSP00000315722;ENSP00000466741;ENSP00000377903	1075;997;952;997;996;869	GO:0006897;GO:0006886;GO:0030121;GO:0005794;GO:0005737;GO:0005509;GO:0005515	14-3-3 domain binding motif;Calmodulin-dependent protein kinase II substrate motif;Casein kinase II substrate motif;Phosphorylase kinase substrate motif;PKA kinase substrate motif;PKC kinase substrate motif;Pyruvate dehydrogenase kinase substrate motif	NA	-	+	FALSE	FALSE	TRUE	FALSE	FALSE	853	FALSE	NA	NA	FALSE	10	32.57;29.58;31.13;32.01;32.96;36.19	59	1314	123	NA	no	67071	10	0.978987	0.866985	0.445295	0.326295	0.799498	0.587912	0.857904	0.706939	0.906049	0.59439	0.970291	1.04413	0.0800796	-0.443205	0.0957765	0.923136	0.423929	0.502635	0.948358	0.874514
11547_1	11547	1	S	ENSP00000343629	2105	GO:0008022	Casein kinase II substrate motif;ERK1,2 kinase substrate motif;GSK-3, ERK1, ERK2, CDK5 substrate motif;WW domain binding motif	NA	-	+	FALSE	FALSE	TRUE	FALSE	FALSE	179	TRUE	FALSE	FALSE	FALSE	21	55.41	172	2817	853	PF07001	no	92522	12	-0.78724	-0.827216	-1.05295	-1.1398	-0.998335	-0.893659	-0.761412	NA	-0.598959	-0.932691	-0.572415	NA	1.05856	0.641685	-1.13194	1.7727	0.21974	0.294811	NA	0.559529
11555_1	11555	1	S	ENSP00000343741	435	GO:0090399;GO:0043517;GO:0043393;GO:0071480;GO:0034644;GO:0008156;GO:0000077;GO:0046777;GO:0018105;GO:0007049;GO:0006260;GO:0006281;GO:0006974;GO:0007275;GO:0042493;GO:0006468;GO:0001741;GO:0005654;GO:0016605;GO:0005694;GO:0032405;GO:0016772;GO:0016773;GO:0032407;GO:0004672;GO:0004674;GO:0003677;GO:0005524;GO:0005515;GO:0005488	14-3-3 domain binding motif;Calmodulin-dependent protein kinase II substrate motif;Casein kinase II substrate motif;MAPKAPK1 kinase substrate motif;PAK2 kinase substrate motif;Pim1 kinase substrate sequence;PKA kinase substrate motif;PKC epsilon kinase substrate motif;PKC kinase substrate motif;ZIP kinase substrate motif	PRKACA	-	+	FALSE	FALSE	FALSE	FALSE	FALSE	224	TRUE	FALSE	FALSE	FALSE	92	5.79	37	2644	12	PF00454;PF02259;PF08064;PF02260	no	6306.4	3	-0.454253	-1.01857	-1.39149	-1.86921	-0.925876	-0.964532	-1.33369	-1.40906	-3.25535	-0.829511	-0.586839	-0.516124	1.40602	0.453998	0.648745	0.039324	0.961564	0.968402	-1.16487	-1.23558
11558_1	11558	1	S	ENSP00000437256;ENSP00000435681;ENSP00000376783;ENSP00000343745;ENSP00000444719	1142;1142;1142;1142;1142	GO:0032290;GO:0071335;GO:0048713;GO:0030423;GO:0035196;GO:2000630;GO:0045664;GO:0060576;GO:0070173;GO:0010070;GO:0045069;GO:0030422;GO:0031643;GO:0010626;GO:0014040;GO:0031054;GO:0048536;GO:0021522;GO:0048812;GO:0030324;GO:0021675;GO:0051607;GO:0048754;GO:0035116;GO:0031069;GO:0055013;GO:0019827;GO:0060119;GO:0051726;GO:0021987;GO:0021889;GO:0006396;GO:0009791;GO:0010467;GO:0051225;GO:0001525;GO:…	14-3-3 domain binding motif;Calmodulin-dependent protein kinase II substrate motif;Casein kinase II substrate motif;MDC1 BRCT domain binding motif;Phosphorylase kinase substrate motif;PKA kinase substrate motif;PKC kinase substrate motif;Plk1 PBD domain binding motif	NA	-	-	NA	NA	FALSE	FALSE	FALSE	NA	TRUE	FALSE	FALSE	FALSE	49	14.2;14.2;14.2;14.2;14.11	32	1922	22	PF00636;PF02170;PF03368;PF00271;PF00270;PF04851	no	10042	3	-0.941452	-0.743327	-0.956071	-1.0272	-1.3091	NA	-1.06727	-1.29243	-1.26008	-1.21656	-1.41607	-1.20366	0.862245	0.272447	-0.994314	6.45428	0.0141423	0.0329716	-0.209342	-0.42176
11569_2	11569	2	S	ENSP00000392837;ENSP00000466963;ENSP00000464778;ENSP00000397783;ENSP00000445036;ENSP00000414727;ENSP00000395654;ENSP00000343896	605;605;605;605;605;605;605;605	GO:0010424;GO:0007070;GO:0043923;GO:0006337;GO:0048562;GO:0043966;GO:0060766;GO:0001835;GO:0001832;GO:0003407;GO:0060347;GO:0048730;GO:0001570;GO:0006338;GO:0060318;GO:0035116;GO:0007403;GO:0030900;GO:0051091;GO:0006346;GO:0035887;GO:0030216;GO:0019827;GO:0030902;GO:0043388;GO:0001889;GO:0000902;GO:0030198;GO:0006357;GO:0006355;GO:0045892;GO:2000134;GO:0030308;GO:0045893;GO:0045944;GO:0000122;GO:…	ATM kinase substrate motif;Casein kinase I substrate motif;Casein kinase II substrate motif;DNA dependent Protein kinase substrate motif	NA	-	-	NA	NA	FALSE	FALSE	FALSE	NA	TRUE	FALSE	FALSE	FALSE	173	34.06;34.06;33.95;33.97;33.97;33.95;33.95;33.97	64	1613	370	PF00176;PF00439;PF07533;PF07529;PF00271;PF08880	no	268260	8	-0.460736	-0.0455323	-0.179229	-0.169941	-0.9565	-0.350212	NA	-0.625133	NA	-0.272894	-0.190683	-0.794537	0.0297448	0.993611	0.784694	2.42276	0.13914	0.203401	-1.57923	-0.975377
11570_2	11570	2	S	ENSP00000392837;ENSP00000466963;ENSP00000464778;ENSP00000397783;ENSP00000445036;ENSP00000414727;ENSP00000395654;ENSP00000343896	605;605;605;605;605;605;605;605	GO:0010424;GO:0007070;GO:0043923;GO:0006337;GO:0048562;GO:0043966;GO:0060766;GO:0001835;GO:0001832;GO:0003407;GO:0060347;GO:0048730;GO:0001570;GO:0006338;GO:0060318;GO:0035116;GO:0007403;GO:0030900;GO:0051091;GO:0006346;GO:0035887;GO:0030216;GO:0019827;GO:0030902;GO:0043388;GO:0001889;GO:0000902;GO:0030198;GO:0006357;GO:0006355;GO:0045892;GO:2000134;GO:0030308;GO:0045893;GO:0045944;GO:0000122;GO:…		NA	-	-	NA	NA	FALSE	FALSE	FALSE	NA	TRUE	FALSE	FALSE	FALSE	173	34.06;34.06;33.95;33.97;33.97;33.95;33.95;33.97	64	1613	370	PF00176;PF00439;PF07533;PF07529;PF00271;PF08880	no	268260	8	-0.501762	-0.0960291	-0.139705	-0.130277	-0.986218	-0.348866	NA	-0.592301	NA	-0.25281	-0.465606	-0.764247	0.0297449	0.993611	0.784694	2.7251	0.114035	0.172571	-1.54894	-1.2503
11572_1	11572	1	S	ENSP00000392837;ENSP00000466963;ENSP00000464778;ENSP00000397783;ENSP00000445036;ENSP00000414727;ENSP00000395654;ENSP00000343896	1382;1382;1349;1349;1349;1349;1349;1349	GO:0010424;GO:0007070;GO:0043923;GO:0006337;GO:0048562;GO:0043966;GO:0060766;GO:0001835;GO:0001832;GO:0003407;GO:0060347;GO:0048730;GO:0001570;GO:0006338;GO:0060318;GO:0035116;GO:0007403;GO:0030900;GO:0051091;GO:0006346;GO:0035887;GO:0030216;GO:0019827;GO:0030902;GO:0043388;GO:0001889;GO:0000902;GO:0030198;GO:0006357;GO:0006355;GO:0045892;GO:2000134;GO:0030308;GO:0045893;GO:0045944;GO:0000122;GO:…	b-Adrenergic Receptor kinase substrate motif;Casein kinase II substrate motif	NA	-	-	NA	NA	FALSE	FALSE	FALSE	NA	FALSE	TRUE	FALSE	FALSE	173	34.06;34.06;33.95;33.97;33.97;33.95;33.95;33.97	64	1613	370	PF00176;PF00439;PF07533;PF07529;PF00271;PF08880	no	268260	8	-0.785339	-1.37896	-2.13899	-0.66115	-2.23589	-2.18437	-1.83604	-2.21784	-2.26334	-2.35725	-2.02792	-2.24356	0.0297457	0.99361	0.784694	8.33686	0.00544734	0.0157148	-3.02826	-2.81261
11573_1	11573	1	S	ENSP00000392837;ENSP00000466963;ENSP00000464778;ENSP00000397783;ENSP00000445036;ENSP00000414727;ENSP00000395654;ENSP00000343896	1452;1452;1422;1422;1419;1419;1422;1422	GO:0010424;GO:0007070;GO:0043923;GO:0006337;GO:0048562;GO:0043966;GO:0060766;GO:0001835;GO:0001832;GO:0003407;GO:0060347;GO:0048730;GO:0001570;GO:0006338;GO:0060318;GO:0035116;GO:0007403;GO:0030900;GO:0051091;GO:0006346;GO:0035887;GO:0030216;GO:0019827;GO:0030902;GO:0043388;GO:0001889;GO:0000902;GO:0030198;GO:0006357;GO:0006355;GO:0045892;GO:2000134;GO:0030308;GO:0045893;GO:0045944;GO:0000122;GO:…	Casein kinase I substrate motif;ERK1,2 kinase substrate motif;G protein-coupled receptor kinase 1 substrate motif;GSK-3, ERK1, ERK2, CDK5 substrate motif;PKA kinase substrate motif;PKC kinase substrate motif;WW domain binding motif	NA	-	-	NA	NA	FALSE	FALSE	FALSE	NA	FALSE	TRUE	FALSE	FALSE	173	34.06;34.06;33.95;33.97;33.97;33.95;33.95;33.97	64	1613	370	PF00176;PF00439;PF07533;PF07529;PF00271;PF08880	no	268260	8	-0.167579	-0.170005	-0.539106	-0.0294032	-0.554468	-0.629467	-0.860072	-0.817184	-0.356951	-0.831369	-0.293882	-0.0659606	0.0297456	0.99361	0.784694	4.57302	0.033612	0.0647394	-0.850655	-1.07858
11574_1	11574	1	S	ENSP00000392837;ENSP00000466963;ENSP00000464778;ENSP00000397783;ENSP00000445036;ENSP00000414727;ENSP00000395654;ENSP00000343896	695;695;695;695;695;695;695;695	GO:0010424;GO:0007070;GO:0043923;GO:0006337;GO:0048562;GO:0043966;GO:0060766;GO:0001835;GO:0001832;GO:0003407;GO:0060347;GO:0048730;GO:0001570;GO:0006338;GO:0060318;GO:0035116;GO:0007403;GO:0030900;GO:0051091;GO:0006346;GO:0035887;GO:0030216;GO:0019827;GO:0030902;GO:0043388;GO:0001889;GO:0000902;GO:0030198;GO:0006357;GO:0006355;GO:0045892;GO:2000134;GO:0030308;GO:0045893;GO:0045944;GO:0000122;GO:…	b-Adrenergic Receptor kinase substrate motif;Casein kinase I substrate motif;G protein-coupled receptor kinase 1 substrate motif;GSK3 kinase substrate motif	NA	-	-	NA	NA	FALSE	FALSE	FALSE	NA	TRUE	FALSE	FALSE	FALSE	173	34.06;34.06;33.95;33.97;33.97;33.95;33.95;33.97	64	1613	370	PF00176;PF00439;PF07533;PF07529;PF00271;PF08880	no	268260	8	-0.650308	-0.178102	-0.615063	-0.508298	-1.06127	-0.81765	-1.01765	-0.897083	-1.05109	-0.796317	-0.625273	-0.844043	0.0297455	0.99361	0.784694	6.93674	0.010064	0.0251176	-1.62874	-1.40997
11575_1	11575	1	S	ENSP00000392837;ENSP00000466963;ENSP00000464778;ENSP00000397783;ENSP00000445036;ENSP00000414727;ENSP00000395654;ENSP00000343896	699;699;699;699;699;699;699;699	GO:0010424;GO:0007070;GO:0043923;GO:0006337;GO:0048562;GO:0043966;GO:0060766;GO:0001835;GO:0001832;GO:0003407;GO:0060347;GO:0048730;GO:0001570;GO:0006338;GO:0060318;GO:0035116;GO:0007403;GO:0030900;GO:0051091;GO:0006346;GO:0035887;GO:0030216;GO:0019827;GO:0030902;GO:0043388;GO:0001889;GO:0000902;GO:0030198;GO:0006357;GO:0006355;GO:0045892;GO:2000134;GO:0030308;GO:0045893;GO:0045944;GO:0000122;GO:…	Casein kinase I substrate motif;Casein kinase II substrate motif;G protein-coupled receptor kinase 1 substrate motif;MAPKAPK2 kinase substrate motif;Pyruvate dehydrogenase kinase substrate motif	NA	-	-	NA	NA	FALSE	FALSE	FALSE	NA	TRUE	FALSE	FALSE	FALSE	173	34.06;34.06;33.95;33.97;33.97;33.95;33.95;33.97	64	1613	370	PF00176;PF00439;PF07533;PF07529;PF00271;PF08880	no	268260	8	-0.0819506	0.114049	-0.158777	-0.116098	-0.630963	-0.35394	-0.859138	-0.610057	-0.912386	-0.72311	-0.294555	-0.37739	0.0297453	0.993611	0.784694	8.07188	0.00608939	0.0171271	-1.16208	-1.07925
115_1	115	1	S	ENSP00000037243	10	GO:1901799;GO:0006891;GO:0032781;GO:0000045;GO:0015031;GO:0006914;GO:0005776;GO:0031410;GO:0005794;GO:0005622;GO:0000421;GO:0000139;GO:0005829;GO:0005737;GO:0000149;GO:0050811;GO:0051117;GO:0048487;GO:0008017;GO:0005515	Casein kinase I substrate motif;Casein kinase II substrate motif;PKA kinase substrate motif	NA	-	-	NA	NA	FALSE	FALSE	FALSE	NA	FALSE	FALSE	FALSE	FALSE	76	3.64;13.68;23.5	6	117	#NAME?	PF02991;PF04110	no	2847900	1	NA	0.115695	0.0876688	0.181206	0.266204	NA	0.192551	0.210456	NA	0.233506	0.207909	0.34633	0.39182	-0.198822	-0.404	0.885213	0.446026	0.523497	0.750329	0.611909
1163_2	1163	2	S	ENSP00000384203;ENSP00000362124;ENSP00000230323;ENSP00000412551	466;466;466;381	GO:0010508;GO:0007040;GO:0006959;GO:0001892;GO:0006355;GO:0006914;GO:0045893;GO:0045944;GO:0006351;GO:0005737;GO:0005667;GO:0005634;GO:0044212;GO:0046983;GO:0046982;GO:0003677;GO:0003700	Casein kinase II substrate motif;MAPKAPK2 kinase substrate motif;PKA kinase substrate motif;PKC kinase substrate motif	NA	-	-	NA	NA	FALSE	FALSE	FALSE	NA	TRUE	TRUE	FALSE	FALSE	2	48.11;48.11;48.11;39.39	29	476	111	PF11851;PF00010	no	93543	8	-0.227904	-0.234695	0.118182	0.0711812	0.205814	-0.116855	-0.0175545	0.247394	NA	-0.601694	-0.490978	-0.643957	0.00232056	-0.152675	-1.18987	6.10575	0.0166291	0.0372241	0.545914	0.698893
11644_1	11644	1	S	ENSP00000416396;ENSP00000389575;ENSP00000344537	653;653;653	GO:0006368;GO:0051090;GO:0045786;GO:0006367;GO:0010467;GO:0016032;GO:0006352;GO:0006355;GO:0006366;GO:0008285;GO:0033276;GO:0005669;GO:0071339;GO:0005654;GO:0005737;GO:0005634;GO:0046982;GO:0003677;GO:0005515;GO:0003700;GO:0005488	b-Adrenergic Receptor kinase substrate motif;ERK1,2 kinase substrate motif;G protein-coupled receptor kinase 1 substrate motif;GSK-3, ERK1, ERK2, CDK5 substrate motif;WW domain binding motif	NA	-	-	NA	NA	FALSE	FALSE	FALSE	NA	TRUE	TRUE	FALSE	FALSE	51	28.36;28.36;28.36	29	677	129	PF07571;PF02969	no	43654	4	NA	-0.662293	-0.587561	-0.683445	-0.502019	NA	-0.711629	-0.44142	-0.441106	-0.162974	0.537413	NA	0.124335	-1.23402	-0.596877	2.15103	0.172924	0.241516	NA	1.13429
11645_1	11645	1	S	ENSP00000344544;ENSP00000438972;ENSP00000344471;ENSP00000345622;ENSP00000341977;ENSP00000403776;ENSP00000367194;ENSP00000420463;ENSP00000403027;ENSP00000367180;ENSP00000367179	352;279;218;170;209;265;318;131;313;274;313;296;257	GO:0045619;GO:0042113;GO:0007498;GO:0045577;GO:0030888;GO:0006357;GO:0042981;GO:0006351;GO:0005737;GO:0005886;GO:0005634;GO:0043565;GO:0046982;GO:0046872;GO:0042803;GO:0005515;GO:0003700	G protein-coupled receptor kinase 1 substrate motif	NA	-	-	NA	NA	FALSE	FALSE	FALSE	NA	FALSE	NA	NA	FALSE	86	21.02;20.18;25.33;23.77;19.91;20;22.13;21.81;21.28;24.28;25.36	26	509	89	PF00096;	no	324680	6	-0.189423	-0.29961	-0.299272	0.429023	-0.19542	NA	-0.569909	-0.250259	0.412987	0.157137	0.29982	0.223234	0.151476	-0.404485	-0.172546	5.42556	0.0231468	0.0482027	0.39578	0.472366
11646_1	11646	1	S	ENSP00000344544;ENSP00000438972;ENSP00000344471;ENSP00000345622;ENSP00000341977;ENSP00000403776;ENSP00000367194;ENSP00000420463;ENSP00000403027;ENSP00000367180;ENSP00000367179	393;320;259;211;250;306;359;172;354;315;354;337;298	GO:0045619;GO:0042113;GO:0007498;GO:0045577;GO:0030888;GO:0006357;GO:0042981;GO:0006351;GO:0005737;GO:0005886;GO:0005634;GO:0043565;GO:0046982;GO:0046872;GO:0042803;GO:0005515;GO:0003700	14-3-3 domain binding motif;Calmodulin-dependent protein kinase II substrate motif;ERK1,2 kinase substrate motif;G protein-coupled receptor kinase 1 substrate motif;GSK3 kinase substrate motif;GSK-3, ERK1, ERK2, CDK5 substrate motif;PKA kinase substrate motif;PKC kinase substrate motif;WW domain binding motif	NA	-	-	NA	NA	FALSE	FALSE	FALSE	NA	FALSE	NA	NA	FALSE	86	21.02;20.18;25.33;23.77;19.91;20;22.13;21.81;21.28;24.28;25.36	26	509	89	PF00096;	no	324680	6	-0.568835	-0.795095	-0.0576518	-0.454586	-1.03758	-0.510147	-0.959313	-0.811613	-0.648664	-0.872967	-0.911975	-1.05982	0.151476	-0.404485	-0.172546	3.47517	0.0647524	0.109672	-0.887279	-0.73943
11649_1	11649	1	S	ENSP00000344544;ENSP00000438972;ENSP00000344471;ENSP00000345622;ENSP00000341977;ENSP00000403776;ENSP00000367194;ENSP00000420463;ENSP00000403027;ENSP00000367180;ENSP00000367179	370;297;236;188;227;283;336;149;331;292;331;314;275	GO:0045619;GO:0042113;GO:0007498;GO:0045577;GO:0030888;GO:0006357;GO:0042981;GO:0006351;GO:0005737;GO:0005886;GO:0005634;GO:0043565;GO:0046982;GO:0046872;GO:0042803;GO:0005515;GO:0003700	Casein kinase II substrate motif	NA	-	-	NA	NA	FALSE	FALSE	FALSE	NA	FALSE	NA	NA	FALSE	86	21.02;20.18;25.33;23.77;19.91;20;22.13;21.81;21.28;24.28;25.36	26	509	89	PF00096;	no	324680	6	-0.123054	NA	NA	-0.548584	-0.405736	-0.651132	-0.34029	-0.256417	-0.881374	-1.10271	-0.736534	-0.893962	0.151476	-0.404485	-0.172546	7.04626	0.0124938	0.0297616	-0.721416	-0.563988
11649_2	11649	2	S	ENSP00000344544;ENSP00000438972;ENSP00000344471;ENSP00000345622;ENSP00000341977;ENSP00000403776;ENSP00000367194;ENSP00000420463;ENSP00000403027;ENSP00000367180;ENSP00000367179	370;297;236;188;227;283;336;149;331;292;331;314;275	GO:0045619;GO:0042113;GO:0007498;GO:0045577;GO:0030888;GO:0006357;GO:0042981;GO:0006351;GO:0005737;GO:0005886;GO:0005634;GO:0043565;GO:0046982;GO:0046872;GO:0042803;GO:0005515;GO:0003700	Casein kinase II substrate motif	NA	-	-	NA	NA	FALSE	FALSE	FALSE	NA	FALSE	NA	NA	FALSE	86	21.02;20.18;25.33;23.77;19.91;20;22.13;21.81;21.28;24.28;25.36	26	509	89	PF00096;	no	324680	6	-0.569166	0.265928	-0.598824	-0.586887	-0.803428	-1.02672	-1.01626	-0.683055	-1.60854	-1.59959	-1.02735	-1.19875	0.151476	-0.404486	-0.172546	11.191	0.00184257	0.00683512	-1.0262	-0.854806
1164_1	1164	1	S	ENSP00000384203;ENSP00000362124;ENSP00000230323;ENSP00000412551	467;467;467;382	GO:0010508;GO:0007040;GO:0006959;GO:0001892;GO:0006355;GO:0006914;GO:0045893;GO:0045944;GO:0006351;GO:0005737;GO:0005667;GO:0005634;GO:0044212;GO:0046983;GO:0046982;GO:0003677;GO:0003700	14-3-3 domain binding motif;Calmodulin-dependent protein kinase II substrate motif;Casein kinase II substrate motif;MAPKAPK2 kinase substrate motif;MDC1 BRCT domain binding motif;PAK2 kinase substrate motif;PKA kinase substrate motif;PKC epsilon kinase substrate motif;PKC kinase substrate motif;Plk1 PBD domain binding motif	NA	-	-	NA	NA	FALSE	FALSE	FALSE	NA	TRUE	TRUE	FALSE	FALSE	2	48.11;48.11;48.11;39.39	29	476	111	PF11851;PF00010	no	93543	8	-0.429501	-0.598497	-0.553103	-0.419535	-0.675753	-0.915814	-0.622929	-0.607013	-0.96995	-0.80585	-1.30088	NA	0.00232018	-0.152675	-1.18987	7.5787	0.0086464	0.0224036	NA	-0.111012
1164_2	1164	2	S	ENSP00000384203;ENSP00000362124;ENSP00000230323;ENSP00000412551	467;467;467;382	GO:0010508;GO:0007040;GO:0006959;GO:0001892;GO:0006355;GO:0006914;GO:0045893;GO:0045944;GO:0006351;GO:0005737;GO:0005667;GO:0005634;GO:0044212;GO:0046983;GO:0046982;GO:0003677;GO:0003700	14-3-3 domain binding motif;Calmodulin-dependent protein kinase II substrate motif;Casein kinase II substrate motif;MAPKAPK2 kinase substrate motif;MDC1 BRCT domain binding motif;PAK2 kinase substrate motif;PKA kinase substrate motif;PKC epsilon kinase substrate motif;PKC kinase substrate motif;Plk1 PBD domain binding motif	NA	-	-	NA	NA	FALSE	FALSE	FALSE	NA	TRUE	TRUE	FALSE	FALSE	2	48.11;48.11;48.11;39.39	29	476	111	PF11851;PF00010	no	93543	8	-0.966634	-0.71563	-0.56513	-0.94492	-0.0988046	-0.280214	0.0685319	-0.600693	NA	-1.4096	-0.456054	-1.31621	0.00232073	-0.152675	-1.18987	5.24846	0.0253139	0.0517887	-0.126334	0.733818
11650_2	11650	2	S	ENSP00000344544;ENSP00000438972;ENSP00000344471;ENSP00000345622;ENSP00000341977;ENSP00000403776;ENSP00000367194;ENSP00000420463;ENSP00000403027;ENSP00000367180;ENSP00000367179	373;300;239;191;230;286;339;152;334;295;334;317;278	GO:0045619;GO:0042113;GO:0007498;GO:0045577;GO:0030888;GO:0006357;GO:0042981;GO:0006351;GO:0005737;GO:0005886;GO:0005634;GO:0043565;GO:0046982;GO:0046872;GO:0042803;GO:0005515;GO:0003700	DNA dependent Protein kinase substrate motif;G protein-coupled receptor kinase 1 substrate motif;PKA kinase substrate motif;PKC kinase substrate motif	NA	-	-	NA	NA	FALSE	FALSE	FALSE	NA	FALSE	NA	NA	FALSE	86	21.02;20.18;25.33;23.77;19.91;20;22.13;21.81;21.28;24.28;25.36	26	509	89	PF00096;	no	324680	6	-0.569166	0.265928	-0.598824	-0.586887	-0.803428	-1.02672	-1.01626	-0.683055	-1.60854	-1.59959	-1.02735	-1.19875	0.151476	-0.404486	-0.172546	11.191	0.00184257	0.00683512	-1.0262	-0.854807
11653_1	11653	1	S	ENSP00000344544;ENSP00000344471;ENSP00000345622;ENSP00000341977;ENSP00000420463;ENSP00000403027;ENSP00000367180	51;51;51;51;51;51;51	GO:0045619;GO:0042113;GO:0007498;GO:0045577;GO:0030888;GO:0006357;GO:0042981;GO:0006351;GO:0005737;GO:0005886;GO:0005634;GO:0043565;GO:0046982;GO:0046872;GO:0042803;GO:0005515;GO:0003700	b-Adrenergic Receptor kinase substrate motif;PKA kinase substrate motif;PKC kinase substrate motif	NA	-	-	NA	NA	FALSE	FALSE	FALSE	NA	TRUE	NA	NA	FALSE	86	21.02;25.33;22.13;21.81;21.28;24.28;25.36	26	509	89	PF00096;	no	324680	1	-1.25395	-0.731657	-0.308168	NA	-0.925084	-0.77379	-1.20819	-1.1991	-1.08011	-1.14749	-1.1225	NA	0.151476	-0.404486	-0.172546	1.42593	0.285611	0.364234	NA	-0.949951
11654_1	11654	1	S	ENSP00000344544;ENSP00000438972;ENSP00000344471;ENSP00000345622;ENSP00000341977;ENSP00000403776;ENSP00000420463;ENSP00000403027;ENSP00000367180	65;31;65;31;65;65;65;65;65	GO:0045619;GO:0042113;GO:0007498;GO:0045577;GO:0030888;GO:0006357;GO:0042981;GO:0006351;GO:0005737;GO:0005886;GO:0005634;GO:0043565;GO:0046982;GO:0046872;GO:0042803;GO:0005515;GO:0003700	Casein kinase I substrate motif;Casein kinase II substrate motif;G protein-coupled receptor kinase 1 substrate motif;PKA kinase substrate motif;PKC kinase substrate motif;Pyruvate dehydrogenase kinase substrate motif	NA	-	-	NA	NA	FALSE	FALSE	FALSE	NA	FALSE	NA	NA	FALSE	86	21.02;20.18;25.33;20;22.13;21.81;21.28;24.28;25.36	26	509	89	PF00096;	no	324680	1	NA	-0.305386	0.224239	0.242673	-0.00436269	-0.608359	-0.659368	-0.768184	NA	-0.180251	-0.321556	-0.321467	0.151476	-0.404486	-0.172546	3.52062	0.0699815	0.116716	-0.148921	-0.14901
11658_1	11658	1	S	ENSP00000344544;ENSP00000438972;ENSP00000367194;ENSP00000420463;ENSP00000367179	238;95;151;204;182	GO:0045619;GO:0042113;GO:0007498;GO:0045577;GO:0030888;GO:0006357;GO:0042981;GO:0006351;GO:0005737;GO:0005886;GO:0005634;GO:0043565;GO:0046982;GO:0046872;GO:0042803;GO:0005515;GO:0003700	Casein kinase I substrate motif;Casein kinase II substrate motif	NA	-	-	NA	NA	FALSE	FALSE	FALSE	NA	FALSE	NA	NA	FALSE	86	21.02;23.77;19.91;20;24.28	26	509	89	PF00096;	no	324680	3	-1.21461	-0.590325	-0.0990314	-0.0848096	0.0362145	-0.536252	-0.68228	-0.570033	-0.100015	-0.120215	-0.431468	NA	0.151476	-0.404486	-0.172546	0.40358	0.677502	0.727778	NA	-0.258921
11659_1	11659	1	S	ENSP00000386819;ENSP00000344547	2;2	GO:0006351;GO:0005737;GO:0005634		NA	-	-	NA	NA	FALSE	FALSE	FALSE	NA	TRUE	FALSE	FALSE	FALSE	63	100;100	33	110	111	PF03247	no	21818000	5	0.282009	0.100617	-0.23975	-0.139532	-0.280789	0.00887702	0.225949	-0.127601	NA	-0.183691	-0.0532356	-0.196048	0.216285	0.359773	-0.0698892	0.704604	0.515481	0.58499	-0.126159	0.0166536
1165_2	1165	2	S	ENSP00000384203;ENSP00000362124;ENSP00000230323;ENSP00000412551	469;469;469;384	GO:0010508;GO:0007040;GO:0006959;GO:0001892;GO:0006355;GO:0006914;GO:0045893;GO:0045944;GO:0006351;GO:0005737;GO:0005667;GO:0005634;GO:0044212;GO:0046983;GO:0046982;GO:0003677;GO:0003700	Casein kinase II substrate motif	NA	-	-	NA	NA	FALSE	FALSE	FALSE	NA	TRUE	TRUE	FALSE	FALSE	2	48.11;48.11;48.11;39.39	29	476	111	PF11851;PF00010	no	93543	8	-1.1937	-1.21233	-1.00309	-1.01019	-1.12236	-1.17275	-1.24853	-0.966701	NA	-1.73229	-1.57916	-1.72867	0.00232044	-0.152674	-1.18987	10.0468	0.00335821	0.0108401	-0.538795	-0.389291
11660_1	11660	1	S	ENSP00000386819;ENSP00000344547	9;9	GO:0006351;GO:0005737;GO:0005634	Casein kinase II substrate motif;G protein-coupled receptor kinase 1 substrate motif	NA	-	-	NA	NA	FALSE	FALSE	FALSE	NA	TRUE	FALSE	FALSE	FALSE	63	100;100	33	110	111	PF03247	no	21818000	5	0.224417	0.202262	0.271852	0.220544	0.45469	NA	0.502961	0.0690768	NA	-0.011514	-0.177558	-0.065393	0.216285	0.359773	-0.0698891	5.83842	0.0211299	0.0446593	0.0044961	-0.107668
11683_1	11683	1	S	ENSP00000344789;ENSP00000377928	117;80	GO:2001295;GO:0031325;GO:0006853;GO:0006767;GO:0006766;GO:0006112;GO:0006768;GO:0055088;GO:0051289;GO:0044268;GO:0006633;GO:0006084;GO:0001894;GO:0008152;GO:0044281;GO:0044255;GO:0035338;GO:0019432;GO:0006629;GO:0005829;GO:0005739;GO:0004075;GO:0003989;GO:0003824;GO:0046872;GO:0016874;GO:0005524;GO:0005515;GO:0008716	AMP-activated protein kinase substrate motif	PRKAA1;PRKAA2	-	-	NA	NA	FALSE	FALSE	FALSE	NA	FALSE	TRUE	FALSE	FALSE	61	7.64;7.67	86	2383	9	PF08326;PF01039;PF02786;PF00289;PF02785;PF00364;PF07478;PF02222	no	42335	4	-0.514739	-0.310093	-0.361356	-0.498716	-0.630647	NA	-0.552751	-0.618866	-0.302272	-0.38752	-0.375752	-0.451987	-1.05731	-0.469897	-0.0181902	3.46641	0.068346	0.114681	-0.433796	-0.357561
11685_1	11685	1	S	ENSP00000388180;ENSP00000381756;ENSP00000347044;ENSP00000348702;ENSP00000346602;ENSP00000344848;ENSP00000350277;ENSP00000323856	1298;1302;1298;1266;1435;1276;1284;1325	GO:0034329;GO:0006921;GO:0031581;GO:0030198;GO:0006915;GO:0046417;GO:0016528;GO:0043034;GO:0030056;GO:0045111;GO:0043292;GO:0005925;GO:0042383;GO:0005856;GO:0005829;GO:0005737;GO:0005886;GO:0008307;GO:0030506;GO:0003779;GO:0005515	Cdc2 kinase substrate motif;CDK kinase substrate motif;CDK1,2,4,6 kinase substrate motif;ERK1,2 kinase substrate motif;GSK-3, ERK1, ERK2, CDK5 substrate motif;WW domain binding motif	NA	-	+	FALSE	FALSE	TRUE	TRUE	FALSE	2	FALSE	TRUE	FALSE	FALSE	61	25.01;24.72;24.48;25.01;24.91;25.04;25.04;25.12	332	4574	115	PF00681;PF00307;PF03501	no	131590	10	NA	-0.0998777	NA	0.15729	1.60241	NA	1.27761	1.57368	1.12663	1.37539	1.10973	NA	0.381448	0.480536	-0.229915	37.6628	9.1e-05	0.000761921	NA	1.33965
11691_1	11691	1	S	ENSP00000344848	21	GO:0034329;GO:0006921;GO:0031581;GO:0030198;GO:0006915;GO:0046417;GO:0016528;GO:0043034;GO:0030056;GO:0045111;GO:0043292;GO:0005925;GO:0042383;GO:0005856;GO:0005829;GO:0005737;GO:0005886;GO:0008307;GO:0030506;GO:0003779;GO:0005515	14-3-3 domain binding motif;Akt kinase substrate motif;Calmodulin-dependent protein kinase II substrate motif;G protein-coupled receptor kinase 1 substrate motif;MAPKAPK1 kinase substrate motif;MDC1 BRCT domain binding motif;PKA kinase substrate motif;PKC kinase substrate motif;Plk1 PBD domain binding motif	NA	-	+	FALSE	FALSE	TRUE	TRUE	FALSE	483	FALSE	TRUE	FALSE	FALSE	61	25.01	332	4574	115	PF00681;PF00307	no	131590	2	-1.67345	-1.62192	-1.14951	-1.13341	-1.28879	NA	-1.62232	-1.57613	0.00790655	-0.103852	0.0733031	-0.227645	0.381448	0.480535	-0.229916	42.4703	7.13068e-06	0.000134246	0.00227078	0.303219
11696_1	11696	1	S	ENSP00000388180;ENSP00000381756;ENSP00000347044;ENSP00000348702;ENSP00000346602;ENSP00000344848;ENSP00000350277;ENSP00000323856	4249;4253;4249;4217;4386;4227;4235;4276	GO:0034329;GO:0006921;GO:0031581;GO:0030198;GO:0006915;GO:0046417;GO:0016528;GO:0043034;GO:0030056;GO:0045111;GO:0043292;GO:0005925;GO:0042383;GO:0005856;GO:0005829;GO:0005737;GO:0005886;GO:0008307;GO:0030506;GO:0003779;GO:0005515	14-3-3 domain binding motif;Akt kinase substrate motif;Calmodulin-dependent protein kinase II substrate motif;Casein kinase II substrate motif;G protein-coupled receptor kinase 1 substrate motif;GSK3 kinase substrate motif;MAPKAPK1 kinase substrate motif;MAPKAPK2 kinase substrate motif;MDC1 BRCT domain binding motif;p70 Ribosomal S6 kinase substrate motif;Phosphorylase kinase substrate motif;PKA …	NA	-	+	FALSE	FALSE	TRUE	TRUE	FALSE	297	FALSE	TRUE	FALSE	FALSE	61	25.01;24.72;24.48;25.01;24.91;25.04;25.04;25.12	332	4574	115	PF00681;PF00307;PF03501	no	131590	10	-0.572312	NA	0.255397	0.423883	0.511135	0.419348	-0.0619561	-0.2504	1.40621	NA	1.09969	1.11823	0.381448	0.480535	-0.229915	10.7502	0.00329652	0.0107047	1.34814	1.32961
11697_2	11697	2	S	ENSP00000388180;ENSP00000381756;ENSP00000347044;ENSP00000348702;ENSP00000346602;ENSP00000344848;ENSP00000350277;ENSP00000323856	4252;4256;4252;4220;4389;4230;4238;4279	GO:0034329;GO:0006921;GO:0031581;GO:0030198;GO:0006915;GO:0046417;GO:0016528;GO:0043034;GO:0030056;GO:0045111;GO:0043292;GO:0005925;GO:0042383;GO:0005856;GO:0005829;GO:0005737;GO:0005886;GO:0008307;GO:0030506;GO:0003779;GO:0005515	Casein kinase II substrate motif;MAPKAPK2 kinase substrate motif	NA	-	+	FALSE	FALSE	TRUE	TRUE	FALSE	300	FALSE	TRUE	FALSE	FALSE	61	25.01;24.72;24.48;25.01;24.91;25.04;25.04;25.12	332	4574	115	PF00681;PF00307;PF03501	no	131590	10	NA	-0.243122	-0.394283	NA	NA	0.416232	0.116922	0.0983869	NA	1.2	1.2226	1.13312	0.381448	0.480536	-0.229916	40.8476	6.79917e-05	0.000605052	1.36303	1.45252
11706_1	11706	1	S	ENSP00000379506;ENSP00000345156	139;139	GO:0019083;GO:0006415;GO:0000184;GO:0006413;GO:0019058;GO:0006414;GO:0042273;GO:0006614;GO:0044267;GO:0006364;GO:0016071;GO:0016070;GO:0010467;GO:0016032;GO:0006412;GO:0022625;GO:0005840;GO:0005622;GO:0005829;GO:0005737;GO:0003735;GO:0005515;GO:0003723	Cdc2 kinase substrate motif;CDK kinase substrate motif;CDK1,2,4,6 kinase substrate motif;ERK1,2 kinase substrate motif;G protein-coupled receptor kinase 1 substrate motif;Growth associated histone HI kinase substrate motif;GSK-3, ERK1, ERK2, CDK5 substrate motif;PKA kinase substrate motif;PKC kinase substrate motif;WW domain binding motif	NA	-	-	NA	NA	FALSE	FALSE	FALSE	NA	TRUE	FALSE	FALSE	FALSE	200	57.21;57.21	19	215	55	PF01929	no	32898000	1	1.21407	1.24083	0.240728	0.365045	1.39892	1.56775	1.57595	1.68139	-0.0325995	0.0653907	0.535605	0.561118	-0.0277905	-1.15281	-0.33718	13.6061	0.000840828	0.0038195	0.898299	0.872785
11707_1	11707	1	S	ENSP00000354528;ENSP00000345206	7;7	GO:0007221;GO:0001837;GO:2000138;GO:1901189;GO:1901186;GO:0097101;GO:0072602;GO:0072554;GO:0060844;GO:0036302;GO:0035912;GO:0030279;GO:0009957;GO:0009912;GO:0003256;GO:0003222;GO:0003214;GO:0003198;GO:0003160;GO:0002437;GO:0060716;GO:0061314;GO:0048733;GO:0060045;GO:0030513;GO:0030183;GO:0048505;GO:0021983;GO:0030216;GO:0006959;GO:0003151;GO:0048820;GO:0007219;GO:0035019;GO:0006367;GO:0042742;GO:…	Casein kinase II substrate motif;ERK1,2 kinase substrate motif;GSK-3, ERK1, ERK2, CDK5 substrate motif;WW domain binding motif	NA	-	-	NA	NA	FALSE	FALSE	FALSE	NA	TRUE	FALSE	FALSE	FALSE	37	14.6;14.6	15	485	47	PF09270;PF09271;PF01833	no	221840	2	-0.413999	NA	0.438927	NA	0.98953	1.03808	0.852642	0.997399	-0.287057	-0.110133	-0.841976	NA	-0.230535	0.296924	-0.0506162	16.4945	0.00101302	0.00441098	NA	-0.79136
11707_2	11707	2	S	ENSP00000354528;ENSP00000345206	7;7	GO:0007221;GO:0001837;GO:2000138;GO:1901189;GO:1901186;GO:0097101;GO:0072602;GO:0072554;GO:0060844;GO:0036302;GO:0035912;GO:0030279;GO:0009957;GO:0009912;GO:0003256;GO:0003222;GO:0003214;GO:0003198;GO:0003160;GO:0002437;GO:0060716;GO:0061314;GO:0048733;GO:0060045;GO:0030513;GO:0030183;GO:0048505;GO:0021983;GO:0030216;GO:0006959;GO:0003151;GO:0048820;GO:0007219;GO:0035019;GO:0006367;GO:0042742;GO:…	Casein kinase II substrate motif;ERK1,2 kinase substrate motif;GSK-3, ERK1, ERK2, CDK5 substrate motif;WW domain binding motif	NA	-	-	NA	NA	FALSE	FALSE	FALSE	NA	TRUE	FALSE	FALSE	FALSE	37	14.6;14.6	15	485	47	PF09270;PF09271;PF01833	no	221840	2	-0.109555	0.0197725	0.366515	0.32098	0.928942	0.839631	0.593509	0.794447	0.0328567	0.31243	-0.0259606	NA	-0.230534	0.296924	-0.0506161	14.7333	0.000795297	0.00367743	NA	0.0246556
11708_2	11708	2	S	ENSP00000354528;ENSP00000345206	18;18	GO:0007221;GO:0001837;GO:2000138;GO:1901189;GO:1901186;GO:0097101;GO:0072602;GO:0072554;GO:0060844;GO:0036302;GO:0035912;GO:0030279;GO:0009957;GO:0009912;GO:0003256;GO:0003222;GO:0003214;GO:0003198;GO:0003160;GO:0002437;GO:0060716;GO:0061314;GO:0048733;GO:0060045;GO:0030513;GO:0030183;GO:0048505;GO:0021983;GO:0030216;GO:0006959;GO:0003151;GO:0048820;GO:0007219;GO:0035019;GO:0006367;GO:0042742;GO:…	Cdc2 kinase substrate motif;CDK kinase substrate motif;CDK1,2,4,6 kinase substrate motif;DNA dependent Protein kinase substrate motif;ERK1,2 kinase substrate motif;GSK-3, ERK1, ERK2, CDK5 substrate motif;WW domain binding motif	NA	-	-	NA	NA	FALSE	FALSE	FALSE	NA	TRUE	TRUE	FALSE	FALSE	37	14.6;14.6	15	485	47	PF09270;PF09271;PF01833	no	221840	2	-0.109555	0.0197725	0.366515	0.32098	0.928942	0.839631	0.593509	0.794447	0.0328567	0.31243	-0.0259606	NA	-0.230535	0.296924	-0.0506163	14.7333	0.000795297	0.00367743	NA	0.0246558
11712_1	11712	1	S	ENSP00000345292;ENSP00000352703	319;331	GO:0030308;GO:0007283;GO:0030154;GO:0005737;GO:0003674	14-3-3 domain binding motif;Akt kinase substrate motif;Calmodulin-dependent protein kinase II substrate motif;Casein kinase II substrate motif;G protein-coupled receptor kinase 1 substrate motif;GSK3 kinase substrate motif;MAPKAPK1 kinase substrate motif;MAPKAPK2 kinase substrate motif;PKA kinase substrate motif;PKC kinase substrate motif	NA	-	-	NA	NA	FALSE	FALSE	FALSE	NA	FALSE	FALSE	FALSE	FALSE	5	8.54;8	24	375	47	PF03096;PF00561	no	210080	4	1.36595	1.4887	1.91207	-0.089795	0.498552	NA	NA	0.708601	0.0515938	0.30354	0.0621352	1.01186	1.31809	-0.112733	-0.13538	1.90829	0.199057	0.272064	1.14724	0.197515
11717_1	11717	1	S	ENSP00000389445;ENSP00000355343;ENSP00000345308	859;859;859	GO:0007339;GO:0005671;GO:0005515	G protein-coupled receptor kinase 1 substrate motif;MAPKAPK2 kinase substrate motif	NA	-	-	NA	NA	FALSE	FALSE	FALSE	NA	TRUE	FALSE	FALSE	FALSE	38	49.95;45.17;45.17	119	1087	234	PF12478	no	780210	8	-0.150242	-0.317393	-0.832009	-0.748788	-0.480246	-0.620911	-0.510279	-0.724201	-0.968709	NA	-0.220425	NA	0.796888	-0.931556	0.175334	0.0733466	0.929779	0.942805	NA	-0.395759
11722_1	11722	1	S	ENSP00000389445;ENSP00000355343;ENSP00000345308	609;609;609	GO:0007339;GO:0005671;GO:0005515	Cdc2 kinase substrate motif;CDK kinase substrate motif;CDK1,2,4,6 kinase substrate motif;ERK1,2 kinase substrate motif;Growth associated histone HI kinase substrate motif;GSK-3, ERK1, ERK2, CDK5 substrate motif;MAPKAPK2 kinase substrate motif;MDC1 BRCT domain binding motif;Plk1 PBD domain binding motif;WW domain binding motif	NA	-	-	NA	NA	FALSE	FALSE	FALSE	NA	TRUE	FALSE	FALSE	FALSE	38	49.95;45.17;45.17	119	1087	234	PF12478	no	780210	8	-0.118626	-0.35827	-0.401644	-0.399235	0.0591829	-0.036792	0.0941954	-0.163362	-0.293439	-0.339994	-0.158155	-0.0469582	0.796888	-0.931556	0.175334	4.28065	0.0397483	0.0740196	-0.222292	-0.333489
11726_1	11726	1	S	ENSP00000389445;ENSP00000355343;ENSP00000345308	477;477;477	GO:0007339;GO:0005671;GO:0005515	Casein kinase II substrate motif;ERK1,2 kinase substrate motif;G protein-coupled receptor kinase 1 substrate motif;GSK3 kinase substrate motif;GSK-3, ERK1, ERK2, CDK5 substrate motif;WW domain binding motif	NA	-	-	NA	NA	FALSE	FALSE	FALSE	NA	TRUE	FALSE	FALSE	FALSE	38	49.95;45.17;45.17	119	1087	234	PF12478	no	780210	8	NA	0.0711948	0.00761222	NA	-0.408022	NA	NA	-0.426754	-0.253203	-0.252622	-0.223225	-0.174082	0.796888	-0.931555	0.175333	6.1277	0.024713	0.0507824	-0.349415	-0.398558
11736_1	11736	1	S	ENSP00000387911;ENSP00000345456;ENSP00000410525	619;573;558	GO:0090305;GO:0000184;GO:0009451;GO:0007292;GO:0006402;GO:0000289;GO:0000288;GO:0016071;GO:0016070;GO:0010467;GO:0005730;GO:0005829;GO:0005737;GO:0005634;GO:0003730;GO:0004518;GO:0019901;GO:0004535;GO:0046872;GO:0003676;GO:0005515;GO:0003723;GO:0000166	Calmodulin-dependent protein kinase II substrate motif;Chk1 kinase substrate motif;ERK1,2 kinase substrate motif;G protein-coupled receptor kinase 1 substrate motif;GSK3 kinase substrate motif;GSK-3, ERK1, ERK2, CDK5 substrate motif;PKA kinase substrate motif;PKC kinase substrate motif;WW domain binding motif	NA	-	-	NA	NA	FALSE	FALSE	FALSE	NA	FALSE	FALSE	FALSE	FALSE	17	23.47;27.32;25.09	30	639	71	PF04857;PF08675;PF01424	no	176350	3	-0.0791522	-0.0614115	-0.149666	-0.129426	-0.341899	-0.301109	-0.230215	-0.180215	-0.381861	-0.264589	-0.315116	-0.49166	0.373765	-0.47954	-1.16455	4.63064	0.0325371	0.063117	0.672886	0.849429
11736_2	11736	2	S	ENSP00000387911;ENSP00000345456;ENSP00000410525	619;573;558	GO:0090305;GO:0000184;GO:0009451;GO:0007292;GO:0006402;GO:0000289;GO:0000288;GO:0016071;GO:0016070;GO:0010467;GO:0005730;GO:0005829;GO:0005737;GO:0005634;GO:0003730;GO:0004518;GO:0019901;GO:0004535;GO:0046872;GO:0003676;GO:0005515;GO:0003723;GO:0000166	Calmodulin-dependent protein kinase II substrate motif;Chk1 kinase substrate motif;ERK1,2 kinase substrate motif;G protein-coupled receptor kinase 1 substrate motif;GSK3 kinase substrate motif;GSK-3, ERK1, ERK2, CDK5 substrate motif;PKA kinase substrate motif;PKC kinase substrate motif;WW domain binding motif	NA	-	-	NA	NA	FALSE	FALSE	FALSE	NA	FALSE	FALSE	FALSE	FALSE	17	23.47;27.32;25.09	30	639	71	PF04857;PF08675;PF01424	no	176350	3	1.72293	NA	1.37753	1.22501	1.08742	1.47126	1.17694	0.884667	1.56702	NA	1.63196	2.1779	0.373765	-0.479539	-1.16455	3.9759	0.0540022	0.0940864	3.34245	2.79651
11737_2	11737	2	S	ENSP00000387911;ENSP00000345456;ENSP00000410525	623;577;562	GO:0090305;GO:0000184;GO:0009451;GO:0007292;GO:0006402;GO:0000289;GO:0000288;GO:0016071;GO:0016070;GO:0010467;GO:0005730;GO:0005829;GO:0005737;GO:0005634;GO:0003730;GO:0004518;GO:0019901;GO:0004535;GO:0046872;GO:0003676;GO:0005515;GO:0003723;GO:0000166	Casein kinase II substrate motif;MAPKAPK2 kinase substrate motif	NA	-	-	NA	NA	FALSE	FALSE	FALSE	NA	FALSE	FALSE	FALSE	FALSE	17	23.47;27.32;25.09	30	639	71	PF04857;PF08675;PF01424	no	176350	3	1.72293	NA	1.37753	1.22501	1.08742	1.47126	1.17694	0.884667	1.56702	NA	1.63196	2.1779	0.373765	-0.47954	-1.16455	3.9759	0.0540022	0.0940864	3.34245	2.79651
1173_1	1173	1	S	ENSP00000230340	98	GO:0000462;GO:0001829;GO:0007565;GO:0007155;GO:0008283;GO:0001825;GO:0001701;GO:0045177;GO:0005730;GO:0043231;GO:0005737;GO:0005634;GO:0005515	BARD1 BRCT domain binding motif;Casein kinase II substrate motif	NA	-	+	FALSE	FALSE	TRUE	FALSE	FALSE	19	TRUE	FALSE	FALSE	FALSE	102	24.94	16	437	139	PF05291	no	847640	1	0.30565	0.347279	0.239398	0.180067	0.112029	-0.084614	0.328627	-0.095382	-0.00965653	-0.0609837	0.0179005	-0.18923	-0.56559	0.287278	0.0291109	4.47023	0.0356339	0.0679903	-0.218341	-0.0112104
11772_1	11772	1	S	ENSP00000407531;ENSP00000391732;ENSP00000345731	575;575;575	GO:1902305;GO:0001935;GO:0090004;GO:0019048;GO:0070830;GO:0043268;GO:0007163;GO:0030866;GO:0045930;GO:0007093;GO:0060022;GO:0050680;GO:0048745;GO:0048704;GO:0048608;GO:0042982;GO:0042391;GO:0042130;GO:0042110;GO:0032147;GO:0031579;GO:0030838;GO:0030432;GO:0008104;GO:0002369;GO:0001771;GO:0001658;GO:0007268;GO:0002088;GO:0016337;GO:0008284;GO:0072659;GO:0007015;GO:0007411;GO:0048729;GO:0001657;GO:…	Casein kinase II substrate motif;G protein-coupled receptor kinase 1 substrate motif;GSK3 kinase substrate motif;MAPKAPK2 kinase substrate motif;PKA kinase substrate motif;PKC kinase substrate motif	NA	-	+	TRUE	FALSE	FALSE	TRUE	TRUE	297	FALSE	TRUE	FALSE	FALSE	45	20.3;18.69;18.69	63	904	40	PF00625;PF00595;PF10608;PF09058;PF10600;PF07653;PF00018	no	17207	4	0.673485	NA	1.4617	1.34373	1.85748	1.94215	NA	1.52871	1.79306	1.77226	1.88978	NA	-0.0945559	-0.0626476	-0.212105	4.30736	0.0491405	0.0876282	NA	2.10189
11780_1	11780	1	S	ENSP00000345739;ENSP00000352516	715;731	GO:0090116;GO:0016458;GO:0071230;GO:0051573;GO:0051571;GO:0016568;GO:0010216;GO:0006306;GO:0010628;GO:0042127;GO:0045892;GO:0006351;GO:0000122;GO:0005657;GO:0005721;GO:0005634;GO:0009008;GO:0008327;GO:0003886;GO:0008134;GO:0008168;GO:0003682;GO:0003677;GO:0008270;GO:0005515;GO:0003723;GO:0010468;GO:0000792	Casein kinase I substrate motif;Cdc2 kinase substrate motif;CDK kinase substrate motif;CDK1,2,4,6 kinase substrate motif;DNA dependent Protein kinase substrate motif;ERK1,2 kinase substrate motif;Growth associated histone HI kinase substrate motif;GSK-3, ERK1, ERK2, CDK5 substrate motif;PKA kinase substrate motif;PKC kinase substrate motif;WW domain binding motif	MTOR	-	-	NA	NA	FALSE	FALSE	FALSE	NA	TRUE	FALSE	FALSE	FALSE	71	28.84;28.98	90	1616	282	PF00145;PF01426;PF12047;PF06464;PF02008	no	110860	8	0.38577	0.35573	0.0389338	-0.122549	0.0573666	0.0182277	0.0574257	0.298909	-0.616878	-0.422719	0.000368762	-0.4154	-0.0672631	-0.901244	0.390542	7.12338	0.00923858	0.0235815	-0.805942	-0.390173
11783_1	11783	1	S	ENSP00000345739;ENSP00000352516	954;970	GO:0090116;GO:0016458;GO:0071230;GO:0051573;GO:0051571;GO:0016568;GO:0010216;GO:0006306;GO:0010628;GO:0042127;GO:0045892;GO:0006351;GO:0000122;GO:0005657;GO:0005721;GO:0005634;GO:0009008;GO:0008327;GO:0003886;GO:0008134;GO:0008168;GO:0003682;GO:0003677;GO:0008270;GO:0005515;GO:0003723;GO:0010468;GO:0000792	Cdc2 kinase substrate motif;CDK kinase substrate motif;CDK1,2,4,6 kinase substrate motif;ERK1,2 kinase substrate motif;Growth associated histone HI kinase substrate motif;GSK-3, ERK1, ERK2, CDK5 substrate motif;MDC1 BRCT domain binding motif;PKA kinase substrate motif;PKC kinase substrate motif;Plk1 PBD domain binding motif;WW domain binding motif	NA	-	-	NA	NA	FALSE	FALSE	FALSE	NA	FALSE	FALSE	FALSE	FALSE	71	28.84;28.98	90	1616	282	PF00145;PF01426;PF12047;PF06464;PF02008	no	110860	8	NA	0.359237	-0.732553	-0.172849	-0.220253	-0.273249	-0.28696	0.321368	-0.774026	-0.671792	-0.365079	-0.410841	-0.0672633	-0.901244	0.390542	2.17077	0.160847	0.228369	-0.801382	-0.75562
11785_1	11785	1	S	ENSP00000345739;ENSP00000352516	127;127	GO:0090116;GO:0016458;GO:0071230;GO:0051573;GO:0051571;GO:0016568;GO:0010216;GO:0006306;GO:0010628;GO:0042127;GO:0045892;GO:0006351;GO:0000122;GO:0005657;GO:0005721;GO:0005634;GO:0009008;GO:0008327;GO:0003886;GO:0008134;GO:0008168;GO:0003682;GO:0003677;GO:0008270;GO:0005515;GO:0003723;GO:0010468;GO:0000792	Casein kinase I substrate motif;Cdc2 kinase substrate motif;CDK kinase substrate motif;CDK1,2,4,6 kinase substrate motif;ERK1,2 kinase substrate motif;G protein-coupled receptor kinase 1 substrate motif;GSK-3, ERK1, ERK2, CDK5 substrate motif;WW domain binding motif	NA	-	-	NA	NA	FALSE	FALSE	FALSE	NA	TRUE	TRUE	FALSE	FALSE	71	28.84;28.98	90	1616	282	PF00145;PF01426;PF12047;PF06464;PF02008	no	110860	8	-0.0371588	0.256225	-0.0387085	-0.34838	-0.303175	-0.379773	-0.112058	0.0054849	NA	-0.667291	-0.382601	-0.285995	-0.0672627	-0.901244	0.390542	2.39966	0.136886	0.200828	-0.676537	-0.773143
11793_1	11793	1	S	ENSP00000385555;ENSP00000379403	193;193	GO:0008645;GO:0007077;GO:0015758;GO:0010827;GO:0046907;GO:0019221;GO:0051028;GO:0005975;GO:0016032;GO:0000278;GO:0015031;GO:0044281;GO:0055085;GO:0005643;GO:0005654;GO:0031965;GO:0005515	Casein kinase I substrate motif;Casein kinase II substrate motif;ERK1,2 kinase substrate motif;GSK-3, ERK1, ERK2, CDK5 substrate motif;WW domain binding motif	NA	+	-	NA	NA	FALSE	FALSE	FALSE	NA	TRUE	FALSE	FALSE	FALSE	51	34.09;34.09	46	440	54	PF08911;PF00638	no	448770	2	-0.227078	-0.197727	-0.149307	-0.235064	-2.18294	-1.63157	-1.66788	-1.53914	-1.1118	-1.11043	-1.46235	-1.55641	0.195251	-0.507822	-0.149475	54.9189	9.76514e-07	3.22468e-05	-1.40694	-1.31288
11806_1	11806	1	S	ENSP00000431240;ENSP00000322419	102;102;76	GO:0019083;GO:0006415;GO:0000184;GO:0006413;GO:0019058;GO:0006414;GO:0006614;GO:0044267;GO:0016071;GO:0016070;GO:0010467;GO:0016032;GO:0006412;GO:0022625;GO:0005840;GO:0005622;GO:0005829;GO:0003735;GO:0003723	b-Adrenergic Receptor kinase substrate motif;Casein kinase II substrate motif;G protein-coupled receptor kinase 1 substrate motif;PKA kinase substrate motif;PKC kinase substrate motif	NA	-	-	NA	NA	FALSE	FALSE	FALSE	NA	TRUE	FALSE	FALSE	FALSE	76	53.04;53.04	25	115	33	PF00428	no	56080000	7	-0.577893	0.253697	-0.0190065	0.407758	0.0341293	-0.40523	0.58901	0.133322	-0.0285879	0.768149	-0.615637	-0.445142	0.578783	-0.21436	-1.6173	0.145575	0.866041	0.891215	1.17216	1.00166
11807_1	11807	1	S	ENSP00000431240;ENSP00000322419	105;105;79	GO:0019083;GO:0006415;GO:0000184;GO:0006413;GO:0019058;GO:0006414;GO:0006614;GO:0044267;GO:0016071;GO:0016070;GO:0010467;GO:0016032;GO:0006412;GO:0022625;GO:0005840;GO:0005622;GO:0005829;GO:0003735;GO:0003723	b-Adrenergic Receptor kinase substrate motif;Casein kinase II substrate motif;Pyruvate dehydrogenase kinase substrate motif	NA	-	-	NA	NA	FALSE	FALSE	FALSE	NA	TRUE	FALSE	FALSE	FALSE	76	53.04;53.04	25	115	33	PF00428	no	56080000	7	0.208919	0.142967	-0.0348713	0.368186	0.154209	-0.00209472	0.758894	0.601247	0.0304425	0.0619263	-0.488642	-0.51469	0.578784	-0.21436	-1.6173	5.01062	0.0263749	0.0533227	1.10261	1.12866
11813_1	11813	1	S	ENSP00000346067	43	GO:0006407;GO:0000461;GO:0019083;GO:0006415;GO:0000447;GO:0000184;GO:0006413;GO:0019058;GO:0006414;GO:0006614;GO:0044267;GO:0016071;GO:0016070;GO:0010467;GO:0016032;GO:0007155;GO:0006412;GO:0000028;GO:0030686;GO:0015935;GO:0005840;GO:0022627;GO:0005622;GO:0005829;GO:0005737;GO:0005886;GO:0005634;GO:0043022;GO:0043236;GO:0005055;GO:0003735;GO:0005515	Calmodulin-dependent protein kinase II substrate motif;Chk1 kinase substrate motif;PAK2 kinase substrate motif;PKA kinase substrate motif;PKC kinase substrate motif	NA	-	-	NA	NA	FALSE	FALSE	FALSE	NA	FALSE	FALSE	FALSE	FALSE	189	30.85	27	295	37	PF00318	no	53909000	1	0.39356	0.416131	0.102222	0.198478	1.0679	1.49066	1.49869	1.38446	1.12398	0.82456	1.01412	NA	0.750287	-0.88572	0.566467	34.7221	1.86527e-05	0.000255259	NA	0.447658
11817_1	11817	1	S	ENSP00000380819;ENSP00000452776;ENSP00000454168;ENSP00000453473;ENSP00000346112	32;32;32;32;23	GO:0071477;GO:0006810;GO:0001525;GO:0006811;GO:0055085;GO:0006813;GO:0016323;GO:0016020;GO:0005886;GO:0016021;GO:0015377;GO:0015379;GO:0005215	ERK1,2 kinase substrate motif;G protein-coupled receptor kinase 1 substrate motif;GSK3 kinase substrate motif;GSK-3, ERK1, ERK2, CDK5 substrate motif;WW domain binding motif	NA	-	-	NA	NA	FALSE	FALSE	FALSE	NA	TRUE	TRUE	FALSE	FALSE	5	4.32;4.26;4.26;4.26;4.12	44	1135	117	PF00324;PF03522	no	28047	2	1.26099	0.365354	0.918222	0.970662	0.545375	0.553692	0.506727	0.50593	0.624283	0.786724	0.500272	NA	0.540591	0.940495	0.200343	2.25857	0.15111	0.217005	NA	0.299928
11820_1	11820	1	S	ENSP00000346120	89	GO:0043330;GO:0009615;GO:0005730;GO:0005634;GO:0004004;GO:0004386;GO:0016787;GO:0008026;GO:0003725;GO:0003677;GO:0003676;GO:0005524;GO:0003723;GO:0005515	Casein kinase II substrate motif;ERK1,2 kinase substrate motif;Growth associated histone HI kinase substrate motif;GSK-3, ERK1, ERK2, CDK5 substrate motif;PKA kinase substrate motif;PKC kinase substrate motif;WW domain binding motif	NA	-	-	NA	NA	FALSE	FALSE	FALSE	NA	TRUE	FALSE	FALSE	FALSE	101	35.12	45	783	188	PF00270;PF08152;PF00271;PF04851	no	2402300	5	NA	0.529197	0.243585	0.158785	-0.500628	-0.483323	-0.751853	-0.566674	-0.29457	-0.386377	-0.323704	-0.222954	0.126825	-0.127897	1.36929	17.5978	0.000385736	0.00218115	-1.59225	-1.693
11821_1	11821	1	S	ENSP00000346120	13	GO:0043330;GO:0009615;GO:0005730;GO:0005634;GO:0004004;GO:0004386;GO:0016787;GO:0008026;GO:0003725;GO:0003677;GO:0003676;GO:0005524;GO:0003723;GO:0005515	b-Adrenergic Receptor kinase substrate motif;Casein kinase II substrate motif	NA	-	-	NA	NA	FALSE	FALSE	FALSE	NA	TRUE	FALSE	FALSE	FALSE	101	35.12	45	783	188	PF00270;PF08152;PF00271;PF04851	no	2402300	5	1.12782	0.791753	0.281696	0.128131	-0.23783	NA	-0.26246	-0.0112734	0.0297007	0.165691	0.972287	0.949046	0.126826	-0.127897	1.36929	3.84866	0.0543674	0.0944901	-0.420248	-0.397007
11822_1	11822	1	S	ENSP00000346120	121	GO:0043330;GO:0009615;GO:0005730;GO:0005634;GO:0004004;GO:0004386;GO:0016787;GO:0008026;GO:0003725;GO:0003677;GO:0003676;GO:0005524;GO:0003723;GO:0005515	BARD1 BRCT domain binding motif;Casein kinase I substrate motif;Casein kinase II substrate motif;DNA dependent Protein kinase substrate motif;G protein-coupled receptor kinase 1 substrate motif	NA	-	-	NA	NA	FALSE	FALSE	FALSE	NA	TRUE	FALSE	FALSE	FALSE	101	35.12	45	783	188	PF00270;PF08152;PF00271;PF04851	no	2402300	5	0.415721	0.366813	0.223332	0.248796	-0.269517	-0.167141	-0.39235	-0.270227	-0.428104	-0.432991	-0.2797	-0.28617	0.126825	-0.127898	1.36929	28.0648	3.11855e-05	0.000358021	-1.65547	-1.64899
11837_1	11837	1	S	ENSP00000346196	112	GO:0006120;GO:0044237;GO:0022904;GO:0044281;GO:0005747;GO:0005743;GO:0005739;GO:0005634;GO:0008137	Casein kinase II substrate motif;ERK1,2 kinase substrate motif;G protein-coupled receptor kinase 1 substrate motif;GSK3 kinase substrate motif;GSK-3, ERK1, ERK2, CDK5 substrate motif;PKA kinase substrate motif;PKC kinase substrate motif;WW domain binding motif	NA	-	-	NA	NA	FALSE	FALSE	FALSE	NA	FALSE	FALSE	FALSE	FALSE	15	63.21	30	473	315	NA	no	168500	4	0.621249	0.573686	1.12293	1.15892	0.0377292	0.199749	-0.000715231	-0.259052	0.848295	0.854223	0.52136	NA	-0.346738	0.103992	0.415649	15.0039	0.000739602	0.00349113	NA	0.105711
1183_1	1183	1	S	ENSP00000230685;ENSP00000367026	25;25	GO:0035691;GO:0019883;GO:0002792;GO:0045058;GO:0045581;GO:2000343;GO:0002906;GO:1902166;GO:0001516;GO:0001961;GO:0019886;GO:0090023;GO:0060907;GO:0043518;GO:0002830;GO:0043030;GO:0045582;GO:0030890;GO:0002606;GO:0070374;GO:0016064;GO:0045060;GO:0045059;GO:0048146;GO:0050731;GO:0006461;GO:0051085;GO:0006952;GO:0000187;GO:0006886;GO:0007165;GO:0019882;GO:0006955;GO:0043066;GO:0008283;GO:0035693;GO:…	Casein kinase I substrate motif;Casein kinase II substrate motif	NA	-	-	NA	NA	FALSE	FALSE	FALSE	NA	TRUE	FALSE	FALSE	FALSE	9	35;32.33	15	232	41	PF09307;PF08831	no	27936000	3	0.993335	0.835704	0.921716	0.733561	0.304087	0.116984	0.292903	0.0729834	1.64397	1.68083	1.53851	1.8756	-1.2133	0.0871223	-1.26449	96.9326	4.29409e-08	4.12137e-06	3.14009	2.803
1184_1	1184	1	S	ENSP00000230685;ENSP00000367026	8;8	GO:0035691;GO:0019883;GO:0002792;GO:0045058;GO:0045581;GO:2000343;GO:0002906;GO:1902166;GO:0001516;GO:0001961;GO:0019886;GO:0090023;GO:0060907;GO:0043518;GO:0002830;GO:0043030;GO:0045582;GO:0030890;GO:0002606;GO:0070374;GO:0016064;GO:0045060;GO:0045059;GO:0048146;GO:0050731;GO:0006461;GO:0051085;GO:0006952;GO:0000187;GO:0006886;GO:0007165;GO:0019882;GO:0006955;GO:0043066;GO:0008283;GO:0035693;GO:…	14-3-3 domain binding motif;Akt kinase substrate motif;Calmodulin-dependent protein kinase II substrate motif;Casein kinase II substrate motif;MAPKAPK1 kinase substrate motif;PKA kinase substrate motif;PKC kinase substrate motif;ZIP kinase substrate motif	NA	-	-	NA	NA	FALSE	FALSE	FALSE	NA	TRUE	FALSE	FALSE	FALSE	9	35;32.33	15	232	41	PF09307;PF08831	no	27936000	3	0.93482	1.16349	0.214836	0.389107	0.0156198	0.176097	0.645071	0.322702	1.89298	1.97217	1.97913	2.29349	-1.2133	0.087122	-1.26449	36.8935	7.89679e-06	0.000146624	3.55797	3.24362
1186_1	1186	1	S	ENSP00000230771;ENSP00000423616	67;42	GO:0006418;GO:0006427;GO:0010467;GO:0006412;GO:0005759;GO:0005737;GO:0005739;GO:0004812;GO:0004821;GO:0005524;GO:0000166	14-3-3 domain binding motif;Calmodulin-dependent protein kinase II substrate motif;ERK1,2 kinase substrate motif;GSK-3, ERK1, ERK2, CDK5 substrate motif;PKA kinase substrate motif;PKC kinase substrate motif;WW domain binding motif	NA	-	-	NA	NA	FALSE	FALSE	FALSE	NA	FALSE	TRUE	FALSE	FALSE	9	6.52;5.82	11	506	4	PF00587;PF03129	no	74619	1	-0.0240364	0.0639901	0.640895	0.426346	-0.020921	NA	-0.275602	-0.123433	0.419078	0.371225	0.181251	0.0545934	-0.319769	-0.495756	0.539213	3.41464	0.07055	0.117475	-0.484619	-0.357962
11884_1	11884	1	S	ENSP00000450246;ENSP00000446496;ENSP00000346442	123;123;123	GO:0006903;GO:0006906;GO:0030176;GO:0005789;GO:0005887;GO:0016021;GO:0005783	Casein kinase I substrate motif;Casein kinase II substrate motif;PKA kinase substrate motif	NA	-	+	TRUE	FALSE	TRUE	FALSE	FALSE	18	TRUE	TRUE	FALSE	FALSE	2	38.88;38.88;38.88	28	499	71	PF05781	no	17343000	18	-0.575512	-0.756832	-0.452773	-0.497385	NA	0.13352	-0.0183794	0.0917955	NA	0.0708613	-0.145985	-0.637174	0.43152	-0.346549	0.382871	6.50924	0.015674	0.0356548	-1.02004	-0.528856
11897_1	11897	1	S	ENSP00000450246;ENSP00000446496;ENSP00000346442	90;90;90	GO:0006903;GO:0006906;GO:0030176;GO:0005789;GO:0005887;GO:0016021;GO:0005783	14-3-3 domain binding motif;Calmodulin-dependent protein kinase II substrate motif;Casein kinase II substrate motif;ERK1,2 kinase substrate motif;GSK-3, ERK1, ERK2, CDK5 substrate motif;MAPKAPK2 kinase substrate motif;PKA kinase substrate motif;PKC kinase substrate motif;WW domain binding motif	NA	-	+	TRUE	FALSE	TRUE	FALSE	FALSE	51	TRUE	FALSE	FALSE	FALSE	2	38.88;38.88;38.88	28	499	71	PF05781	no	17343000	18	0.244873	0.342972	0.315972	0.427914	0.252086	0.146558	0.12794	0.14189	0.532919	0.524873	0.607268	0.413236	0.43152	-0.346549	0.382871	8.7719	0.00455674	0.0136786	0.0303648	0.224397
11897_2	11897	2	S	ENSP00000450246;ENSP00000446496;ENSP00000346442	90;90;90	GO:0006903;GO:0006906;GO:0030176;GO:0005789;GO:0005887;GO:0016021;GO:0005783	14-3-3 domain binding motif;Calmodulin-dependent protein kinase II substrate motif;Casein kinase II substrate motif;ERK1,2 kinase substrate motif;GSK-3, ERK1, ERK2, CDK5 substrate motif;MAPKAPK2 kinase substrate motif;PKA kinase substrate motif;PKC kinase substrate motif;WW domain binding motif	NA	-	+	TRUE	FALSE	TRUE	FALSE	FALSE	51	TRUE	FALSE	FALSE	FALSE	2	38.88;38.88;38.88	28	499	71	PF05781	no	17343000	18	0.128219	0.352949	0.263055	0.334413	0.0239976	0.190036	0.200463	0.347998	0.346381	0.433868	0.42329	-0.145534	0.43152	-0.346549	0.382871	0.213279	0.810952	0.846832	-0.528405	0.0404191
118_1	118	1	S	ENSP00000040738	1531	GO:0003677	Cdc2 kinase substrate motif;CDK kinase substrate motif;CDK1,2,4,6 kinase substrate motif;ERK1,2 kinase substrate motif;G protein-coupled receptor kinase 1 substrate motif;GSK-3, ERK1, ERK2, CDK5 substrate motif;WW domain binding motif	NA	-	-	NA	NA	FALSE	FALSE	FALSE	NA	TRUE	FALSE	FALSE	FALSE	5	9.99;52.64	103	3051	726	PF05205	no	12782	23	-0.867036	-0.70428	-0.748503	-0.625067	-0.556479	-0.708853	-0.901876	-0.641178	NA	-0.803674	-0.668365	-0.624505	0.231274	-0.280851	-1.23513	0.111855	0.895187	0.916862	0.610625	0.566765
11900_1	11900	1	S	ENSP00000450246;ENSP00000446496;ENSP00000346442	403;403;403	GO:0006903;GO:0006906;GO:0030176;GO:0005789;GO:0005887;GO:0016021;GO:0005783	14-3-3 domain binding motif;Akt kinase substrate motif;AMP-activated protein kinase 2 substrate motif;Calmodulin-dependent protein kinase II substrate motif;Casein kinase II substrate motif;DNA dependent Protein kinase substrate motif;MAPKAPK1 kinase substrate motif;p70 Ribosomal S6 kinase substrate motif;Phosphorylase kinase substrate motif;PKA kinase substrate motif;PKC epsilon kinase substrate…	NA	-	+	TRUE	FALSE	TRUE	FALSE	FALSE	262	TRUE	TRUE	FALSE	FALSE	2	38.88;38.88;38.88	28	499	71	PF05781	no	17343000	18	-0.00980507	NA	0.124921	0.204998	0.148562	NA	0.203232	0.122634	0.431361	0.432076	0.490026	0.323082	0.43152	-0.346549	0.382872	4.97078	0.0320024	0.0622729	-0.0597895	0.107154
11903_1	11903	1	S	ENSP00000450246;ENSP00000446496;ENSP00000346442	307;307;307	GO:0006903;GO:0006906;GO:0030176;GO:0005789;GO:0005887;GO:0016021;GO:0005783	14-3-3 domain binding motif;Akt kinase substrate motif;AMP-activated protein kinase 2 substrate motif;Calmodulin-dependent protein kinase II substrate motif;Casein kinase II substrate motif;MAPKAPK1 kinase substrate motif;p70 Ribosomal S6 kinase substrate motif;Phosphorylase kinase substrate motif;PKA kinase substrate motif;PKC kinase substrate motif	NA	-	+	TRUE	FALSE	TRUE	FALSE	FALSE	166	TRUE	TRUE	FALSE	FALSE	2	38.88;38.88;38.88	28	499	71	PF05781	no	17343000	18	1.06254	0.954073	0.82198	1.10912	1.161	0.985775	1.00284	0.9058	1.45022	1.43878	1.51211	1.47036	0.43152	-0.346549	0.382871	14.6392	0.00061893	0.003024	1.08749	1.12924
11908_1	11908	1	S	ENSP00000450246;ENSP00000446496;ENSP00000346442	388;388;388	GO:0006903;GO:0006906;GO:0030176;GO:0005789;GO:0005887;GO:0016021;GO:0005783	b-Adrenergic Receptor kinase substrate motif;Casein kinase II substrate motif;G protein-coupled receptor kinase 1 substrate motif;PKA kinase substrate motif;PKC kinase substrate motif	NA	-	+	TRUE	FALSE	TRUE	FALSE	FALSE	247	TRUE	TRUE	FALSE	FALSE	2	38.88;38.88;38.88	28	499	71	PF05781	no	17343000	18	-0.273896	-0.428895	-0.17238	-0.0991968	-0.0974152	-0.0734863	-0.21301	-0.342695	NA	0.369647	0.245872	0.0149505	0.43152	-0.346549	0.382871	6.40078	0.0144939	0.033599	-0.36792	-0.136999
11908_2	11908	2	S	ENSP00000450246;ENSP00000446496;ENSP00000346442	388;388;388	GO:0006903;GO:0006906;GO:0030176;GO:0005789;GO:0005887;GO:0016021;GO:0005783	b-Adrenergic Receptor kinase substrate motif;Casein kinase II substrate motif;G protein-coupled receptor kinase 1 substrate motif;PKA kinase substrate motif;PKC kinase substrate motif	NA	-	+	TRUE	FALSE	TRUE	FALSE	FALSE	247	TRUE	TRUE	FALSE	FALSE	2	38.88;38.88;38.88	28	499	71	PF05781	no	17343000	18	-0.120142	-0.068189	-0.107297	-0.0520273	NA	-0.0224648	-0.0683363	-0.10482	NA	0.628637	0.508335	0.479489	0.43152	-0.346549	0.382871	25.4126	0.000125793	0.000948398	0.0966172	0.125463
11909_2	11909	2	S	ENSP00000450246;ENSP00000446496;ENSP00000346442	391;391;391	GO:0006903;GO:0006906;GO:0030176;GO:0005789;GO:0005887;GO:0016021;GO:0005783	Casein kinase II substrate motif;DNA dependent Protein kinase substrate motif;G protein-coupled receptor kinase 1 substrate motif	NA	-	+	TRUE	FALSE	TRUE	FALSE	FALSE	250	TRUE	TRUE	FALSE	FALSE	2	38.88;38.88;38.88	28	499	71	PF05781	no	17343000	18	-0.120211	-0.068277	-0.107211	-0.0519309	NA	-0.0225695	-0.068243	-0.104734	NA	0.628294	0.508538	0.477868	0.43152	-0.346549	0.382872	25.3466	0.000127156	0.000956458	0.0949959	0.125666
11930_2	11930	2	S	ENSP00000433825;ENSP00000346634	237;237	GO:0000956;GO:0048255;GO:0030518;GO:0048026;GO:0030521;GO:0006367;GO:0000381;GO:0008380;GO:0006397;GO:0045893;GO:0045944;GO:0035145;GO:0043231;GO:0016592;GO:0005634;GO:0051219;GO:0030374;GO:0003712;GO:0046966;GO:0003713;GO:0042809;GO:0004872;GO:0001104;GO:0005524;GO:0005515	Casein kinase II substrate motif;PKA kinase substrate motif;PKC kinase substrate motif	NA	-	+	TRUE	FALSE	TRUE	FALSE	FALSE	36	TRUE	TRUE	FALSE	FALSE	88	65.65;65.65	174	955	465	NA	no	534890	31	1.26389	1.32645	1.44366	1.77817	0.331301	0.362668	0.452563	0.565435	NA	-0.887971	-0.168985	-0.26745	-0.317569	-0.3705	0.241426	17.2015	0.000424	0.00235259	-0.508876	-0.410411
11931_2	11931	2	S	ENSP00000433825;ENSP00000346634	240;240	GO:0000956;GO:0048255;GO:0030518;GO:0048026;GO:0030521;GO:0006367;GO:0000381;GO:0008380;GO:0006397;GO:0045893;GO:0045944;GO:0035145;GO:0043231;GO:0016592;GO:0005634;GO:0051219;GO:0030374;GO:0003712;GO:0046966;GO:0003713;GO:0042809;GO:0004872;GO:0001104;GO:0005524;GO:0005515	Casein kinase II substrate motif;G protein-coupled receptor kinase 1 substrate motif	NA	-	+	TRUE	FALSE	TRUE	FALSE	FALSE	39	TRUE	TRUE	FALSE	FALSE	88	65.65;65.65	174	955	465	NA	no	534890	31	1.16831	1.20232	1.42957	1.72184	0.503706	0.525369	0.530648	0.639895	NA	-0.5335	0.0849307	-0.128506	-0.317569	-0.3705	0.241427	14.7947	0.00078223	0.00363624	-0.369933	-0.156496
11932_1	11932	1	S	ENSP00000433825;ENSP00000346634	243;243	GO:0000956;GO:0048255;GO:0030518;GO:0048026;GO:0030521;GO:0006367;GO:0000381;GO:0008380;GO:0006397;GO:0045893;GO:0045944;GO:0035145;GO:0043231;GO:0016592;GO:0005634;GO:0051219;GO:0030374;GO:0003712;GO:0046966;GO:0003713;GO:0042809;GO:0004872;GO:0001104;GO:0005524;GO:0005515	Casein kinase II substrate motif;ERK1,2 kinase substrate motif;Growth associated histone HI kinase substrate motif;GSK-3, ERK1, ERK2, CDK5 substrate motif;PKA kinase substrate motif;PKC kinase substrate motif;WW domain binding motif	NA	-	+	TRUE	FALSE	TRUE	FALSE	FALSE	42	TRUE	TRUE	FALSE	FALSE	88	65.65;65.65	174	955	465	NA	no	534890	31	0.355694	0.265878	0.345784	0.350267	-0.252228	0.0791814	-0.417792	-0.283094	-0.147337	-0.420368	0.0615072	-0.114314	-0.317569	-0.3705	0.241427	11.1778	0.001851	0.00685859	-0.35574	-0.17992
11932_2	11932	2	S	ENSP00000433825;ENSP00000346634	243;243	GO:0000956;GO:0048255;GO:0030518;GO:0048026;GO:0030521;GO:0006367;GO:0000381;GO:0008380;GO:0006397;GO:0045893;GO:0045944;GO:0035145;GO:0043231;GO:0016592;GO:0005634;GO:0051219;GO:0030374;GO:0003712;GO:0046966;GO:0003713;GO:0042809;GO:0004872;GO:0001104;GO:0005524;GO:0005515	Casein kinase II substrate motif;ERK1,2 kinase substrate motif;Growth associated histone HI kinase substrate motif;GSK-3, ERK1, ERK2, CDK5 substrate motif;PKA kinase substrate motif;PKC kinase substrate motif;WW domain binding motif	NA	-	+	TRUE	FALSE	TRUE	FALSE	FALSE	42	TRUE	TRUE	FALSE	FALSE	88	65.65;65.65	174	955	465	NA	no	534890	31	1.23269	1.26594	1.42643	1.74093	0.301516	0.406998	0.477881	0.571372	NA	-0.669242	-0.0506669	-0.217474	-0.317568	-0.370499	0.241427	16.6871	0.000480562	0.00256169	-0.458901	-0.292094
11941_1	11941	1	S	ENSP00000433825;ENSP00000346634	377;377	GO:0000956;GO:0048255;GO:0030518;GO:0048026;GO:0030521;GO:0006367;GO:0000381;GO:0008380;GO:0006397;GO:0045893;GO:0045944;GO:0035145;GO:0043231;GO:0016592;GO:0005634;GO:0051219;GO:0030374;GO:0003712;GO:0046966;GO:0003713;GO:0042809;GO:0004872;GO:0001104;GO:0005524;GO:0005515	Casein kinase I substrate motif;Casein kinase II substrate motif;G protein-coupled receptor kinase 1 substrate motif;PKA kinase substrate motif;PKC kinase substrate motif;Pyruvate dehydrogenase kinase substrate motif	NA	-	+	TRUE	FALSE	TRUE	FALSE	FALSE	176	TRUE	TRUE	FALSE	FALSE	88	65.65;65.65	174	955	465	NA	no	534890	31	-0.509097	0.370846	-0.229168	-0.221547	-1.09183	-1.36476	-1.35147	-1.33575	-1.90879	-1.84725	-1.5718	-1.66124	-0.317569	-0.3705	0.241426	48.9892	1.79734e-06	5.0465e-05	-1.90266	-1.81322
11942_1	11942	1	S	ENSP00000433825;ENSP00000346634	379;379	GO:0000956;GO:0048255;GO:0030518;GO:0048026;GO:0030521;GO:0006367;GO:0000381;GO:0008380;GO:0006397;GO:0045893;GO:0045944;GO:0035145;GO:0043231;GO:0016592;GO:0005634;GO:0051219;GO:0030374;GO:0003712;GO:0046966;GO:0003713;GO:0042809;GO:0004872;GO:0001104;GO:0005524;GO:0005515	Casein kinase II substrate motif;PKA kinase substrate motif	NA	-	+	TRUE	FALSE	TRUE	FALSE	FALSE	178	TRUE	TRUE	FALSE	FALSE	88	65.65;65.65	174	955	465	NA	no	534890	31	0.503577	0.531049	0.470907	0.460781	-0.404227	-0.321841	-0.473355	-0.442963	-0.258745	-0.0530842	0.0349983	-0.029397	-0.317568	-0.3705	0.241427	52.9041	1.19314e-06	3.74345e-05	-0.270824	-0.206428
11943_1	11943	1	S	ENSP00000433825;ENSP00000346634	248;248	GO:0000956;GO:0048255;GO:0030518;GO:0048026;GO:0030521;GO:0006367;GO:0000381;GO:0008380;GO:0006397;GO:0045893;GO:0045944;GO:0035145;GO:0043231;GO:0016592;GO:0005634;GO:0051219;GO:0030374;GO:0003712;GO:0046966;GO:0003713;GO:0042809;GO:0004872;GO:0001104;GO:0005524;GO:0005515	14-3-3 domain binding motif;Calmodulin-dependent protein kinase II substrate motif;ERK1,2 kinase substrate motif;Growth associated histone HI kinase substrate motif;GSK-3, ERK1, ERK2, CDK5 substrate motif;PKA kinase substrate motif;PKC epsilon kinase substrate motif;PKC kinase substrate motif;WW domain binding motif	NA	-	+	TRUE	FALSE	TRUE	FALSE	FALSE	47	TRUE	TRUE	FALSE	FALSE	88	65.65;65.65	174	955	465	NA	no	534890	31	0.610663	0.416707	0.76704	0.67933	0.174107	0.343215	0.00936889	0.116976	0.442733	0.261805	0.385383	NA	-0.317569	-0.3705	0.241426	8.28814	0.00647598	0.0179509	NA	0.143957
11943_2	11943	2	S	ENSP00000433825;ENSP00000346634	248;248	GO:0000956;GO:0048255;GO:0030518;GO:0048026;GO:0030521;GO:0006367;GO:0000381;GO:0008380;GO:0006397;GO:0045893;GO:0045944;GO:0035145;GO:0043231;GO:0016592;GO:0005634;GO:0051219;GO:0030374;GO:0003712;GO:0046966;GO:0003713;GO:0042809;GO:0004872;GO:0001104;GO:0005524;GO:0005515	14-3-3 domain binding motif;Calmodulin-dependent protein kinase II substrate motif;ERK1,2 kinase substrate motif;Growth associated histone HI kinase substrate motif;GSK-3, ERK1, ERK2, CDK5 substrate motif;PKA kinase substrate motif;PKC epsilon kinase substrate motif;PKC kinase substrate motif;WW domain binding motif	NA	-	+	TRUE	FALSE	TRUE	FALSE	FALSE	47	TRUE	TRUE	FALSE	FALSE	88	65.65;65.65	174	955	465	NA	no	534890	31	0.110251	0.148148	0.00440783	0.0325402	-0.21081	-0.14284	-0.572348	-0.569703	-0.482387	-0.292431	0.110188	0.204234	-0.317569	-0.3705	0.241426	3.90542	0.0496468	0.0882158	-0.037192	-0.131238
11944_1	11944	1	S	ENSP00000433825;ENSP00000346634	253;253	GO:0000956;GO:0048255;GO:0030518;GO:0048026;GO:0030521;GO:0006367;GO:0000381;GO:0008380;GO:0006397;GO:0045893;GO:0045944;GO:0035145;GO:0043231;GO:0016592;GO:0005634;GO:0051219;GO:0030374;GO:0003712;GO:0046966;GO:0003713;GO:0042809;GO:0004872;GO:0001104;GO:0005524;GO:0005515	ERK1,2 kinase substrate motif;G protein-coupled receptor kinase 1 substrate motif;Growth associated histone HI kinase substrate motif;GSK3 kinase substrate motif;GSK-3, ERK1, ERK2, CDK5 substrate motif;WW domain binding motif	NA	-	+	TRUE	FALSE	TRUE	FALSE	FALSE	52	TRUE	TRUE	FALSE	FALSE	88	65.65;65.65	174	955	465	NA	no	534890	31	-0.0479089	-0.00592844	-0.0741053	0.034715	-0.619039	-0.844067	-0.994769	-0.970208	-1.06874	-1.15404	-1.05564	NA	-0.317569	-0.370499	0.241426	43.3961	6.42427e-06	0.000124547	NA	-1.29707
11944_2	11944	2	S	ENSP00000433825;ENSP00000346634	253;253	GO:0000956;GO:0048255;GO:0030518;GO:0048026;GO:0030521;GO:0006367;GO:0000381;GO:0008380;GO:0006397;GO:0045893;GO:0045944;GO:0035145;GO:0043231;GO:0016592;GO:0005634;GO:0051219;GO:0030374;GO:0003712;GO:0046966;GO:0003713;GO:0042809;GO:0004872;GO:0001104;GO:0005524;GO:0005515	ERK1,2 kinase substrate motif;G protein-coupled receptor kinase 1 substrate motif;Growth associated histone HI kinase substrate motif;GSK3 kinase substrate motif;GSK-3, ERK1, ERK2, CDK5 substrate motif;WW domain binding motif	NA	-	+	TRUE	FALSE	TRUE	FALSE	FALSE	52	TRUE	TRUE	FALSE	FALSE	88	65.65;65.65	174	955	465	NA	no	534890	31	0.110251	0.148148	0.00440783	0.0325402	-0.21081	-0.14284	-0.572348	-0.569703	-0.482387	-0.292431	0.110188	0.204234	-0.317569	-0.3705	0.241426	3.90542	0.0496468	0.0882158	-0.0371923	-0.131238
11945_1	11945	1	S	ENSP00000433825;ENSP00000346634	939;939	GO:0000956;GO:0048255;GO:0030518;GO:0048026;GO:0030521;GO:0006367;GO:0000381;GO:0008380;GO:0006397;GO:0045893;GO:0045944;GO:0035145;GO:0043231;GO:0016592;GO:0005634;GO:0051219;GO:0030374;GO:0003712;GO:0046966;GO:0003713;GO:0042809;GO:0004872;GO:0001104;GO:0005524;GO:0005515	Casein kinase I substrate motif;Casein kinase II substrate motif;PKA kinase substrate motif;PKC kinase substrate motif	NA	-	+	TRUE	FALSE	TRUE	FALSE	FALSE	738	TRUE	FALSE	FALSE	FALSE	88	65.65;65.65	174	955	465	NA	no	534890	31	-0.441472	-0.588947	-0.499187	-0.419629	-0.992097	-0.883866	-0.949881	-0.94517	-0.689738	-0.956312	-0.899483	NA	-0.317569	-0.370499	0.241426	12.9447	0.00131894	0.00539346	NA	-1.14091
11946_1	11946	1	S	ENSP00000433825;ENSP00000346634	939;939	GO:0000956;GO:0048255;GO:0030518;GO:0048026;GO:0030521;GO:0006367;GO:0000381;GO:0008380;GO:0006397;GO:0045893;GO:0045944;GO:0035145;GO:0043231;GO:0016592;GO:0005634;GO:0051219;GO:0030374;GO:0003712;GO:0046966;GO:0003713;GO:0042809;GO:0004872;GO:0001104;GO:0005524;GO:0005515	b-Adrenergic Receptor kinase substrate motif;Casein kinase I substrate motif;Casein kinase II substrate motif	NA	-	+	TRUE	FALSE	TRUE	FALSE	FALSE	738	TRUE	FALSE	FALSE	FALSE	88	65.65;65.65	174	955	465	NA	no	534890	31	0.17516	0.0321375	0.370333	0.270015	-0.219876	-0.239379	-0.38792	-0.297607	-0.200915	-0.102441	-0.158316	-0.249267	-0.317569	-0.3705	0.241426	14.9091	0.000572777	0.00284563	-0.490694	-0.399742
11947_1	11947	1	S	ENSP00000433825;ENSP00000346634	444;444	GO:0000956;GO:0048255;GO:0030518;GO:0048026;GO:0030521;GO:0006367;GO:0000381;GO:0008380;GO:0006397;GO:0045893;GO:0045944;GO:0035145;GO:0043231;GO:0016592;GO:0005634;GO:0051219;GO:0030374;GO:0003712;GO:0046966;GO:0003713;GO:0042809;GO:0004872;GO:0001104;GO:0005524;GO:0005515	14-3-3 domain binding motif;b-Adrenergic Receptor kinase substrate motif;Calmodulin-dependent protein kinase II substrate motif;Casein kinase II substrate motif;G protein-coupled receptor kinase 1 substrate motif;MAPKAPK1 kinase substrate motif;PKA kinase substrate motif;PKC epsilon kinase substrate motif;PKC kinase substrate motif;Pyruvate dehydrogenase kinase substrate motif	NA	-	+	TRUE	FALSE	TRUE	FALSE	FALSE	243	TRUE	TRUE	FALSE	FALSE	88	65.65;65.65	174	955	465	NA	no	534890	31	1.04829	NA	0.765562	0.785204	-0.995418	-0.652068	-0.176566	-0.236545	NA	-0.389569	-0.583948	-1.03097	-0.317568	-0.3705	0.241427	26.9675	9.82313e-05	0.000800392	-1.2724	-0.825374
11948_1	11948	1	S	ENSP00000433825;ENSP00000346634	698;698	GO:0000956;GO:0048255;GO:0030518;GO:0048026;GO:0030521;GO:0006367;GO:0000381;GO:0008380;GO:0006397;GO:0045893;GO:0045944;GO:0035145;GO:0043231;GO:0016592;GO:0005634;GO:0051219;GO:0030374;GO:0003712;GO:0046966;GO:0003713;GO:0042809;GO:0004872;GO:0001104;GO:0005524;GO:0005515	Casein kinase I substrate motif;Casein kinase II substrate motif;ERK1,2 kinase substrate motif;G protein-coupled receptor kinase 1 substrate motif;Growth associated histone HI kinase substrate motif;GSK-3, ERK1, ERK2, CDK5 substrate motif;PKA kinase substrate motif;PKC kinase substrate motif;WW domain binding motif	NA	-	+	TRUE	FALSE	TRUE	FALSE	FALSE	497	TRUE	TRUE	FALSE	FALSE	88	65.65;65.65	174	955	465	NA	no	534890	31	NA	0.184531	0.289008	0.254977	-0.177345	-0.0356869	-0.372079	-0.330827	-0.0893893	-0.132719	-0.00926878	-0.11188	-0.317569	-0.370499	0.241427	8.59208	0.00574774	0.0163783	-0.353306	-0.250695
11949_1	11949	1	S	ENSP00000433825;ENSP00000346634	682;682	GO:0000956;GO:0048255;GO:0030518;GO:0048026;GO:0030521;GO:0006367;GO:0000381;GO:0008380;GO:0006397;GO:0045893;GO:0045944;GO:0035145;GO:0043231;GO:0016592;GO:0005634;GO:0051219;GO:0030374;GO:0003712;GO:0046966;GO:0003713;GO:0042809;GO:0004872;GO:0001104;GO:0005524;GO:0005515	Casein kinase II substrate motif;ERK1,2 kinase substrate motif;GSK-3, ERK1, ERK2, CDK5 substrate motif;WW domain binding motif	NA	-	+	TRUE	FALSE	TRUE	FALSE	FALSE	481	TRUE	TRUE	FALSE	FALSE	88	65.65;65.65	174	955	465	NA	no	534890	31	0.443534	0.465597	0.597749	0.529992	0.107487	0.0786677	-0.132518	0.0241817	0.0266286	0.0930733	0.199524	0.0201223	-0.317569	-0.3705	0.241426	17.489	0.000286131	0.00173867	-0.221304	-0.0419016
11951_2	11951	2	S	ENSP00000433825;ENSP00000346634	332;332	GO:0000956;GO:0048255;GO:0030518;GO:0048026;GO:0030521;GO:0006367;GO:0000381;GO:0008380;GO:0006397;GO:0045893;GO:0045944;GO:0035145;GO:0043231;GO:0016592;GO:0005634;GO:0051219;GO:0030374;GO:0003712;GO:0046966;GO:0003713;GO:0042809;GO:0004872;GO:0001104;GO:0005524;GO:0005515	ERK1,2 kinase substrate motif;Growth associated histone HI kinase substrate motif;GSK-3, ERK1, ERK2, CDK5 substrate motif;PKA kinase substrate motif;PKC kinase substrate motif;WW domain binding motif	NA	-	+	TRUE	FALSE	TRUE	FALSE	FALSE	131	TRUE	TRUE	FALSE	FALSE	88	65.65;65.65	174	955	465	NA	no	534890	31	0.155223	0.0950775	0.47696	0.367079	NA	-0.0502313	-0.518197	-0.30862	-0.120325	-0.0124079	-0.146714	0.321092	-0.317569	-0.3705	0.241426	5.14013	0.0267581	0.0539969	0.0796659	-0.38814
11952_1	11952	1	S	ENSP00000433825;ENSP00000346634	320;320	GO:0000956;GO:0048255;GO:0030518;GO:0048026;GO:0030521;GO:0006367;GO:0000381;GO:0008380;GO:0006397;GO:0045893;GO:0045944;GO:0035145;GO:0043231;GO:0016592;GO:0005634;GO:0051219;GO:0030374;GO:0003712;GO:0046966;GO:0003713;GO:0042809;GO:0004872;GO:0001104;GO:0005524;GO:0005515	Casein kinase II substrate motif;ERK1, ERK2, SAPK, CDK5 and GSK3 kinase substrate motif;ERK1,2 kinase substrate motif;G protein-coupled receptor kinase 1 substrate motif;Growth associated histone HI kinase substrate motif;GSK-3, ERK1, ERK2, CDK5 substrate motif;WW domain binding motif	NA	-	+	TRUE	FALSE	TRUE	FALSE	FALSE	119	TRUE	TRUE	FALSE	FALSE	88	65.65;65.65	174	955	465	NA	no	534890	31	-0.277529	0.192855	0.346156	0.331815	-0.312515	-0.010143	-0.217973	-0.360985	0.0712584	0.0134498	0.107929	-0.499689	-0.317568	-0.370499	0.241427	2.42741	0.130562	0.194085	-0.741116	-0.133498
11952_2	11952	2	S	ENSP00000433825;ENSP00000346634	320;320	GO:0000956;GO:0048255;GO:0030518;GO:0048026;GO:0030521;GO:0006367;GO:0000381;GO:0008380;GO:0006397;GO:0045893;GO:0045944;GO:0035145;GO:0043231;GO:0016592;GO:0005634;GO:0051219;GO:0030374;GO:0003712;GO:0046966;GO:0003713;GO:0042809;GO:0004872;GO:0001104;GO:0005524;GO:0005515	Casein kinase II substrate motif;ERK1, ERK2, SAPK, CDK5 and GSK3 kinase substrate motif;ERK1,2 kinase substrate motif;G protein-coupled receptor kinase 1 substrate motif;Growth associated histone HI kinase substrate motif;GSK-3, ERK1, ERK2, CDK5 substrate motif;WW domain binding motif	NA	-	+	TRUE	FALSE	TRUE	FALSE	FALSE	119	TRUE	TRUE	FALSE	FALSE	88	65.65;65.65	174	955	465	NA	no	534890	31	0.155223	0.0950775	0.47696	0.367079	NA	-0.0502313	-0.518197	-0.30862	-0.120325	-0.0124079	-0.146714	0.321092	-0.317569	-0.370499	0.241427	5.14013	0.0267581	0.0539969	0.0796652	-0.388141
11955_1	11955	1	S	ENSP00000433825;ENSP00000346634	590;590	GO:0000956;GO:0048255;GO:0030518;GO:0048026;GO:0030521;GO:0006367;GO:0000381;GO:0008380;GO:0006397;GO:0045893;GO:0045944;GO:0035145;GO:0043231;GO:0016592;GO:0005634;GO:0051219;GO:0030374;GO:0003712;GO:0046966;GO:0003713;GO:0042809;GO:0004872;GO:0001104;GO:0005524;GO:0005515	14-3-3 domain binding motif;b-Adrenergic Receptor kinase substrate motif;Calmodulin-dependent protein kinase II substrate motif;Casein kinase II substrate motif;MAPKAPK2 kinase substrate motif;PKA kinase substrate motif;PKC kinase substrate motif	NA	-	+	TRUE	FALSE	TRUE	FALSE	FALSE	389	FALSE	TRUE	FALSE	FALSE	88	65.65;65.65	174	955	465	NA	no	534890	31	0.149907	0.157354	0.120244	0.121178	-0.423726	-0.387022	-0.314568	-0.29031	-0.398825	-0.408194	-0.600781	NA	-0.317568	-0.3705	0.241426	24.5666	9.1365e-05	0.000763015	NA	-0.842207
11958_1	11958	1	S	ENSP00000433825;ENSP00000346634	468;468	GO:0000956;GO:0048255;GO:0030518;GO:0048026;GO:0030521;GO:0006367;GO:0000381;GO:0008380;GO:0006397;GO:0045893;GO:0045944;GO:0035145;GO:0043231;GO:0016592;GO:0005634;GO:0051219;GO:0030374;GO:0003712;GO:0046966;GO:0003713;GO:0042809;GO:0004872;GO:0001104;GO:0005524;GO:0005515	Casein kinase I substrate motif;PKA kinase substrate motif;PKC kinase substrate motif	NA	-	+	TRUE	FALSE	TRUE	FALSE	FALSE	267	TRUE	TRUE	FALSE	FALSE	88	65.65;65.65	174	955	465	NA	no	534890	31	-0.973061	-0.646405	-0.649747	-0.632494	-0.382257	-0.710228	-0.792916	-0.978711	-0.386849	-0.714075	-0.250712	NA	-0.317569	-0.3705	0.241427	1.77241	0.215528	0.290794	NA	-0.492139
11961_1	11961	1	S	ENSP00000433825;ENSP00000346634	619;619	GO:0000956;GO:0048255;GO:0030518;GO:0048026;GO:0030521;GO:0006367;GO:0000381;GO:0008380;GO:0006397;GO:0045893;GO:0045944;GO:0035145;GO:0043231;GO:0016592;GO:0005634;GO:0051219;GO:0030374;GO:0003712;GO:0046966;GO:0003713;GO:0042809;GO:0004872;GO:0001104;GO:0005524;GO:0005515	ATM kinase substrate motif;Casein kinase II substrate motif;DNA dependent Protein kinase substrate motif;G protein-coupled receptor kinase 1 substrate motif;PKA kinase substrate motif;PKC kinase substrate motif	NA	-	+	TRUE	FALSE	TRUE	FALSE	FALSE	418	TRUE	TRUE	FALSE	FALSE	88	65.65;65.65	174	955	465	NA	no	534890	31	1.31814	NA	1.16403	1.11279	0.704075	0.673027	0.415408	NA	NA	0.83586	0.934737	0.904191	-0.317569	-0.3705	0.241426	8.05132	0.0100769	0.0251305	0.662765	0.693311
11968_2	11968	2	S	ENSP00000433825;ENSP00000346634	406;406	GO:0000956;GO:0048255;GO:0030518;GO:0048026;GO:0030521;GO:0006367;GO:0000381;GO:0008380;GO:0006397;GO:0045893;GO:0045944;GO:0035145;GO:0043231;GO:0016592;GO:0005634;GO:0051219;GO:0030374;GO:0003712;GO:0046966;GO:0003713;GO:0042809;GO:0004872;GO:0001104;GO:0005524;GO:0005515	ATM kinase substrate motif;Casein kinase II substrate motif;DNA dependent Protein kinase substrate motif;NIMA kinase substrate motif;PKA kinase substrate motif;PKC kinase substrate motif	NA	-	+	TRUE	FALSE	TRUE	FALSE	FALSE	205	TRUE	TRUE	FALSE	FALSE	88	65.65;65.65	174	955	465	NA	no	534890	31	0.61119	NA	0.621934	0.530305	-0.169272	NA	-0.0688191	-0.127996	NA	0.216702	0.260379	0.270322	-0.317569	-0.3705	0.241427	24.1605	0.000252677	0.00157055	0.0288955	0.0189527
11969_2	11969	2	S	ENSP00000433825;ENSP00000346634	408;408	GO:0000956;GO:0048255;GO:0030518;GO:0048026;GO:0030521;GO:0006367;GO:0000381;GO:0008380;GO:0006397;GO:0045893;GO:0045944;GO:0035145;GO:0043231;GO:0016592;GO:0005634;GO:0051219;GO:0030374;GO:0003712;GO:0046966;GO:0003713;GO:0042809;GO:0004872;GO:0001104;GO:0005524;GO:0005515	Cdc2 kinase substrate motif;CDK kinase substrate motif;CDK1,2,4,6 kinase substrate motif;ERK1,2 kinase substrate motif;Growth associated histone HI kinase substrate motif;GSK-3, ERK1, ERK2, CDK5 substrate motif;PKA kinase substrate motif;PKC kinase substrate motif;WW domain binding motif	NA	-	+	TRUE	FALSE	TRUE	FALSE	FALSE	207	TRUE	TRUE	FALSE	FALSE	88	65.65;65.65	174	955	465	NA	no	534890	31	0.61119	NA	0.621934	0.530305	-0.169272	NA	-0.0688191	-0.127996	NA	0.216702	0.260379	0.270322	-0.317569	-0.370499	0.241427	24.1605	0.000252677	0.00157055	0.0288954	0.0189526
11974_1	11974	1	S	ENSP00000346694	256	GO:0050658;GO:0048025;GO:0000398;GO:0008380;GO:0006397;GO:0010467;GO:0071013;GO:0030529;GO:0005681;GO:0005654;GO:0005730;GO:0005737;GO:0005634;GO:0097157;GO:0043047;GO:0003676;GO:0005515;GO:0003723;GO:0000166	Casein kinase II substrate motif;ERK1,2 kinase substrate motif;GSK-3, ERK1, ERK2, CDK5 substrate motif;WW domain binding motif	NA	-	-	NA	NA	FALSE	FALSE	FALSE	NA	TRUE	TRUE	FALSE	FALSE	147	38.53	77	353	56	PF00076;PF11627	no	33691000	10	0.101608	0.0359955	0.236872	0.429236	-0.506887	NA	-0.440053	-0.420525	0.125328	0.159663	0.124473	NA	-0.264022	0.390805	0.384833	11.5153	0.00260458	0.00886427	NA	-0.26036
11975_1	11975	1	S	ENSP00000346694	225	GO:0050658;GO:0048025;GO:0000398;GO:0008380;GO:0006397;GO:0010467;GO:0071013;GO:0030529;GO:0005681;GO:0005654;GO:0005730;GO:0005737;GO:0005634;GO:0097157;GO:0043047;GO:0003676;GO:0005515;GO:0003723;GO:0000166		NA	-	-	NA	NA	FALSE	FALSE	FALSE	NA	TRUE	FALSE	FALSE	FALSE	147	38.53	77	353	56	PF00076;PF11627	no	33691000	10	0.462601	NA	0.833015	0.577306	0.30952	0.215884	-0.0697847	0.190539	0.844114	0.916224	1.02384	NA	-0.264022	0.390805	0.384833	16.8723	0.000645606	0.00312907	NA	0.639002
11976_1	11976	1	S	ENSP00000346694	221	GO:0050658;GO:0048025;GO:0000398;GO:0008380;GO:0006397;GO:0010467;GO:0071013;GO:0030529;GO:0005681;GO:0005654;GO:0005730;GO:0005737;GO:0005634;GO:0097157;GO:0043047;GO:0003676;GO:0005515;GO:0003723;GO:0000166	b-Adrenergic Receptor kinase substrate motif	NA	-	-	NA	NA	FALSE	FALSE	FALSE	NA	TRUE	FALSE	FALSE	FALSE	147	38.53	77	353	56	PF00076;PF11627	no	33691000	10	-1.12672	-1.22429	-0.710958	-0.754128	-0.447854	-0.567553	-1.16139	-1.13523	-0.711021	-0.607913	-0.254202	NA	-0.264022	0.390805	0.384832	2.02616	0.178552	0.248311	NA	-0.639034
11977_1	11977	1	S	ENSP00000346694	149	GO:0050658;GO:0048025;GO:0000398;GO:0008380;GO:0006397;GO:0010467;GO:0071013;GO:0030529;GO:0005681;GO:0005654;GO:0005730;GO:0005737;GO:0005634;GO:0097157;GO:0043047;GO:0003676;GO:0005515;GO:0003723;GO:0000166	Casein kinase I substrate motif;PKA kinase substrate motif;PKC kinase substrate motif	NA	-	-	NA	NA	FALSE	FALSE	FALSE	NA	FALSE	TRUE	FALSE	FALSE	147	38.53	77	353	56	PF00076;PF11627	no	33691000	10	2.54037	2.59193	2.69268	2.60562	1.12016	2.56265	2.18306	2.52086	3.11707	2.82291	2.30937	2.48052	-0.264022	0.390805	0.384833	2.57176	0.117941	0.177839	2.09569	1.92454
11981_1	11981	1	S	ENSP00000346762	909	GO:0019048;GO:0031047;GO:0006355;GO:0006351;GO:0016442;GO:0042470;GO:0005739;GO:0005737;GO:0005634;GO:0003712;GO:0004518;GO:0016788;GO:0003676;GO:0005515		NA	-	-	NA	NA	FALSE	FALSE	FALSE	NA	FALSE	FALSE	FALSE	FALSE	74	17.14	76	910	45	PF00565;PF00567	no	6337200	7	-1.11114	-1.28353	-1.58105	-1.49882	-1.04178	-1.16616	-1.40545	-1.30213	-3.65605	-1.70359	-1.80437	-2.1174	-0.52604	0.389884	0.442473	5.91455	0.0164579	0.0370194	-2.55987	-2.24685
11984_1	11984	1	S	ENSP00000346762	426	GO:0019048;GO:0031047;GO:0006355;GO:0006351;GO:0016442;GO:0042470;GO:0005739;GO:0005737;GO:0005634;GO:0003712;GO:0004518;GO:0016788;GO:0003676;GO:0005515	14-3-3 domain binding motif;Calmodulin-dependent protein kinase II substrate motif;Calmodulin-dependent protein kinase IV substrate motif;Casein kinase II substrate motif;ERK1,2 kinase substrate motif;GSK-3, ERK1, ERK2, CDK5 substrate motif;PKA kinase substrate motif;PKC kinase substrate motif;WW domain binding motif	NA	-	-	NA	NA	FALSE	FALSE	FALSE	NA	FALSE	TRUE	FALSE	FALSE	74	17.14	76	910	45	PF00565;PF00567	no	6337200	7	-0.177182	0.142803	-0.280005	-0.206797	-0.0641932	0.0115915	NA	0.0654247	-0.338584	-0.369655	-0.00246361	NA	-0.526041	0.389884	0.442473	1.40354	0.290626	0.368459	NA	-0.444936
11993_1	11993	1	S	ENSP00000354034;ENSP00000346976;ENSP00000354575;ENSP00000472569	490;510;442;491	GO:0019216;GO:0001889;GO:0009790;GO:0034362;GO:0034361;GO:0042627;GO:0005886;GO:0016021;GO:0005515	14-3-3 domain binding motif;Akt kinase substrate motif;Calmodulin-dependent protein kinase II substrate motif;MAPKAPK1 kinase substrate motif;p70 Ribosomal S6 kinase substrate motif;Phosphorylase kinase substrate motif;PKA kinase substrate motif;PKC kinase substrate motif	NA	-	+	FALSE	FALSE	TRUE	FALSE	FALSE	NA	TRUE	NA	NA	FALSE	22	19.87;19.41;25.13;20.16	75	581	244	PF05624;	no	16214	12	-1.2304	-1.45459	-1.43417	-1.3824	-0.0358442	-0.0227425	0.136082	-0.140548	0.678687	0.844651	0.688104	0.695685	0.480332	0.365037	-0.24808	228.729	3.17045e-10	1.72103e-07	0.943765	0.936184
1199_1	1199	1	S	ENSP00000231368;ENSP00000379117	91;77	GO:0002480;GO:0030163;GO:0007267;GO:0007565;GO:0042590;GO:0002474;GO:0000209;GO:0006508;GO:0031905;GO:0005765;GO:0030659;GO:0005622;GO:0048471;GO:0005829;GO:0005576;GO:0005887;GO:0005886;GO:0016020;GO:0008237;GO:0004177;GO:0008270;GO:0005515	Casein kinase II substrate motif;PKA kinase substrate motif;PKC kinase substrate motif	NA	-	+	TRUE	FALSE	FALSE	FALSE	FALSE	639	FALSE	TRUE	FALSE	FALSE	19	4.49;4.15	20	1025	18	PF01433	no	979570	3	0.153173	0.717937	0.11885	-0.0567111	-0.400717	-0.384174	-0.314949	-0.263854	0.280465	0.340139	0.454722	0.46136	-0.24837	0.632588	0.363798	12.7214	0.00110758	0.00473027	0.0975616	0.0909242
12000_1	12000	1	S	ENSP00000354034;ENSP00000346976;ENSP00000354575;ENSP00000472569	623;643;575;624	GO:0019216;GO:0001889;GO:0009790;GO:0034362;GO:0034361;GO:0042627;GO:0005886;GO:0016021;GO:0005515	Casein kinase II substrate motif	NA	-	+	FALSE	FALSE	TRUE	FALSE	FALSE	NA	TRUE	NA	NA	FALSE	22	19.87;19.41;25.13;20.16	75	581	244	PF05624;	no	16214	12	-1.3934	-1.35406	-1.33174	-1.43569	0.0709814	0.233825	0.115193	-0.562678	0.984737	1.1035	1.41773	1.29247	0.480331	0.365037	-0.248079	124.281	1.05566e-08	1.56285e-06	1.54055	1.66581
12003_1	12003	1	S	ENSP00000354034;ENSP00000346976;ENSP00000354575;ENSP00000472569	510;530;462;511	GO:0019216;GO:0001889;GO:0009790;GO:0034362;GO:0034361;GO:0042627;GO:0005886;GO:0016021;GO:0005515	14-3-3 domain binding motif;Calmodulin-dependent protein kinase II substrate motif;Casein kinase II substrate motif;PKA kinase substrate motif;PKC kinase substrate motif;Pyruvate dehydrogenase kinase substrate motif	NA	-	+	FALSE	FALSE	TRUE	FALSE	FALSE	NA	TRUE	NA	NA	FALSE	22	19.87;19.41;25.13;20.16	75	581	244	PF05624;	no	16214	12	-1.13903	-1.40922	-1.36763	-1.39729	-0.248353	-0.140553	0.0350968	-0.116806	1.07286	1.05726	0.882097	0.927083	0.480331	0.365038	-0.24808	238.018	2.5164e-10	1.63918e-07	1.17516	1.13018
1200_1	1200	1	S	ENSP00000231498;ENSP00000371265;ENSP00000422019	992;933;928	GO:0008645;GO:0007077;GO:0006998;GO:0086014;GO:0006406;GO:0015758;GO:0010827;GO:0019221;GO:0006606;GO:0005975;GO:0016032;GO:0000278;GO:0044281;GO:0055085;GO:0005635;GO:0005643;GO:0031965;GO:0017056;GO:0005215;GO:0005515;GO:0006913	Casein kinase II substrate motif;ERK1,2 kinase substrate motif;G protein-coupled receptor kinase 1 substrate motif;GSK-3, ERK1, ERK2, CDK5 substrate motif;WW domain binding motif	NA	-	-	NA	NA	FALSE	FALSE	FALSE	NA	TRUE	FALSE	FALSE	FALSE	24	12.08;11.79;12.21	33	1391	28	PF03177;PF08801	no	372130	3	0.105807	0.170984	0.735363	0.531803	-0.333636	NA	-0.400783	-0.305379	-0.00225079	0.116412	-0.220679	-0.224003	0.1074	0.430256	0.212677	9.32321	0.00435839	0.0132172	-0.43668	-0.433356
12020_1	12020	1	S	ENSP00000347005	18	GO:0006376;GO:0016607;GO:0005685;GO:0003729;GO:0019899;GO:0005515		NA	+	-	NA	NA	FALSE	FALSE	FALSE	NA	TRUE	FALSE	FALSE	FALSE	142	45.92	#NAME?	392	164	PF03194	no	115070	5	-0.118018	-0.163785	0.0820377	-0.133634	0.433033	-0.00329059	0.25219	-0.077347	0.400653	NA	0.885423	NA	0.408061	-1.64042	0.151755	6.86195	0.0134894	0.0316078	NA	0.733668
12024_1	12024	1	S	ENSP00000347005	384	GO:0006376;GO:0016607;GO:0005685;GO:0003729;GO:0019899;GO:0005515	14-3-3 domain binding motif;Calmodulin-dependent protein kinase II substrate motif;Casein kinase II substrate motif;CLK1 kinase substrate motif;G protein-coupled receptor kinase 1 substrate motif;MDC1 BRCT domain binding motif;PAK2 kinase substrate motif;PKA kinase substrate motif;PKC epsilon kinase substrate motif;PKC kinase substrate motif;Plk1 PBD domain binding motif	NA	+	-	NA	NA	FALSE	FALSE	FALSE	NA	TRUE	FALSE	FALSE	FALSE	142	45.92	#NAME?	392	164	PF03194	no	115070	5	0.284098	0.48823	0.539897	0.431502	NA	0.365983	0.314425	0.475503	NA	-0.490383	-0.184753	-0.356025	0.408061	-1.64042	0.151755	20.3837	0.000308383	0.00184633	-0.50778	-0.336508
12034_1	12034	1	S	ENSP00000452416;ENSP00000451625;ENSP00000348644;ENSP00000451117;ENSP00000441258;ENSP00000352563;ENSP00000451300;ENSP00000347169	379;390;427;438;390;438;427;427	GO:0034332;GO:0030862;GO:0021849;GO:0045746;GO:0021670;GO:0050769;GO:0060487;GO:0007219;GO:0007409;GO:0007411;GO:0019897;GO:0005769;GO:0045177;GO:0016323;GO:0005887;GO:0005886;GO:0005634;GO:0008013;GO:0045294;GO:0045296;GO:0005515;GO:0007405;GO:0007399;GO:0030900;GO:0005737	14-3-3 domain binding motif;Calmodulin-dependent protein kinase II substrate motif;Casein kinase II substrate motif;DNA dependent Protein kinase substrate motif;G protein-coupled receptor kinase 1 substrate motif;PKA kinase substrate motif;PKC kinase substrate motif;Pyruvate dehydrogenase kinase substrate motif;ZIP kinase substrate motif	NA	-	-	NA	NA	FALSE	FALSE	FALSE	NA	TRUE	FALSE	FALSE	FALSE	20	41.39;38.97;41.09;38.71;38.97;38.71;41.09;41.09	42	592	113	PF06311;PF00640;PF08416	no	82268	3	0.0612316	-0.192661	-0.0865317	-0.155829	0.545117	0.505136	0.704209	0.479753	0.61855	0.585514	0.952758	NA	0.516419	-1.20325	-0.118487	19.7069	0.000239317	0.00152535	NA	1.07125
12035_1	12035	1	S	ENSP00000452416;ENSP00000451625;ENSP00000348644;ENSP00000451117;ENSP00000441258;ENSP00000352563;ENSP00000451300;ENSP00000347169	575;586;623;634;586;634;623;623	GO:0034332;GO:0030862;GO:0021849;GO:0045746;GO:0021670;GO:0050769;GO:0060487;GO:0007219;GO:0007409;GO:0007411;GO:0019897;GO:0005769;GO:0045177;GO:0016323;GO:0005887;GO:0005886;GO:0005634;GO:0008013;GO:0045294;GO:0045296;GO:0005515;GO:0007405;GO:0007399;GO:0030900;GO:0005737	Casein kinase II substrate motif;DNA dependent Protein kinase substrate motif;ERK1,2 kinase substrate motif;G protein-coupled receptor kinase 1 substrate motif;GSK-3, ERK1, ERK2, CDK5 substrate motif;WW domain binding motif	NA	-	-	NA	NA	FALSE	FALSE	FALSE	NA	TRUE	FALSE	FALSE	TRUE	20	41.39;38.97;41.09;38.71;38.97;38.71;41.09;41.09	42	592	113	PF06311;PF00640;PF08416	no	82268	3	-0.944976	-0.983996	-1.32845	-1.255	-1.50052	NA	-1.40698	-1.58865	-1.87944	-1.8635	-1.57961	NA	0.516419	-1.20325	-0.118487	10.4907	0.0035801	0.0113871	NA	-1.46112
12038_1	12038	1	S	ENSP00000347184	1874	GO:0034047;GO:0021990;GO:0021988;GO:0048341;GO:0019244;GO:0000052;GO:2001237;GO:0019805;GO:0047496;GO:0000050;GO:0008088;GO:0007029;GO:0008340;GO:0021756;GO:0046825;GO:0048167;GO:0030073;GO:0007569;GO:0051592;GO:0007212;GO:0007030;GO:0008542;GO:0042445;GO:0051402;GO:0051938;GO:0046902;GO:0055072;GO:0051881;GO:0048666;GO:0006888;GO:0009952;GO:0043524;GO:0006890;GO:0000132;GO:0006606;GO:0007626;GO:…	Casein kinase II substrate motif;MAPKAPK2 kinase substrate motif	NA	-	+	FALSE	FALSE	FALSE	FALSE	FALSE	154	FALSE	FALSE	FALSE	FALSE	131	10.12	90	3142	181	PF12372;PF02985	no	234970	8	0.370569	0.374849	0.189973	0.0703014	0.257512	0.329266	0.542055	0.354421	0.324318	0.167737	0.137284	0.212211	0.300475	0.172833	1.41107	1.0751	0.372204	0.451833	-1.19886	-1.27378
12042_2	12042	2	S	ENSP00000347184	434	GO:0034047;GO:0021990;GO:0021988;GO:0048341;GO:0019244;GO:0000052;GO:2001237;GO:0019805;GO:0047496;GO:0000050;GO:0008088;GO:0007029;GO:0008340;GO:0021756;GO:0046825;GO:0048167;GO:0030073;GO:0007569;GO:0051592;GO:0007212;GO:0007030;GO:0008542;GO:0042445;GO:0051402;GO:0051938;GO:0046902;GO:0055072;GO:0051881;GO:0048666;GO:0006888;GO:0009952;GO:0043524;GO:0006890;GO:0000132;GO:0006606;GO:0007626;GO:…	14-3-3 domain binding motif;Akt kinase substrate motif;Calmodulin-dependent protein kinase II substrate motif;Casein kinase II substrate motif;MAPKAPK1 kinase substrate motif;MAPKAPK2 kinase substrate motif;p70 Ribosomal S6 kinase substrate motif;Phosphorylase kinase substrate motif;PKA kinase substrate motif;PKC kinase substrate motif	SGK1;AKT1	-	+	FALSE	FALSE	FALSE	FALSE	FALSE	951	FALSE	FALSE	FALSE	FALSE	131	10.12	90	3142	181	PF12372;PF02985	no	234970	8	0.505308	0.763056	0.401287	0.264053	1.03886	0.711957	0.790763	0.783454	NA	0.489667	0.850317	1.05503	0.300476	0.172833	1.41107	2.98983	0.0922043	0.146136	-0.356041	-0.560751
12045_1	12045	1	S	ENSP00000347184	432	GO:0034047;GO:0021990;GO:0021988;GO:0048341;GO:0019244;GO:0000052;GO:2001237;GO:0019805;GO:0047496;GO:0000050;GO:0008088;GO:0007029;GO:0008340;GO:0021756;GO:0046825;GO:0048167;GO:0030073;GO:0007569;GO:0051592;GO:0007212;GO:0007030;GO:0008542;GO:0042445;GO:0051402;GO:0051938;GO:0046902;GO:0055072;GO:0051881;GO:0048666;GO:0006888;GO:0009952;GO:0043524;GO:0006890;GO:0000132;GO:0006606;GO:0007626;GO:…	ERK1,2 kinase substrate motif;G protein-coupled receptor kinase 1 substrate motif;GSK3 kinase substrate motif;GSK-3, ERK1, ERK2, CDK5 substrate motif;WW domain binding motif	CDK5	-	+	FALSE	FALSE	FALSE	FALSE	FALSE	953	FALSE	FALSE	FALSE	FALSE	131	10.12	90	3142	181	PF12372;PF02985	no	234970	8	0.372584	0.871457	0.0571134	0.189707	0.678397	NA	0.939879	0.780626	0.424962	0.489111	0.830947	NA	0.300475	0.172833	1.41107	2.16064	0.16645	0.234383	NA	-0.580121
12045_2	12045	2	S	ENSP00000347184	432	GO:0034047;GO:0021990;GO:0021988;GO:0048341;GO:0019244;GO:0000052;GO:2001237;GO:0019805;GO:0047496;GO:0000050;GO:0008088;GO:0007029;GO:0008340;GO:0021756;GO:0046825;GO:0048167;GO:0030073;GO:0007569;GO:0051592;GO:0007212;GO:0007030;GO:0008542;GO:0042445;GO:0051402;GO:0051938;GO:0046902;GO:0055072;GO:0051881;GO:0048666;GO:0006888;GO:0009952;GO:0043524;GO:0006890;GO:0000132;GO:0006606;GO:0007626;GO:…	ERK1,2 kinase substrate motif;G protein-coupled receptor kinase 1 substrate motif;GSK3 kinase substrate motif;GSK-3, ERK1, ERK2, CDK5 substrate motif;WW domain binding motif	CDK5	-	+	FALSE	FALSE	FALSE	FALSE	FALSE	953	FALSE	FALSE	FALSE	FALSE	131	10.12	90	3142	181	PF12372;PF02985	no	234970	8	0.516532	0.700275	0.250304	0.275332	1.00922	0.900527	0.881874	0.822558	NA	0.551024	0.92841	1.1546	0.300476	0.172834	1.41107	5.64805	0.0207275	0.0441526	-0.256471	-0.482659
12048_1	12048	1	S	ENSP00000347232	328	GO:0072757;GO:0072711;GO:0000729;GO:0000733;GO:0000085;GO:0046641;GO:0051098;GO:0051782;GO:0031572;GO:0048478;GO:0046632;GO:0051259;GO:0071479;GO:0045910;GO:0045950;GO:0000724;GO:0044237;GO:0010165;GO:0000079;GO:0000723;GO:0031297;GO:0006260;GO:0006310;GO:0006281;GO:0006200;GO:0006974;GO:0045893;GO:0070244;GO:0051276;GO:0045120;GO:0001673;GO:0000228;GO:0016363;GO:0005657;GO:0000781;GO:0016605;GO:…	PKA kinase substrate motif;PKC kinase substrate motif	NA	-	-	NA	NA	FALSE	FALSE	FALSE	NA	FALSE	TRUE	FALSE	FALSE	67	23.99	92	1417	84	PF09382;PF08072;PF00270;PF00271;PF00570	no	110880	2	-0.0841725	NA	0.613516	NA	NA	0.455022	-0.0994572	NA	0.462914	NA	0.0798121	NA	0.0309866	-0.632893	-0.124058	0.0445582	0.956738	0.965035	NA	0.203871
12052_1	12052	1	S	ENSP00000354561;ENSP00000347244	872;899	GO:0006897;GO:0035023;GO:0005737;GO:0005070;GO:0005089;GO:0005509;GO:0005515	14-3-3 domain binding motif;Calmodulin-dependent protein kinase I substrate motif;Calmodulin-dependent protein kinase II substrate motif;Calmodulin-dependent protein kinase IV substrate motif;Casein kinase II substrate motif;ERK1,2 kinase substrate motif;GSK-3, ERK1, ERK2, CDK5 substrate motif;PKA kinase substrate motif;PKC kinase substrate motif;WW domain binding motif	NA	-	+	TRUE	FALSE	FALSE	FALSE	FALSE	581	FALSE	TRUE	FALSE	FALSE	77	24.37;22.04	34	1670	92	PF00018;PF07653;PF00621;PF00168	no	74534	5	-1.1911	-0.741977	-1.09079	-1.19602	-0.526009	-0.613697	-0.825095	-0.965904	-1.4619	-1.41661	-1.03993	NA	-0.104785	-0.262255	0.699666	4.97671	0.0291255	0.0577369	NA	-1.73959
12052_2	12052	2	S	ENSP00000354561;ENSP00000347244	872;899	GO:0006897;GO:0035023;GO:0005737;GO:0005070;GO:0005089;GO:0005509;GO:0005515	14-3-3 domain binding motif;Calmodulin-dependent protein kinase I substrate motif;Calmodulin-dependent protein kinase II substrate motif;Calmodulin-dependent protein kinase IV substrate motif;Casein kinase II substrate motif;ERK1,2 kinase substrate motif;GSK-3, ERK1, ERK2, CDK5 substrate motif;PKA kinase substrate motif;PKC kinase substrate motif;WW domain binding motif	NA	-	+	TRUE	FALSE	FALSE	FALSE	FALSE	581	FALSE	TRUE	FALSE	FALSE	77	24.37;22.04	34	1670	92	PF00018;PF07653;PF00621;PF00168	no	74534	5	-0.319597	-0.372656	-1.08952	-0.811057	-0.633208	-0.546174	-0.55637	-0.875736	-1.31732	-1.20871	-0.647433	NA	-0.104786	-0.262255	0.699666	1.50519	0.264696	0.341161	NA	-1.3471
12054_1	12054	1	S	ENSP00000354561;ENSP00000347244	862;889	GO:0006897;GO:0035023;GO:0005737;GO:0005070;GO:0005089;GO:0005509;GO:0005515	ERK1,2 kinase substrate motif;GSK-3, ERK1, ERK2, CDK5 substrate motif;WW domain binding motif	NA	-	+	TRUE	FALSE	FALSE	FALSE	FALSE	571	FALSE	TRUE	FALSE	FALSE	77	24.37;22.04	34	1670	92	PF00018;PF07653;PF00621;PF00168	no	74534	5	-0.248542	-0.397811	NA	-0.341758	0.308096	0.258801	-0.0497064	0.0720141	-0.226243	-0.210875	-0.0299211	NA	-0.104786	-0.262254	0.699665	6.69772	0.0144577	0.0335629	NA	-0.729587
12054_2	12054	2	S	ENSP00000354561;ENSP00000347244	862;889	GO:0006897;GO:0035023;GO:0005737;GO:0005070;GO:0005089;GO:0005509;GO:0005515	ERK1,2 kinase substrate motif;GSK-3, ERK1, ERK2, CDK5 substrate motif;WW domain binding motif	NA	-	+	TRUE	FALSE	FALSE	FALSE	FALSE	571	FALSE	TRUE	FALSE	FALSE	77	24.37;22.04	34	1670	92	PF00018;PF07653;PF00621;PF00168	no	74534	5	-0.423475	-0.369322	-1.11154	-0.83737	-0.758244	-0.519002	-0.583459	-0.866471	-1.29776	-1.18884	-0.694761	NA	-0.104785	-0.262255	0.699666	1.42173	0.282699	0.36122	NA	-1.39443
12055_1	12055	1	S	ENSP00000347271	146	GO:0019083;GO:0006415;GO:0000184;GO:0006413;GO:0019058;GO:0006414;GO:0006614;GO:0044267;GO:0016071;GO:0016070;GO:0010467;GO:0016032;GO:0006412;GO:0005840;GO:0022627;GO:0005730;GO:0005829;GO:0005515	Casein kinase II substrate motif	NA	-	-	NA	NA	FALSE	FALSE	FALSE	NA	TRUE	FALSE	FALSE	FALSE	108	40.61	30	165	76	PF03501	no	8370200	2	0.297432	0.405229	-0.438687	-0.4885	0.442271	0.269144	0.571208	0.261125	-0.243452	0.00646136	0.795227	0.574027	0.272624	0.0624214	-0.500238	1.62692	0.237338	0.313086	1.07426	1.29546
12066_1	12066	1	S	ENSP00000344055;ENSP00000347416	829;829	GO:0048499;GO:0006726;GO:0051138;GO:0048007;GO:0061088;GO:0048490;GO:0008089;GO:0033365;GO:0016192;GO:0006886;GO:0015031;GO:0019882;GO:0043195;GO:0005765;GO:0030117;GO:0010008;GO:0005794;GO:0000139;GO:0030424;GO:0008565;GO:0005215;GO:0005488	Casein kinase II substrate motif;Cdc2 kinase substrate motif;CDK kinase substrate motif;CDK1,2,4,6 kinase substrate motif;ERK1,2 kinase substrate motif;Growth associated histone HI kinase substrate motif;GSK-3, ERK1, ERK2, CDK5 substrate motif;WW domain binding motif	NA	+	-	NA	NA	FALSE	FALSE	FALSE	NA	TRUE	FALSE	FALSE	FALSE	18	28.23;25.41	44	1153	366	PF06375;PF01602	no	343990	2	-0.066741	0.271772	-0.0465275	-0.0447987	1.2127	1.75046	1.64861	1.2036	0.577866	-0.135493	0.0923809	0.532469	-0.429171	-1.79584	-0.0891786	33.2262	1.34514e-05	0.000199501	0.621648	0.181559
12082_1	12082	1	S	ENSP00000451460;ENSP00000376620;ENSP00000347495;ENSP00000451887;ENSP00000351481;ENSP00000339485	467;426;467;426;467;426	GO:0006436;GO:0045765;GO:0006418;GO:0010467;GO:0001525;GO:0006412;GO:0008285;GO:0005829;GO:0005737;GO:0004830;GO:0004812;GO:0005524;GO:0005515;GO:0000166	14-3-3 domain binding motif;Calmodulin-dependent protein kinase II substrate motif;PKA kinase substrate motif;PKC epsilon kinase substrate motif;PKC kinase substrate motif	NA	-	+	TRUE	FALSE	FALSE	FALSE	FALSE	96	FALSE	TRUE	FALSE	FALSE	33	8.49;7.91;8.49;7.91;8.49;7.91	28	471	30	PF00579;PF00458	no	20237000	1	-0.497887	-0.835637	-0.79107	-0.983709	0.682808	0.622149	0.664688	0.53618	-0.709904	-0.318306	-0.551178	NA	-0.705326	0.312539	-0.420673	50.298	3.12512e-06	7.48421e-05	NA	-0.130505
12092_1	12092	1	S	ENSP00000347581	350	GO:0046486;GO:0046513;GO:0007205;GO:0046834;GO:0031966;GO:0005739;GO:0016020;GO:0047620;GO:0001729;GO:0004143;GO:0003951;GO:0005524;GO:0001727	PKA kinase substrate motif;PKC kinase substrate motif	NA	-	-	NA	NA	FALSE	FALSE	FALSE	NA	FALSE	FALSE	FALSE	FALSE	9	22.75	11	422	24	PF00781	no	1088600	1	NA	0.652261	1.19597	1.46196	1.25871	NA	1.22623	1.46669	1.55932	1.09478	0.830506	0.892906	-0.351641	0.168174	0.223131	0.638462	0.548518	0.613649	0.669775	0.607375
12105_1	12105	1	S	ENSP00000384739;ENSP00000347717	14;14	GO:0045540;GO:0016126;GO:0006695;GO:0030324;GO:0001568;GO:0009791;GO:0042127;GO:0035264;GO:0044281;GO:0030154;GO:0005640;GO:0043231;GO:0005783;GO:0016020;GO:0005789;GO:0016021;GO:0047598	Calmodulin-dependent protein kinase II substrate motif;Chk1 kinase substrate motif;Phosphorylase kinase substrate motif;PKA kinase substrate motif;PKC kinase substrate motif	NA	-	-	NA	NA	FALSE	FALSE	FALSE	NA	FALSE	FALSE	FALSE	FALSE	8	8.21;8.21	10	475	#NAME?	PF01222	no	2096100	1	-0.338658	-0.589722	0.180457	0.0289349	0.248452	-0.391347	-0.730643	-0.688552	-0.0439125	-0.737104	-0.312293	-0.521686	0.498544	-0.302757	0.0372029	0.54323	0.594607	0.655376	-0.558888	-0.349496
12107_1	12107	1	S	ENSP00000347733;ENSP00000352925	2051;2033	GO:0043968;GO:0016578;GO:0043967;GO:0016573;GO:0007093;GO:0006355;GO:0006351;GO:0035267;GO:0000125;GO:0033276;GO:0030914;GO:0005667;GO:0005634;GO:0016772;GO:0003712;GO:0003713;GO:0016773;GO:0005515;GO:0005488	14-3-3 domain binding motif;Calmodulin-dependent protein kinase II alpha substrate motif;Calmodulin-dependent protein kinase II substrate motif;Calmodulin-dependent protein kinase IV substrate motif;Casein kinase II substrate motif;Chk1 kinase substrate motif;G protein-coupled receptor kinase 1 substrate motif;Phosphorylase kinase substrate motif;PKA kinase substrate motif;PKC kinase substrate mo…	NA	-	-	NA	NA	FALSE	FALSE	FALSE	NA	FALSE	FALSE	FALSE	FALSE	80	9.54;9.53	65	3830	60	PF02259;PF00454	no	21344	3	-1.11716	-1.24496	-1.35522	-1.53437	-1.44802	-1.56113	-2.27188	-2.08899	-2.55784	-2.6819	-1.41673	-1.79847	-0.192115	0.430531	-1.0189	4.35733	0.0380206	0.071829	-0.779575	-0.397838
12108_1	12108	1	S	ENSP00000347733;ENSP00000352925	2077;2059	GO:0043968;GO:0016578;GO:0043967;GO:0016573;GO:0007093;GO:0006355;GO:0006351;GO:0035267;GO:0000125;GO:0033276;GO:0030914;GO:0005667;GO:0005634;GO:0016772;GO:0003712;GO:0003713;GO:0016773;GO:0005515;GO:0005488	14-3-3 domain binding motif;Calmodulin-dependent protein kinase II alpha substrate motif;Calmodulin-dependent protein kinase II substrate motif;Calmodulin-dependent protein kinase IV substrate motif;G protein-coupled receptor kinase 1 substrate motif;Phosphorylase kinase substrate motif;PKA kinase substrate motif;PKC kinase substrate motif	NA	-	-	NA	NA	FALSE	FALSE	FALSE	NA	FALSE	FALSE	FALSE	FALSE	80	9.54;9.53	65	3830	60	PF02259;PF00454	no	21344	3	-0.741687	-0.800349	-0.856057	-0.84941	-0.886406	-1.2701	-1.61929	-1.6927	-1.55297	-2.11224	-1.05698	NA	-0.192115	0.430531	-1.0189	5.23011	0.0255519	0.0520825	NA	-0.0380864
1210_1	1210	1	S	ENSP00000231790;ENSP00000402564	477;379;236	GO:0051257;GO:0045950;GO:0045190;GO:0043060;GO:0007060;GO:0006303;GO:0008630;GO:0048477;GO:0007129;GO:0000712;GO:0000289;GO:0016446;GO:0006200;GO:0006298;GO:0007283;GO:0007131;GO:0002204;GO:0016447;GO:0045132;GO:0006974;GO:0007140;GO:0006281;GO:0032390;GO:0005712;GO:0001673;GO:0000795;GO:0032389;GO:0032300;GO:0005634;GO:0000794;GO:0005694;GO:0000793;GO:0032137;GO:0032407;GO:0003697;GO:0016887;GO:…	14-3-3 domain binding motif;Akt kinase substrate motif;b-Adrenergic Receptor kinase substrate motif;Calmodulin-dependent protein kinase II substrate motif;Casein kinase II substrate motif;MAPKAPK1 kinase substrate motif;PKA kinase substrate motif;PKC epsilon kinase substrate motif;PKC kinase substrate motif	NA	-	-	NA	NA	FALSE	FALSE	FALSE	NA	TRUE	FALSE	FALSE	FALSE	117	19.18;21.73	21	756	137	PF01119;PF02518	no	59236	1	NA	-0.899125	0.119378	-0.729701	-1.14045	1.76485	-0.549225	0.297682	0.0279939	-0.250221	-0.335185	0.410639	0.123667	0.0308263	-0.904057	0.598971	0.566489	0.630141	1.3147	0.568871
12151_1	12151	1	S	ENSP00000427465;ENSP00000348093;ENSP00000425031;ENSP00000351108	242;242;242;242	GO:0001837;GO:0045893;GO:0030529;GO:0005737;GO:0005634;GO:0003729;GO:0043565;GO:0003676;GO:0003700;GO:0003723;GO:0000166		NA	-	-	NA	NA	FALSE	FALSE	FALSE	NA	TRUE	TRUE	FALSE	FALSE	70	35.24;47.02;47.02;35.24	41	285	76	PF00076;PF08143	no	14023000	1	0.705852	0.709215	-0.148924	0.27144	0.510794	NA	1.01054	NA	0.408213	0.503326	1.03519	NA	-0.527605	-0.373147	0.60914	0.918303	0.43392	0.512469	NA	0.426055
12171_1	12171	1	S	ENSP00000348429	28	GO:2001236;GO:0001676;GO:0008152;GO:0044281;GO:0044255;GO:0035338;GO:0019432;GO:0005743;GO:0005741;GO:0005783;GO:0005789;GO:0005739;GO:0016021;GO:0004467;GO:0003824;GO:0005524	14-3-3 domain binding motif;Calmodulin-dependent protein kinase II substrate motif;G protein-coupled receptor kinase 1 substrate motif;GSK3 kinase substrate motif;PKA kinase substrate motif;PKC epsilon kinase substrate motif;PKC kinase substrate motif	NA	-	-	NA	NA	FALSE	FALSE	FALSE	NA	TRUE	TRUE	FALSE	FALSE	0	4.87	24	683	13	PF00501	no	176830	1	-0.448874	-0.469458	-0.163306	-0.114504	-1.10417	-0.247309	-0.942995	-0.973382	-0.683814	-0.907048	-0.77894	-1.03905	-0.141209	-0.647294	-0.109199	6.02621	0.0155655	0.0354523	-0.929847	-0.66974
12177_1	12177	1	S	ENSP00000348498;ENSP00000351015	2543;2522	GO:0045685;GO:0032318;GO:0043535;GO:0032320;GO:0048485;GO:0046929;GO:0021897;GO:0032228;GO:0048853;GO:0045124;GO:0014044;GO:0042992;GO:0007406;GO:0043409;GO:0014065;GO:0043407;GO:0021915;GO:0000165;GO:0001953;GO:0001656;GO:0050890;GO:0043473;GO:0001649;GO:0035021;GO:0048169;GO:0022011;GO:0007265;GO:0045765;GO:0048844;GO:0030199;GO:0001937;GO:0007519;GO:0008542;GO:0048715;GO:0046580;GO:0045762;GO:…	AMP-activated protein kinase substrate motif;PKA kinase substrate motif;PKC kinase substrate motif	NA	-	-	NA	NA	FALSE	FALSE	FALSE	NA	TRUE	FALSE	FALSE	FALSE	26	6.76;4.86	62	2818	47	PF00616	no	8279.9	7	-0.213624	-0.257651	-0.0862418	-0.594233	0.705404	NA	0.210887	0.0547236	0.386097	0.273153	0.876103	0.841249	0.662462	1.18052	0.32414	10.9232	0.00248805	0.00854807	0.517109	0.551964
12178_1	12178	1	S	ENSP00000348498;ENSP00000351015	2612;2591	GO:0045685;GO:0032318;GO:0043535;GO:0032320;GO:0048485;GO:0046929;GO:0021897;GO:0032228;GO:0048853;GO:0045124;GO:0014044;GO:0042992;GO:0007406;GO:0043409;GO:0014065;GO:0043407;GO:0021915;GO:0000165;GO:0001953;GO:0001656;GO:0050890;GO:0043473;GO:0001649;GO:0035021;GO:0048169;GO:0022011;GO:0007265;GO:0045765;GO:0048844;GO:0030199;GO:0001937;GO:0007519;GO:0008542;GO:0048715;GO:0046580;GO:0045762;GO:…	14-3-3 domain binding motif;Calmodulin-dependent protein kinase II substrate motif;Casein kinase II substrate motif;G protein-coupled receptor kinase 1 substrate motif;GSK3 kinase substrate motif;Phosphorylase kinase substrate motif;PKA kinase substrate motif;PKC epsilon kinase substrate motif;PKC kinase substrate motif	NA	-	-	NA	NA	FALSE	FALSE	FALSE	NA	FALSE	FALSE	FALSE	FALSE	26	6.76;4.86	62	2818	47	PF00616	no	8279.9	7	-1.01499	-0.933156	-0.69991	-1.18836	-0.360193	-1.05059	NA	-0.377661	-0.066258	-0.0535741	0.0603356	NA	0.662461	1.18052	0.324139	10.156	0.00399048	0.0123311	NA	-0.263804
12194_1	12194	1	S	ENSP00000348510;ENSP00000455417	1068;1068	GO:0042797;GO:0042791;GO:0009304;GO:0009303;GO:0006383;GO:0010467;GO:0006351;GO:0000127;GO:0030529;GO:0005654;GO:0005730;GO:0005634;GO:0003677;GO:0005515	BARD1 BRCT domain binding motif;Casein kinase I substrate motif;Casein kinase II substrate motif	NA	-	-	NA	NA	FALSE	FALSE	FALSE	NA	TRUE	FALSE	FALSE	FALSE	66	16.79;17.12	71	2109	148	PF04182	no	41741	10	NA	1.51492	0.565124	NA	NA	0.224837	0.621361	0.857916	0.115744	0.644704	0.5811	0.404309	-0.290761	0.127016	-0.22914	2.2269	0.164348	0.232025	0.633449	0.81024
12195_1	12195	1	S	ENSP00000348510;ENSP00000455417	667;667	GO:0042797;GO:0042791;GO:0009304;GO:0009303;GO:0006383;GO:0010467;GO:0006351;GO:0000127;GO:0030529;GO:0005654;GO:0005730;GO:0005634;GO:0003677;GO:0005515	14-3-3 domain binding motif;AMP-activated protein kinase substrate motif;Calmodulin-dependent protein kinase I substrate motif;Calmodulin-dependent protein kinase II substrate motif;Calmodulin-dependent protein kinase IV substrate motif;Casein kinase II substrate motif;Chk1 kinase substrate motif;G protein-coupled receptor kinase 1 substrate motif;HMGCoA Reductase kinase substrate motif;PKA kinas…	CHEK1	-	-	NA	NA	FALSE	FALSE	FALSE	NA	FALSE	FALSE	FALSE	FALSE	66	16.79;17.12	71	2109	148	PF04182	no	41741	10	0.171556	0.136461	-0.0372493	NA	-0.066935	-0.21337	0.171261	0.267531	0.123223	0.381131	-0.0639525	NA	-0.290761	0.127016	-0.22914	0.22978	0.798829	0.836318	NA	0.165187
12196_1	12196	1	S	ENSP00000348510;ENSP00000455417	1880;1880	GO:0042797;GO:0042791;GO:0009304;GO:0009303;GO:0006383;GO:0010467;GO:0006351;GO:0000127;GO:0030529;GO:0005654;GO:0005730;GO:0005634;GO:0003677;GO:0005515	14-3-3 domain binding motif;Calmodulin-dependent protein kinase II substrate motif;Casein kinase II substrate motif;PAK2 kinase substrate motif;Pim1 kinase substrate sequence;PKA kinase substrate motif;PKC epsilon kinase substrate motif;PKC kinase substrate motif	NA	-	-	NA	NA	FALSE	FALSE	FALSE	NA	TRUE	TRUE	FALSE	FALSE	66	16.79;17.12	71	2109	148	PF04182	no	41741	10	-0.558214	-0.640273	-0.187708	-0.380619	-0.547965	-0.54946	-0.579125	-0.269173	-0.116065	-0.405401	-0.612534	-0.696235	-0.290761	0.127016	-0.22914	0.047804	0.953503	0.962069	-0.467095	-0.383394
12198_1	12198	1	S	ENSP00000348510;ENSP00000455417	1649;1649	GO:0042797;GO:0042791;GO:0009304;GO:0009303;GO:0006383;GO:0010467;GO:0006351;GO:0000127;GO:0030529;GO:0005654;GO:0005730;GO:0005634;GO:0003677;GO:0005515	Aurora-A kinase substrate motif;Casein kinase II substrate motif;PAK2 kinase substrate motif;PKA kinase substrate motif;PKC kinase substrate motif	NA	-	-	NA	NA	FALSE	FALSE	FALSE	NA	FALSE	FALSE	FALSE	FALSE	66	16.79;17.12	71	2109	148	PF04182	no	41741	10	1.14774	1.38433	1.28327	NA	0.883779	NA	1.118	1.13783	1.07922	1.02898	1.00107	NA	-0.290761	0.127016	-0.229139	1.99231	0.192709	0.264832	NA	1.23021
1219_2	1219	2	S	ENSP00000232888	50	GO:0006364;GO:0005732;GO:0030532;GO:0005634;GO:0005515;GO:0003723	Casein kinase I substrate motif;Casein kinase II substrate motif	NA	-	-	NA	NA	FALSE	FALSE	FALSE	NA	TRUE	FALSE	FALSE	FALSE	19	20.84	17	475	75	PF00400	yes	487670	5	0.136709	NA	0.543263	0.699032	0.636203	0.521067	0.294246	0.656579	NA	-0.318683	-0.19192	-0.462254	1.57957	0.849003	0.356061	15.2271	0.000951782	0.0042119	-0.818315	-0.547982
1220_2	1220	2	S	ENSP00000232888	51	GO:0006364;GO:0005732;GO:0030532;GO:0005634;GO:0005515;GO:0003723	Casein kinase I substrate motif;Casein kinase II substrate motif;G protein-coupled receptor kinase 1 substrate motif;GSK3 kinase substrate motif;MDC1 BRCT domain binding motif;Plk1 PBD domain binding motif	NA	-	-	NA	NA	FALSE	FALSE	FALSE	NA	TRUE	FALSE	FALSE	FALSE	19	20.84	17	475	75	PF00400	yes	487670	5	0.136961	NA	0.537324	0.751885	0.481105	0.555888	0.118483	0.649333	NA	-0.332675	-0.264922	-0.456598	1.57957	0.849003	0.356061	12.9037	0.00174436	0.00653784	-0.812659	-0.620984
12215_1	12215	1	S	ENSP00000377681;ENSP00000348578	232;232	GO:0007265;GO:0090090;GO:0006810;GO:0010494;GO:0005622;GO:0005829;GO:0005737;GO:0005886;GO:0005634;GO:0004004;GO:0003729;GO:0004003;GO:0004519;GO:0003677;GO:0003676;GO:0005524;GO:0005515;GO:0000166	ERK1,2 kinase substrate motif;G protein-coupled receptor kinase 1 substrate motif;GSK-3, ERK1, ERK2, CDK5 substrate motif;MDC1 BRCT domain binding motif;PKA kinase substrate motif;PKC kinase substrate motif;Plk1 PBD domain binding motif;WW domain binding motif	NA	-	-	NA	NA	FALSE	FALSE	FALSE	NA	TRUE	FALSE	FALSE	FALSE	87	35.19;35.19	48	466	212	PF02136;PF00076	no	2231400	3	-0.537074	-0.706682	-0.781757	-0.817911	-0.334644	-0.508384	-0.417465	-0.499004	-0.675932	-0.785678	-0.530432	-0.49424	0.0115213	0.762789	-0.143092	3.72989	0.0552504	0.0958204	-0.351147	-0.38734
12217_1	12217	1	S	ENSP00000348596	585	GO:0042273;GO:0000055;GO:0030036;GO:0015031;GO:0005730;GO:0005634;GO:0003674;GO:0005488	b-Adrenergic Receptor kinase substrate motif;BARD1 BRCT domain binding motif;Casein kinase I substrate motif;Casein kinase II substrate motif;G protein-coupled receptor kinase 1 substrate motif	NA	-	+	TRUE	FALSE	TRUE	FALSE	FALSE	10	TRUE	TRUE	FALSE	FALSE	12	29.4	29	687	96	PF05285;PF08158	no	48842	1	-0.0175978	0.189381	-0.428508	-0.386904	-0.264753	-0.0665799	0.183948	0.129185	-0.158467	-0.615997	-0.67587	-0.167497	-0.0665034	-0.0431258	-0.213289	2.30162	0.142861	0.207909	0.0457916	-0.462581
12218_1	12218	1	S	ENSP00000377685;ENSP00000348610;ENSP00000377686	849;862;849	GO:0030518;GO:0030521;GO:0051291;GO:0019827;GO:0006367;GO:0010467;GO:0006355;GO:0006366;GO:0045893;GO:0005654;GO:0016592;GO:0005634;GO:0030374;GO:0004402;GO:0003712;GO:0046966;GO:0003713;GO:0042809;GO:0004872;GO:0001104;GO:0016573	14-3-3 domain binding motif;Calmodulin-dependent protein kinase II substrate motif;Calmodulin-dependent protein kinase IV substrate motif;Casein kinase II substrate motif;Chk1 kinase substrate motif;PKA kinase substrate motif;PKC kinase substrate motif	NA	-	-	NA	NA	FALSE	FALSE	FALSE	NA	FALSE	TRUE	FALSE	FALSE	57	8.2;7.99;8.2	23	976	16	PF11277	no	20193	3	-0.751334	-0.686154	-0.271441	NA	-0.374338	-0.791047	NA	-1.44009	-0.659248	-1.73205	-0.720092	-0.767806	-0.611211	0.424435	0.247317	0.771896	0.488047	0.562083	-1.01512	-0.967409
12218_2	12218	2	S	ENSP00000377685;ENSP00000348610;ENSP00000377686	849;862;849	GO:0030518;GO:0030521;GO:0051291;GO:0019827;GO:0006367;GO:0010467;GO:0006355;GO:0006366;GO:0045893;GO:0005654;GO:0016592;GO:0005634;GO:0030374;GO:0004402;GO:0003712;GO:0046966;GO:0003713;GO:0042809;GO:0004872;GO:0001104;GO:0016573	14-3-3 domain binding motif;Calmodulin-dependent protein kinase II substrate motif;Calmodulin-dependent protein kinase IV substrate motif;Casein kinase II substrate motif;Chk1 kinase substrate motif;PKA kinase substrate motif;PKC kinase substrate motif	NA	-	-	NA	NA	FALSE	FALSE	FALSE	NA	FALSE	TRUE	FALSE	FALSE	57	8.2;7.99;8.2	23	976	16	PF11277	no	20193	3	NA	-1.32005	-1.3442	-1.42771	-1.51424	-1.68211	-1.91073	-1.64333	NA	-2.61407	-1.95116	-2.0331	-0.611211	0.424435	0.247317	10.8834	0.00316149	0.0103383	-2.28041	-2.19847
1221_2	1221	2	S	ENSP00000232888	53	GO:0006364;GO:0005732;GO:0030532;GO:0005634;GO:0005515;GO:0003723	b-Adrenergic Receptor kinase substrate motif;Casein kinase II substrate motif;G protein-coupled receptor kinase 1 substrate motif;GSK3 kinase substrate motif	NA	-	-	NA	NA	FALSE	FALSE	FALSE	NA	TRUE	FALSE	FALSE	FALSE	19	20.84	17	475	75	PF00400	yes	487670	5	0.170573	NA	0.507346	0.854888	0.414566	0.478918	0.524859	-0.763183	NA	-0.427412	-0.282639	0.120581	1.57957	0.849003	0.356062	2.33721	0.147416	0.212731	-0.235481	-0.638701
12221_1	12221	1	S	ENSP00000377685;ENSP00000348610;ENSP00000377686	860;873;860	GO:0030518;GO:0030521;GO:0051291;GO:0019827;GO:0006367;GO:0010467;GO:0006355;GO:0006366;GO:0045893;GO:0005654;GO:0016592;GO:0005634;GO:0030374;GO:0004402;GO:0003712;GO:0046966;GO:0003713;GO:0042809;GO:0004872;GO:0001104;GO:0016573	Casein kinase II substrate motif;ERK1,2 kinase substrate motif;GSK-3, ERK1, ERK2, CDK5 substrate motif;MDC1 BRCT domain binding motif;Plk1 PBD domain binding motif;Pyruvate dehydrogenase kinase substrate motif;WW domain binding motif	NA	-	-	NA	NA	FALSE	FALSE	FALSE	NA	FALSE	TRUE	FALSE	FALSE	57	8.2;7.99;8.2	23	976	16	PF11277	no	20193	3	-0.445921	-0.867154	-0.423091	-0.832815	-0.50852	-0.429631	-0.3478	-0.137199	NA	-0.431328	-0.728737	-0.510259	-0.611211	0.424435	0.247317	1.97352	0.185562	0.256635	-0.757576	-0.976054
12221_2	12221	2	S	ENSP00000377685;ENSP00000348610;ENSP00000377686	860;873;860	GO:0030518;GO:0030521;GO:0051291;GO:0019827;GO:0006367;GO:0010467;GO:0006355;GO:0006366;GO:0045893;GO:0005654;GO:0016592;GO:0005634;GO:0030374;GO:0004402;GO:0003712;GO:0046966;GO:0003713;GO:0042809;GO:0004872;GO:0001104;GO:0016573	Casein kinase II substrate motif;ERK1,2 kinase substrate motif;GSK-3, ERK1, ERK2, CDK5 substrate motif;MDC1 BRCT domain binding motif;Plk1 PBD domain binding motif;Pyruvate dehydrogenase kinase substrate motif;WW domain binding motif	NA	-	-	NA	NA	FALSE	FALSE	FALSE	NA	FALSE	TRUE	FALSE	FALSE	57	8.2;7.99;8.2	23	976	16	PF11277	no	20193	3	-1.43549	-1.34767	-1.29242	-1.37585	-1.54438	-1.71442	-1.85838	-1.7401	NA	-2.65845	-1.89877	-1.98062	-0.611211	0.424435	0.247317	7.66513	0.0083403	0.0219104	-2.22794	-2.14608
12244_1	12244	1	S	ENSP00000348693;ENSP00000382177	600;600	GO:0051643;GO:0031987;GO:0031585;GO:0032252;GO:0042476;GO:0032402;GO:0030048;GO:0042438;GO:0042640;GO:0030073;GO:0044267;GO:0006887;GO:0042759;GO:0050808;GO:0042552;GO:0032869;GO:0007268;GO:0030318;GO:0016192;GO:0006810;GO:0072659;GO:0007601;GO:0015031;GO:0006511;GO:0048066;GO:0032400;GO:0006582;GO:0032593;GO:0035371;GO:0042641;GO:0030426;GO:0016459;GO:0043005;GO:0042470;GO:0043025;GO:0001726;GO:…	Casein kinase II substrate motif;ERK1,2 kinase substrate motif;G protein-coupled receptor kinase 1 substrate motif;GSK-3, ERK1, ERK2, CDK5 substrate motif;PKA kinase substrate motif;PKC kinase substrate motif;WW domain binding motif	NA	-	+	TRUE	FALSE	FALSE	FALSE	FALSE	238	TRUE	FALSE	FALSE	FALSE	22	14.56;14.5	38	1828	80	PF00063;PF01843;PF00612	no	24180	2	-0.130555	NA	-0.452895	-0.344426	-0.767156	-0.78822	-0.655365	-0.664222	-0.178786	0.0970254	0.0705608	NA	-0.0760501	-0.258492	-0.61791	18.1555	0.000486507	0.0025807	NA	0.688471
12249_1	12249	1	S	ENSP00000348693;ENSP00000382177	1652;1625	GO:0051643;GO:0031987;GO:0031585;GO:0032252;GO:0042476;GO:0032402;GO:0030048;GO:0042438;GO:0042640;GO:0030073;GO:0044267;GO:0006887;GO:0042759;GO:0050808;GO:0042552;GO:0032869;GO:0007268;GO:0030318;GO:0016192;GO:0006810;GO:0072659;GO:0007601;GO:0015031;GO:0006511;GO:0048066;GO:0032400;GO:0006582;GO:0032593;GO:0035371;GO:0042641;GO:0030426;GO:0016459;GO:0043005;GO:0042470;GO:0043025;GO:0001726;GO:…	14-3-3 domain binding motif;Akt kinase substrate motif;Calmodulin-dependent protein kinase II substrate motif;Casein kinase II substrate motif;MAPKAPK1 kinase substrate motif;MDC1 BRCT domain binding motif;p70 Ribosomal S6 kinase substrate motif;Phosphorylase kinase substrate motif;PKA kinase substrate motif;PKC kinase substrate motif;Plk1 PBD domain binding motif;Pyruvate dehydrogenase kinase su…	NA	-	+	TRUE	FALSE	FALSE	FALSE	FALSE	1263	FALSE	FALSE	FALSE	FALSE	22	14.56;14.5	38	1828	80	PF00063;PF01843;PF00612	no	24180	2	0.172626	-0.0400938	0.127342	-0.00748248	0.112849	NA	NA	-0.356545	1.19241	1.12542	1.53687	0.984884	-0.0760503	-0.258493	-0.61791	34.9973	3.2331e-05	0.000363228	1.60279	2.15478
12260_1	12260	1	S	ENSP00000416523;ENSP00000405102;ENSP00000388768;ENSP00000348822	788;788;788;788	GO:0070486;GO:0048672;GO:1900220;GO:0043931;GO:0010693;GO:0050732;GO:0071526;GO:0045668;GO:0014068;GO:0031344;GO:0032321;GO:0050731;GO:0030335;GO:0001934;GO:0050772;GO:0008360;GO:0048814;GO:0007155;GO:0006955;GO:0043066;GO:0007275;GO:0007411;GO:0000122;GO:0005615;GO:0016020;GO:0005887;GO:0005886;GO:0030215;GO:0004888;GO:0005102;GO:0004872;GO:0005515	14-3-3 domain binding motif;Calmodulin-dependent protein kinase II substrate motif;Casein kinase II substrate motif;G protein-coupled receptor kinase 1 substrate motif;Phosphorylase kinase substrate motif;PKA kinase substrate motif;PKC epsilon kinase substrate motif;PKC kinase substrate motif;Plk1 kinase substrate motif	NA	-	+	TRUE	FALSE	FALSE	FALSE	FALSE	453	FALSE	FALSE	FALSE	FALSE	4	5.22;5.22;5.22;5.22	19	862	37	PF01403;PF01437;PF00047	no	56280	2	0.830734	0.843173	0.79777	0.78051	0.207561	0.271888	0.387857	0.12479	-0.227049	0.0530301	-0.215055	-0.257427	0.251989	0.0659593	-0.393268	38.6673	6.20276e-06	0.000121701	0.135841	0.178213
12262_1	12262	1	S	ENSP00000416523;ENSP00000405102;ENSP00000388768;ENSP00000348822	833;833;833;833	GO:0070486;GO:0048672;GO:1900220;GO:0043931;GO:0010693;GO:0050732;GO:0071526;GO:0045668;GO:0014068;GO:0031344;GO:0032321;GO:0050731;GO:0030335;GO:0001934;GO:0050772;GO:0008360;GO:0048814;GO:0007155;GO:0006955;GO:0043066;GO:0007275;GO:0007411;GO:0000122;GO:0005615;GO:0016020;GO:0005887;GO:0005886;GO:0030215;GO:0004888;GO:0005102;GO:0004872;GO:0005515	14-3-3 domain binding motif;ATM kinase substrate motif;b-Adrenergic Receptor kinase substrate motif;Calmodulin-dependent protein kinase II substrate motif;DNA dependent Protein kinase substrate motif;PKA kinase substrate motif;PKC epsilon kinase substrate motif;PKC kinase substrate motif	NA	-	+	TRUE	FALSE	FALSE	FALSE	FALSE	498	TRUE	FALSE	FALSE	FALSE	4	5.22;5.22;5.22;5.22	19	862	37	PF01403;PF01437;PF00047	no	56280	2	1.14642	1.22222	1.04478	0.789885	0.140706	1.01018	1.30887	0.614149	0.801938	NA	0.681836	0.593747	0.251989	0.0659587	-0.393268	1.40067	0.287469	0.365737	0.987015	1.0751
12268_1	12268	1	S	ENSP00000348886;ENSP00000395743	345;300	GO:1990046;GO:1900210;GO:0090297;GO:0010876;GO:0034982;GO:0035710;GO:0032623;GO:0010918;GO:0051259;GO:0006874;GO:0050852;GO:0042776;GO:0006851;GO:0007005;GO:0042101;GO:0019897;GO:0005758;GO:0001772;GO:0015629;GO:0008180;GO:0005743;GO:0005856;GO:0045121;GO:0005739;GO:1901612;GO:0005102;GO:0005515	Casein kinase II substrate motif;Plk1 kinase substrate motif	NA	-	-	NA	NA	FALSE	FALSE	FALSE	NA	TRUE	FALSE	FALSE	FALSE	28	14.61;15.11	20	356	31	PF01145	no	6991100	6	NA	1.03935	0.789018	0.598679	0.469277	0.898849	0.837139	1.05091	0.283927	0.614446	0.329938	NA	0.089599	-0.346248	-0.251766	3.47745	0.0717747	0.119149	NA	0.581704
12274_1	12274	1	S	ENSP00000348965	4368	GO:0007052;GO:0019886;GO:0033962;GO:0034063;GO:0008219;GO:0007018;GO:0000086;GO:0006810;GO:0000278;GO:0030286;GO:0005868;GO:0070062;GO:0005813;GO:0005874;GO:0005794;GO:0005829;GO:0005737;GO:0003777;GO:0042623;GO:0017111;GO:0016887;GO:0005524;GO:0005515;GO:0000166	14-3-3 domain binding motif;Akt kinase substrate motif;b-Adrenergic Receptor kinase substrate motif;Calmodulin-dependent protein kinase II substrate motif;Casein kinase II substrate motif;MAPKAPK1 kinase substrate motif;PKA kinase substrate motif;PKC kinase substrate motif;Pyruvate dehydrogenase kinase substrate motif	NA	-	+	TRUE	FALSE	FALSE	FALSE	FALSE	339	TRUE	TRUE	FALSE	FALSE	99	14.21	157	4646	22	PF03028;PF08385;PF08393;PF07728	no	525110	1	-1.23749	-1.37839	-1.13531	-1.15627	-0.0559652	0.0169479	-0.247207	-0.113383	-0.662433	-0.375337	-0.470061	-0.49989	0.982617	0.314988	0.648108	64.1992	4.19622e-07	2.07077e-05	-1.148	-1.11817
12275_1	12275	1	S	ENSP00000348984	2238	GO:0000226;GO:0051726;GO:0043484;GO:0008380;GO:0006397;GO:0000910;GO:0043066;GO:0016607;GO:0005634;GO:0050733;GO:0003677;GO:0003676;GO:0005515;GO:0003723	G protein-coupled receptor kinase 1 substrate motif;PAK2 kinase substrate motif;PKA kinase substrate motif;PKC kinase substrate motif	NA	-	+	FALSE	FALSE	TRUE	FALSE	FALSE	663	FALSE	FALSE	FALSE	FALSE	66	43.65	181	2426	427	PF01585	no	125170	2	0.210738	0.413799	NA	0.639357	-0.492585	-0.156324	-0.326769	NA	-0.022769	-0.0467771	-0.338827	NA	0.737813	-0.24111	0.443264	11.8283	0.0031112	0.0102149	NA	-0.782091
12311_1	12311	1	S	ENSP00000397797;ENSP00000377082;ENSP00000349168	272;272;272	GO:0043484;GO:0006396;GO:0000398;GO:0008380;GO:0010467;GO:0071013;GO:0015629;GO:0005654;GO:0005737;GO:0005634;GO:0008266;GO:0003676;GO:0005515;GO:0003723;GO:0000166		NA	-	-	NA	NA	FALSE	FALSE	FALSE	NA	FALSE	TRUE	FALSE	FALSE	141	10.02;10.02;10.02	61	449	16	PF00076;PF08080	no	29294000	7	0.486381	0.714786	NA	0.313541	0.237743	NA	NA	0.236061	0.734637	0.666169	0.990011	NA	0.840267	0.328584	-0.572451	5.39215	0.0333416	0.0643327	NA	1.56246
12312_1	12312	1	S	ENSP00000397797;ENSP00000377082;ENSP00000349168	54;54;54	GO:0043484;GO:0006396;GO:0000398;GO:0008380;GO:0010467;GO:0071013;GO:0015629;GO:0005654;GO:0005737;GO:0005634;GO:0008266;GO:0003676;GO:0005515;GO:0003723;GO:0000166	Casein kinase II substrate motif;DNA dependent Protein kinase substrate motif;PKA kinase substrate motif;PKC kinase substrate motif	NA	-	-	NA	NA	FALSE	FALSE	FALSE	NA	FALSE	TRUE	FALSE	FALSE	141	10.02;10.02;10.02	61	449	16	PF00076;PF08080	no	29294000	7	NA	0.390577	0.435764	0.238652	-0.0212583	NA	-0.0839963	0.181588	NA	-0.0452339	-0.121015	NA	0.840267	0.328584	-0.572452	5.27782	0.0350039	0.0668668	NA	0.451437
12313_1	12313	1	S	ENSP00000397797;ENSP00000377082;ENSP00000349168	63;63;63	GO:0043484;GO:0006396;GO:0000398;GO:0008380;GO:0010467;GO:0071013;GO:0015629;GO:0005654;GO:0005737;GO:0005634;GO:0008266;GO:0003676;GO:0005515;GO:0003723;GO:0000166	b-Adrenergic Receptor kinase substrate motif;BARD1 BRCT domain binding motif;Casein kinase I substrate motif;Casein kinase II substrate motif;G protein-coupled receptor kinase 1 substrate motif	NA	-	-	NA	NA	FALSE	FALSE	FALSE	NA	FALSE	TRUE	FALSE	FALSE	141	10.02;10.02;10.02	61	449	16	PF00076;PF08080	no	29294000	7	0.238405	0.16893	0.414128	0.469502	0.223709	0.211314	0.0194449	0.0981167	0.396979	0.219533	0.198382	NA	0.840267	0.328584	-0.572452	1.60176	0.245532	0.321551	NA	0.770834
12314_1	12314	1	S	ENSP00000397797;ENSP00000377082;ENSP00000349168	23;23;23	GO:0043484;GO:0006396;GO:0000398;GO:0008380;GO:0010467;GO:0071013;GO:0015629;GO:0005654;GO:0005737;GO:0005634;GO:0008266;GO:0003676;GO:0005515;GO:0003723;GO:0000166	Casein kinase II substrate motif	NA	-	-	NA	NA	FALSE	FALSE	FALSE	NA	FALSE	TRUE	FALSE	FALSE	141	10.02;10.02;10.02	61	449	16	PF00076;PF08080	no	29294000	7	1.17683	0.893189	1.37911	1.12731	0.649916	0.724661	NA	0.429525	1.19727	1.27381	1.11167	NA	0.840267	0.328584	-0.572452	11.2059	0.00286104	0.00959673	NA	1.68412
12315_1	12315	1	S	ENSP00000397797;ENSP00000377082;ENSP00000349168	104;104;104	GO:0043484;GO:0006396;GO:0000398;GO:0008380;GO:0010467;GO:0071013;GO:0015629;GO:0005654;GO:0005737;GO:0005634;GO:0008266;GO:0003676;GO:0005515;GO:0003723;GO:0000166	Casein kinase II substrate motif;Casein kinase II substrate motif;ERK1,2 kinase substrate motif;ERK1,2 kinase substrate motif;G protein-coupled receptor kinase 1 substrate motif;G protein-coupled receptor kinase 1 substrate motif;GSK-3, ERK1, ERK2, CDK5 substrate motif;GSK-3, ERK1, ERK2, CDK5 substrate motif;WW domain binding motif;WW domain binding motif	CDK2	-	-	NA	NA	FALSE	FALSE	FALSE	NA	FALSE	FALSE	FALSE	FALSE	141	10.02;10.02;10.02	61	449	16	PF00076;PF08080	no	29294000	7	0.0247759	0.148901	0.245734	0.332781	0.175447	0.226456	0.0267786	0.0674904	-0.0952056	0.079743	-0.0619285	-0.0683027	0.840268	0.328584	-0.572451	2.89986	0.0941955	0.148586	0.504148	0.510523
12320_1	12320	1	S	ENSP00000349238	1475		ATM kinase substrate motif;DNA dependent Protein kinase substrate motif	NA	-	+	TRUE	FALSE	FALSE	FALSE	FALSE	1282	TRUE	FALSE	FALSE	FALSE	1	37.6	15	1476	348	PF05622	no	112990	5	-0.970251	-1.06509	-1.10948	-1.11192	-0.785069	-0.393864	-0.542314	-0.715403	-1.2664	-1.52263	-1.57326	-1.30498	0.684403	-0.127296	0.120471	21.2459	0.000118108	0.000907256	-1.42545	-1.69373
12322_1	12322	1	S	ENSP00000349238	612		14-3-3 domain binding motif;Aurora-A kinase substrate motif;Calmodulin-dependent protein kinase II substrate motif;Casein kinase II substrate motif;G protein-coupled receptor kinase 1 substrate motif;MDC1 BRCT domain binding motif;PAK2 kinase substrate motif;Phosphorylase kinase substrate motif;PKA kinase substrate motif;PKC epsilon kinase substrate motif;PKC kinase substrate motif;Plk1 PBD domai…	NA	-	+	TRUE	FALSE	FALSE	FALSE	FALSE	419	TRUE	FALSE	FALSE	FALSE	1	37.6	15	1476	348	PF05622	no	112990	5	-0.0524423	0.295795	-0.0669727	-0.0197883	0.68189	NA	0.832711	0.512692	NA	0.68329	0.378544	0.563364	0.684403	-0.127297	0.120471	8.20469	0.00791523	0.0210105	0.442893	0.258073
12331_3	12331	3	S	ENSP00000349259	2164	GO:0071709;GO:0051693;GO:0043001;GO:0007184;GO:0007182;GO:0007009;GO:0072661;GO:0000281;GO:0007411;GO:0014731;GO:0008091;GO:0030673;GO:0031430;GO:0032437;GO:0005730;GO:0005829;GO:0005737;GO:0005634;GO:0043234;GO:0030863;GO:0016020;GO:0005886;GO:0030506;GO:0005516;GO:0005200;GO:0005543;GO:0003779;GO:0005515;GO:0032403	b-Adrenergic Receptor kinase substrate motif;G protein-coupled receptor kinase 1 substrate motif;MAPKAPK2 kinase substrate motif;PKA kinase substrate motif;PKC kinase substrate motif	NA	-	-	NA	NA	FALSE	FALSE	FALSE	NA	TRUE	TRUE	FALSE	FALSE	80	20.05	142	2364	132	PF00435;PF00307;PF00169;PF11971	no	1249800	12	-0.351774	NA	-0.246443	0.0168028	1.19061	NA	0.885508	0.928479	NA	0.941444	0.956803	1.26054	0.353229	-0.41667	0.0443578	40.8827	3.25559e-05	0.00036438	1.21618	0.912445
12332_2	12332	2	S	ENSP00000349259	2165	GO:0071709;GO:0051693;GO:0043001;GO:0007184;GO:0007182;GO:0007009;GO:0072661;GO:0000281;GO:0007411;GO:0014731;GO:0008091;GO:0030673;GO:0031430;GO:0032437;GO:0005730;GO:0005829;GO:0005737;GO:0005634;GO:0043234;GO:0030863;GO:0016020;GO:0005886;GO:0030506;GO:0005516;GO:0005200;GO:0005543;GO:0003779;GO:0005515;GO:0032403	ERK1,2 kinase substrate motif;G protein-coupled receptor kinase 1 substrate motif;GSK3 kinase substrate motif;GSK-3, ERK1, ERK2, CDK5 substrate motif;MAPKAPK2 kinase substrate motif;MDC1 BRCT domain binding motif;PKA kinase substrate motif;PKC kinase substrate motif;Plk1 PBD domain binding motif;WW domain binding motif	NA	-	-	NA	NA	FALSE	FALSE	FALSE	NA	TRUE	TRUE	FALSE	FALSE	80	20.05	142	2364	132	PF00435;PF00307;PF00169;PF11971	no	1249800	12	-0.546132	-0.639958	-0.406881	-0.377131	0.608462	0.79879	0.769038	0.741243	0.67082	1.36666	0.825619	0.893062	0.353229	-0.416671	0.0443573	59.6044	6.28026e-07	2.46443e-05	0.848704	0.781262
12332_3	12332	3	S	ENSP00000349259	2165	GO:0071709;GO:0051693;GO:0043001;GO:0007184;GO:0007182;GO:0007009;GO:0072661;GO:0000281;GO:0007411;GO:0014731;GO:0008091;GO:0030673;GO:0031430;GO:0032437;GO:0005730;GO:0005829;GO:0005737;GO:0005634;GO:0043234;GO:0030863;GO:0016020;GO:0005886;GO:0030506;GO:0005516;GO:0005200;GO:0005543;GO:0003779;GO:0005515;GO:0032403	ERK1,2 kinase substrate motif;G protein-coupled receptor kinase 1 substrate motif;GSK3 kinase substrate motif;GSK-3, ERK1, ERK2, CDK5 substrate motif;MAPKAPK2 kinase substrate motif;MDC1 BRCT domain binding motif;PKA kinase substrate motif;PKC kinase substrate motif;Plk1 PBD domain binding motif;WW domain binding motif	NA	-	-	NA	NA	FALSE	FALSE	FALSE	NA	TRUE	TRUE	FALSE	FALSE	80	20.05	142	2364	132	PF00435;PF00307;PF00169;PF11971	no	1249800	12	-0.328208	-0.229444	-0.1393	-0.381952	1.00083	0.773338	0.758845	0.687217	NA	0.964823	0.948153	1.0145	0.353228	-0.41667	0.0443578	75.77	4.01586e-07	2.01225e-05	0.970143	0.903795
12333_2	12333	2	S	ENSP00000349259	2169	GO:0071709;GO:0051693;GO:0043001;GO:0007184;GO:0007182;GO:0007009;GO:0072661;GO:0000281;GO:0007411;GO:0014731;GO:0008091;GO:0030673;GO:0031430;GO:0032437;GO:0005730;GO:0005829;GO:0005737;GO:0005634;GO:0043234;GO:0030863;GO:0016020;GO:0005886;GO:0030506;GO:0005516;GO:0005200;GO:0005543;GO:0003779;GO:0005515;GO:0032403	Casein kinase II substrate motif;DNA dependent Protein kinase substrate motif;ERK1,2 kinase substrate motif;GSK-3, ERK1, ERK2, CDK5 substrate motif;MAPKAPK2 kinase substrate motif;WW domain binding motif	NA	-	-	NA	NA	FALSE	FALSE	FALSE	NA	TRUE	TRUE	FALSE	FALSE	80	20.05	142	2364	132	PF00435;PF00307;PF00169;PF11971	no	1249800	12	-0.541154	-0.632601	-0.411815	-0.394113	0.637501	0.842479	0.604507	0.784476	0.776199	0.839357	0.72834	0.82323	0.353229	-0.41667	0.0443569	107.07	2.45437e-08	2.75651e-06	0.778873	0.683983
12333_3	12333	3	S	ENSP00000349259	2169	GO:0071709;GO:0051693;GO:0043001;GO:0007184;GO:0007182;GO:0007009;GO:0072661;GO:0000281;GO:0007411;GO:0014731;GO:0008091;GO:0030673;GO:0031430;GO:0032437;GO:0005730;GO:0005829;GO:0005737;GO:0005634;GO:0043234;GO:0030863;GO:0016020;GO:0005886;GO:0030506;GO:0005516;GO:0005200;GO:0005543;GO:0003779;GO:0005515;GO:0032403	Casein kinase II substrate motif;DNA dependent Protein kinase substrate motif;ERK1,2 kinase substrate motif;GSK-3, ERK1, ERK2, CDK5 substrate motif;MAPKAPK2 kinase substrate motif;WW domain binding motif	NA	-	-	NA	NA	FALSE	FALSE	FALSE	NA	TRUE	TRUE	FALSE	FALSE	80	20.05	142	2364	132	PF00435;PF00307;PF00169;PF11971	no	1249800	12	-0.146705	-0.173855	-0.187797	-0.138886	0.594982	0.889628	0.733938	0.725024	NA	1.02542	0.831145	0.981129	0.353228	-0.416671	0.0443574	68.3737	6.75884e-07	2.50154e-05	0.936771	0.786787
12336_3	12336	3	S	ENSP00000349259	2161	GO:0071709;GO:0051693;GO:0043001;GO:0007184;GO:0007182;GO:0007009;GO:0072661;GO:0000281;GO:0007411;GO:0014731;GO:0008091;GO:0030673;GO:0031430;GO:0032437;GO:0005730;GO:0005829;GO:0005737;GO:0005634;GO:0043234;GO:0030863;GO:0016020;GO:0005886;GO:0030506;GO:0005516;GO:0005200;GO:0005543;GO:0003779;GO:0005515;GO:0032403	14-3-3 domain binding motif;Calmodulin-dependent protein kinase II substrate motif;Casein kinase II substrate motif;G protein-coupled receptor kinase 1 substrate motif;GSK3 kinase substrate motif;MDC1 BRCT domain binding motif;PKA kinase substrate motif;PKC kinase substrate motif;Plk1 PBD domain binding motif	NA	-	-	NA	NA	FALSE	FALSE	FALSE	NA	TRUE	TRUE	FALSE	FALSE	80	20.05	142	2364	132	PF00435;PF00307;PF00169;PF11971	no	1249800	12	-0.294536	-0.189114	-0.178259	-0.119873	1.00377	1.00986	0.756607	0.773664	NA	0.844447	0.845349	1.06752	0.353229	-0.416671	0.0443569	68.5241	6.68423e-07	2.50154e-05	1.02316	0.800992
12339_1	12339	1	S	ENSP00000354486;ENSP00000349305	71;93	GO:0043001;GO:0000042;GO:0016192;GO:0005802;GO:0005794;GO:0000139;GO:0016020;GO:0005737;GO:0051020;GO:0005515;GO:0000166	14-3-3 domain binding motif;AMP-activated protein kinase substrate motif;Calmodulin-dependent protein kinase II substrate motif;Casein kinase II substrate motif;DNA dependent Protein kinase substrate motif;HMGCoA Reductase kinase substrate motif;Phosphorylase kinase substrate motif;PKA kinase substrate motif;PKC kinase substrate motif	CHEK1	-	+	FALSE	FALSE	TRUE	TRUE	TRUE	957	FALSE	FALSE	FALSE	FALSE	13	43.27;43.56	73	2230	92	PF01465	no	4933.5	3	1.1656	1.05086	0.606015	0.670356	1.39353	2.15538	2.09105	1.61323	3.10414	2.76406	4.03664	NA	0.0121193	0.795156	0.795213	30.865	3.23415e-05	0.000363228	NA	3.24143
12357_1	12357	1	S	ENSP00000349415;ENSP00000439321	144;80	GO:0006184;GO:0006913;GO:0006897;GO:0006886;GO:0007165;GO:0015031;GO:0007420;GO:0001654;GO:0007264;GO:0005622;GO:0016020;GO:0005737;GO:0005886;GO:0005634;GO:0019003;GO:0003924;GO:0005525;GO:0005515	14-3-3 domain binding motif;Calmodulin-dependent protein kinase I substrate motif;Calmodulin-dependent protein kinase II alpha substrate motif;Calmodulin-dependent protein kinase II substrate motif;Calmodulin-dependent protein kinase IV substrate motif;PKA kinase substrate motif;PKC epsilon kinase substrate motif;PKC kinase substrate motif	NA	-	+	FALSE	FALSE	FALSE	FALSE	FALSE	54	FALSE	TRUE	FALSE	FALSE	16	11.65;19.72	15	206	10	PF00071;PF08477;PF00025;PF04670;PF00009	no	1999500	1	NA	-0.133294	-0.10805	0.199262	0.304028	0.315102	0.324613	0.228075	-0.0053614	0.244158	0.222414	0.0223437	-0.827191	-0.168213	2.36082	3.23439	0.0789095	0.128826	-2.33848	-2.13841
12360_1	12360	1	S	ENSP00000349437	2409	GO:0048009;GO:0006898;GO:0006810;GO:0007165;GO:0032526;GO:0001889;GO:0009791;GO:0007186;GO:0031100;GO:0043065;GO:0042981;GO:0007283;GO:0030140;GO:0030139;GO:0005768;GO:0005765;GO:0005641;GO:0009986;GO:0005887;GO:0005737;GO:0016021;GO:0005770;GO:0005886;GO:0030118;GO:0005615;GO:0048471;GO:0016020;GO:0005634;GO:0005010;GO:0005537;GO:0051219;GO:0001948;GO:0005520;GO:0042802;GO:0004872;GO:0005215;GO:…	b-Adrenergic Receptor kinase substrate motif;BARD1 BRCT domain binding motif;Casein kinase I substrate motif;Casein kinase II substrate motif;G protein-coupled receptor kinase 1 substrate motif	CSNK2A1	-	+	TRUE	FALSE	FALSE	FALSE	FALSE	501	TRUE	TRUE	FALSE	FALSE	19	1.36	38	2491	126	PF00878;PF00040	no	68389	2	-0.743809	-0.640335	-0.514001	-0.696211	-0.607726	-0.752927	-0.605184	-0.76896	-0.378666	-0.402179	-0.459027	NA	-1.45539	-0.576691	0.848572	4.34659	0.0409118	0.0755384	NA	-1.3076
12364_1	12364	1	S	ENSP00000349508	1570	GO:0016568;GO:0006357;GO:0006355;GO:0006351;GO:0016581;GO:0005813;GO:0005737;GO:0005634;GO:0043234;GO:0001103;GO:0016818;GO:0004386;GO:0008134;GO:0016787;GO:0004003;GO:0003677;GO:0003676;GO:0005524;GO:0008270;GO:0005515	Casein kinase I substrate motif;Casein kinase II substrate motif;PKA kinase substrate motif;PKC kinase substrate motif;Plk1 kinase substrate motif	NA	-	-	NA	NA	FALSE	FALSE	FALSE	NA	TRUE	FALSE	FALSE	FALSE	102	30.02	86	1912	177	PF08074;PF06461;PF00176;PF08073;PF06465;PF00628;PF00385;PF00271;PF11496;PF04851	no	637510	16	0.662972	0.160141	1.24298	0.988309	-0.445196	NA	-0.156284	-0.148841	NA	0.261235	0.834934	-1.72559	0.393194	0.0536159	0.148051	2.13804	0.169095	0.237389	-1.87364	0.686883
12365_1	12365	1	S	ENSP00000349508	1576	GO:0016568;GO:0006357;GO:0006355;GO:0006351;GO:0016581;GO:0005813;GO:0005737;GO:0005634;GO:0043234;GO:0001103;GO:0016818;GO:0004386;GO:0008134;GO:0016787;GO:0004003;GO:0003677;GO:0003676;GO:0005524;GO:0008270;GO:0005515	b-Adrenergic Receptor kinase substrate motif;Casein kinase I substrate motif;Casein kinase II substrate motif;PKA kinase substrate motif	NA	-	-	NA	NA	FALSE	FALSE	FALSE	NA	TRUE	FALSE	FALSE	FALSE	102	30.02	86	1912	177	PF08074;PF06461;PF00176;PF08073;PF06465;PF00628;PF00385;PF00271;PF11496;PF04851	no	637510	16	0.0871929	0.240515	0.175076	0.022431	-0.158113	0.219302	0.0887274	0.0583575	0.0160874	-0.524753	-0.191861	NA	0.393195	0.0536156	0.148052	3.9037	0.0526464	0.09199	NA	-0.339913
12382_1	12382	1	S	ENSP00000349629	1261	GO:0008150;GO:0016023;GO:0005764;GO:0005794;GO:0005783;GO:0005575;GO:0005886;GO:0016021;GO:0005488;GO:0005515;GO:0003674	ERK1,2 kinase substrate motif;GSK-3, ERK1, ERK2, CDK5 substrate motif;PKA kinase substrate motif;PKC kinase substrate motif;WW domain binding motif	NA	+	+	FALSE	FALSE	TRUE	TRUE	TRUE	31	TRUE	FALSE	FALSE	FALSE	16	8.24	72	2863	168	PF02138;PF06469;PF00400	yes	257810	4	-0.545931	-0.392122	-0.527396	-1.07001	0.571095	NA	0.411066	NA	NA	-0.0808687	0.340687	0.0787131	0.0255612	-0.68552	-0.0399281	14.4632	0.00159535	0.00617522	0.118641	0.380615
12393_1	12393	1	S	ENSP00000349727	330	GO:0007265;GO:0005737;GO:0005886;GO:0005158;GO:0005515	14-3-3 domain binding motif;Calmodulin-dependent protein kinase I substrate motif;Calmodulin-dependent protein kinase II alpha substrate motif;Calmodulin-dependent protein kinase II substrate motif;Calmodulin-dependent protein kinase IV substrate motif;Casein kinase II substrate motif;Chk1 kinase substrate motif;Phosphorylase kinase substrate motif;PKA kinase substrate motif;PKC kinase substrate …	NA	+	+	FALSE	FALSE	TRUE	FALSE	FALSE	308	TRUE	FALSE	FALSE	FALSE	14	29.84	22	496	101	PF02174	no	574090	4	0.113464	-0.184864	-0.399696	-0.510984	0.686183	0.600289	0.557446	0.457698	0.156391	0.232688	0.479735	0.827264	-0.575771	-0.180665	-0.225316	13.5553	0.000853963	0.00387376	1.05258	0.705051
12399_1	12399	1	S	ENSP00000349748	273	GO:0000380;GO:0008380;GO:0006397;GO:0006310;GO:0006281;GO:0006351;GO:0000122;GO:0042382;GO:0016363;GO:0005654;GO:0005737;GO:0003677;GO:0003676;GO:0005515;GO:0003723;GO:0000166	Casein kinase I substrate motif;Casein kinase II substrate motif;PKA kinase substrate motif;PKC kinase substrate motif	NA	-	-	NA	NA	FALSE	FALSE	FALSE	NA	TRUE	FALSE	FALSE	FALSE	131	48.94	66	707	289	PF00076;PF08075	no	8355700	3	-0.835836	-0.69884	-0.594079	-0.600408	-1.43247	-1.21309	-1.34974	-1.29945	-1.09711	-0.842423	-1.0056	-1.09227	-0.278587	-0.0410497	0.0923978	19.9207	0.000159004	0.00110927	-1.18467	-1.098
12408_1	12408	1	S	ENSP00000350940;ENSP00000349823	112;112	GO:0000733;GO:0016568;GO:0006259;GO:0006357;GO:0005634;GO:0036310;GO:0004386;GO:0008094;GO:0003677;GO:0003676;GO:0005524	Casein kinase II substrate motif;ERK1,2 kinase substrate motif;Growth associated histone HI kinase substrate motif;GSK-3, ERK1, ERK2, CDK5 substrate motif;PKA kinase substrate motif;PKC kinase substrate motif;WW domain binding motif	NA	-	-	NA	NA	FALSE	FALSE	FALSE	NA	TRUE	FALSE	FALSE	FALSE	4	25.16;25.16	22	954	239	PF07443;PF00176;PF00271	no	29370	4	NA	0.129887	-0.31392	-0.223222	-0.0241201	-0.0491471	0.134813	0.0508417	-0.389173	-0.510775	-0.0941787	-0.189002	-0.400665	0.34326	0.145705	2.80061	0.104335	0.160824	-0.334707	-0.239884
12419_1	12419	1	S	ENSP00000354347;ENSP00000349860	243;261	GO:0006042;GO:0006048;GO:0006488;GO:0006987;GO:0006112;GO:0018279;GO:0043687;GO:0030968;GO:0016051;GO:0045719;GO:0009744;GO:0044267;GO:0006002;GO:0032869;GO:0051289;GO:0006541;GO:0008152;GO:0005975;GO:0005829;GO:0004360;GO:0016597;GO:0030246;GO:0006047;GO:0032868	14-3-3 domain binding motif;b-Adrenergic Receptor kinase substrate motif;Calmodulin-dependent protein kinase I substrate motif;Calmodulin-dependent protein kinase II substrate motif;Calmodulin-dependent protein kinase IV substrate motif;Casein kinase II substrate motif;Chk1 kinase substrate motif;MAPKAPK2 kinase substrate motif;PKA kinase substrate motif;PKC kinase substrate motif	PRKAA1	-	-	NA	NA	FALSE	FALSE	FALSE	NA	FALSE	FALSE	FALSE	FALSE	21	8.37;8.15	31	681	16	PF01380;PF00310	no	2177000	1	-0.73308	-0.556403	-0.687117	-0.703239	-0.440896	NA	-0.382172	-0.593003	-0.338067	-0.133943	-0.514115	-0.39101	-0.344893	-0.402161	-0.271042	3.18462	0.081421	0.132197	-0.119968	-0.243074
12424_1	12424	1	S	ENSP00000349877	935	GO:0006812;GO:0008150;GO:0005575;GO:0016021;GO:0019829;GO:0016887;GO:0046872;GO:0005524;GO:0003674;GO:0000166	ATM kinase substrate motif;Casein kinase I substrate motif;DNA dependent Protein kinase substrate motif;PKA kinase substrate motif;PKC kinase substrate motif	NA	-	+	FALSE	FALSE	FALSE	TRUE	FALSE	925	TRUE	FALSE	FALSE	FALSE	3	5.73	31	1204	50	PF00122;PF00702	no	189290	3	-0.110691	NA	-0.308372	-0.120418	-0.22622	0.100222	-0.203334	-0.219617	NA	-0.751405	-0.329988	NA	0.569902	0.89659	0.190394	3.22939	0.0881784	0.140921	NA	-0.520382
12425_1	12425	1	S	ENSP00000349877	899	GO:0006812;GO:0008150;GO:0005575;GO:0016021;GO:0019829;GO:0016887;GO:0046872;GO:0005524;GO:0003674;GO:0000166	b-Adrenergic Receptor kinase substrate motif;Casein kinase II substrate motif;ERK1,2 kinase substrate motif;G protein-coupled receptor kinase 1 substrate motif;GSK3 kinase substrate motif;GSK-3, ERK1, ERK2, CDK5 substrate motif;PKA kinase substrate motif;PKC kinase substrate motif;WW domain binding motif	NA	-	+	FALSE	FALSE	FALSE	TRUE	FALSE	889	TRUE	FALSE	FALSE	FALSE	3	5.73	31	1204	50	PF00122;PF00702	no	189290	3	NA	0.930156	1.33187	1.29576	0.40294	NA	0.545865	0.434705	1.01728	1.16543	0.935184	0.803325	0.569902	0.89659	0.190393	14.0063	0.00129648	0.00531818	0.612932	0.744791
12426_1	12426	1	S	ENSP00000443120;ENSP00000349878;ENSP00000357192;ENSP00000357189	165;158;181;165	GO:0006987;GO:0030968;GO:0044267;GO:0034504;GO:0007165;GO:0045944;GO:0008283;GO:0000122;GO:0017053;GO:0005654;GO:0005615;GO:0005737;GO:0005634;GO:0001222;GO:0001106;GO:0008201;GO:0003677;GO:0008083;GO:0000166	b-Adrenergic Receptor kinase substrate motif;Cdc2 kinase substrate motif;CDK kinase substrate motif;CDK1,2,4,6 kinase substrate motif;ERK1,2 kinase substrate motif;G protein-coupled receptor kinase 1 substrate motif;Growth associated histone HI kinase substrate motif;GSK-3, ERK1, ERK2, CDK5 substrate motif;PKA kinase substrate motif;PKC kinase substrate motif;WW domain binding motif	NA	-	+	FALSE	FALSE	TRUE	FALSE	FALSE	13	TRUE	TRUE	FALSE	FALSE	207	79.17;79.4;74.61;79.17	30	240	176	PF00855	no	1863000	3	-0.622914	-0.569315	-0.738272	-0.658538	-0.195681	0.0247929	-0.1343	-0.0766469	-0.467067	-0.588691	-0.385302	-0.22608	0.0501227	-0.0223138	0.273324	14.3408	0.000675128	0.00323843	-0.499405	-0.658626
12427_1	12427	1	S	ENSP00000443120;ENSP00000349878;ENSP00000357192;ENSP00000357189	124;117;140;124	GO:0006987;GO:0030968;GO:0044267;GO:0034504;GO:0007165;GO:0045944;GO:0008283;GO:0000122;GO:0017053;GO:0005654;GO:0005615;GO:0005737;GO:0005634;GO:0001222;GO:0001106;GO:0008201;GO:0003677;GO:0008083;GO:0000166	Casein kinase II substrate motif	NA	-	+	FALSE	FALSE	TRUE	FALSE	FALSE	54	TRUE	TRUE	FALSE	FALSE	207	79.17;79.4;74.61;79.17	30	240	176	PF00855	no	1863000	3	-0.369894	-0.4708	-0.69818	-0.623023	0.12307	0.177598	-0.264069	0.220761	-1.59725	-0.449075	-0.300022	-0.600731	0.050123	-0.0223136	0.273324	5.82602	0.017208	0.0381528	-0.874055	-0.573346
12427_2	12427	2	S	ENSP00000443120;ENSP00000349878;ENSP00000357192;ENSP00000357189	124;117;140;124	GO:0006987;GO:0030968;GO:0044267;GO:0034504;GO:0007165;GO:0045944;GO:0008283;GO:0000122;GO:0017053;GO:0005654;GO:0005615;GO:0005737;GO:0005634;GO:0001222;GO:0001106;GO:0008201;GO:0003677;GO:0008083;GO:0000166	Casein kinase II substrate motif	NA	-	+	FALSE	FALSE	TRUE	FALSE	FALSE	54	TRUE	TRUE	FALSE	FALSE	207	79.17;79.4;74.61;79.17	30	240	176	PF00855	no	1863000	3	-0.476756	-0.717442	-0.629688	-0.574145	-0.0801321	-0.217088	-0.22574	0.00483869	-0.277757	-0.516952	-0.382664	-0.283978	0.0501227	-0.022314	0.273324	10.5764	0.00228983	0.00806267	-0.557302	-0.655988
12428_1	12428	1	S	ENSP00000443120;ENSP00000349878;ENSP00000357192;ENSP00000357189	124;117;140;124	GO:0006987;GO:0030968;GO:0044267;GO:0034504;GO:0007165;GO:0045944;GO:0008283;GO:0000122;GO:0017053;GO:0005654;GO:0005615;GO:0005737;GO:0005634;GO:0001222;GO:0001106;GO:0008201;GO:0003677;GO:0008083;GO:0000166	BARD1 BRCT domain binding motif;Casein kinase I substrate motif;Casein kinase II substrate motif;MDC1 BRCT domain binding motif;Plk1 PBD domain binding motif	NA	-	+	FALSE	FALSE	TRUE	FALSE	FALSE	54	TRUE	TRUE	FALSE	FALSE	207	79.17;79.4;74.61;79.17	30	240	176	PF00855	no	1863000	3	-0.231718	-0.086221	-0.671367	-0.538875	-0.161691	0.469999	0.0629389	0.109927	-1.52981	-0.399839	-0.296222	-0.251169	0.0501229	-0.0223132	0.273324	3.92193	0.0491547	0.0876282	-0.524493	-0.569546
12428_2	12428	2	S	ENSP00000443120;ENSP00000349878;ENSP00000357192;ENSP00000357189	124;117;140;124	GO:0006987;GO:0030968;GO:0044267;GO:0034504;GO:0007165;GO:0045944;GO:0008283;GO:0000122;GO:0017053;GO:0005654;GO:0005615;GO:0005737;GO:0005634;GO:0001222;GO:0001106;GO:0008201;GO:0003677;GO:0008083;GO:0000166	BARD1 BRCT domain binding motif;Casein kinase I substrate motif;Casein kinase II substrate motif;MDC1 BRCT domain binding motif;Plk1 PBD domain binding motif	NA	-	+	FALSE	FALSE	TRUE	FALSE	FALSE	54	TRUE	TRUE	FALSE	FALSE	207	79.17;79.4;74.61;79.17	30	240	176	PF00855	no	1863000	3	-0.476756	-0.717442	-0.629688	-0.574145	-0.0801321	-0.217088	-0.22574	0.00483869	-0.277757	-0.516952	-0.382664	-0.283978	0.0501234	-0.0223132	0.273325	10.5764	0.00228983	0.00806267	-0.557303	-0.655988
12429_2	12429	2	S	ENSP00000349880;ENSP00000345352	680;735	GO:0007256;GO:0046777;GO:0031532;GO:0048814;GO:0006468;GO:0016055;GO:0035556;GO:0007010;GO:0055037;GO:0005856;GO:0005737;GO:0005634;GO:0016772;GO:0004702;GO:0005083;GO:0004713;GO:0004672;GO:0004674;GO:0005524;GO:0005515	14-3-3 domain binding motif;Akt kinase substrate motif;Calmodulin-dependent protein kinase II substrate motif;Casein kinase II substrate motif;MAPKAPK1 kinase substrate motif;PKA kinase substrate motif;PKC kinase substrate motif	NA	-	-	NA	NA	FALSE	FALSE	FALSE	NA	TRUE	FALSE	FALSE	FALSE	37	31.97;32.38	58	1331	581	PF00069;PF00780;PF07714	yes	226850	15	1.08471	1.01835	0.987707	1.00541	0.902519	1.31646	1.00357	0.775277	0.863631	0.768039	1.03014	1.08547	0.450443	0.563855	-0.434361	0.271232	0.767027	0.809071	1.51983	1.4645
12430_2	12430	2	S	ENSP00000349880;ENSP00000345352	682;737	GO:0007256;GO:0046777;GO:0031532;GO:0048814;GO:0006468;GO:0016055;GO:0035556;GO:0007010;GO:0055037;GO:0005856;GO:0005737;GO:0005634;GO:0016772;GO:0004702;GO:0005083;GO:0004713;GO:0004672;GO:0004674;GO:0005524;GO:0005515	Casein kinase II substrate motif;G protein-coupled receptor kinase 1 substrate motif	NA	-	-	NA	NA	FALSE	FALSE	FALSE	NA	TRUE	FALSE	FALSE	FALSE	37	31.97;32.38	58	1331	581	PF00069;PF00780;PF07714	yes	226850	15	0.947163	NA	1.0675	1.03397	0.864579	1.36179	1.36781	0.781033	0.973338	NA	0.81756	1.05818	0.450444	0.563855	-0.434361	0.375487	0.696329	0.745543	1.49254	1.25192
12431_1	12431	1	S	ENSP00000349880;ENSP00000345352	685;740	GO:0007256;GO:0046777;GO:0031532;GO:0048814;GO:0006468;GO:0016055;GO:0035556;GO:0007010;GO:0055037;GO:0005856;GO:0005737;GO:0005634;GO:0016772;GO:0004702;GO:0005083;GO:0004713;GO:0004672;GO:0004674;GO:0005524;GO:0005515	ERK1,2 kinase substrate motif;G protein-coupled receptor kinase 1 substrate motif;GSK-3, ERK1, ERK2, CDK5 substrate motif;PKA kinase substrate motif;WW domain binding motif	NA	-	-	NA	NA	FALSE	FALSE	FALSE	NA	TRUE	FALSE	FALSE	FALSE	37	31.97;32.38	58	1331	581	PF00069;PF00780;PF07714	yes	226850	15	0.492366	0.709703	0.416128	0.459773	0.375306	0.520687	0.711466	0.642014	0.403614	0.401508	0.333818	0.290678	0.450444	0.563856	-0.434361	2.23119	0.150338	0.216085	0.725039	0.76818
12431_2	12431	2	S	ENSP00000349880;ENSP00000345352	685;740	GO:0007256;GO:0046777;GO:0031532;GO:0048814;GO:0006468;GO:0016055;GO:0035556;GO:0007010;GO:0055037;GO:0005856;GO:0005737;GO:0005634;GO:0016772;GO:0004702;GO:0005083;GO:0004713;GO:0004672;GO:0004674;GO:0005524;GO:0005515	ERK1,2 kinase substrate motif;G protein-coupled receptor kinase 1 substrate motif;GSK-3, ERK1, ERK2, CDK5 substrate motif;PKA kinase substrate motif;WW domain binding motif	NA	-	-	NA	NA	FALSE	FALSE	FALSE	NA	TRUE	FALSE	FALSE	FALSE	37	31.97;32.38	58	1331	581	PF00069;PF00780;PF07714	yes	226850	15	1.18755	1.00574	1.04155	0.914006	0.799587	1.29379	1.05618	0.779473	0.918437	0.584637	0.99455	0.930734	0.450444	0.563856	-0.434361	0.914869	0.426976	0.505879	1.36509	1.42891
12437_1	12437	1	S	ENSP00000349880;ENSP00000345352	623;678	GO:0007256;GO:0046777;GO:0031532;GO:0048814;GO:0006468;GO:0016055;GO:0035556;GO:0007010;GO:0055037;GO:0005856;GO:0005737;GO:0005634;GO:0016772;GO:0004702;GO:0005083;GO:0004713;GO:0004672;GO:0004674;GO:0005524;GO:0005515	Casein kinase II substrate motif;PKA kinase substrate motif;PKC kinase substrate motif;Pyruvate dehydrogenase kinase substrate motif	NA	-	-	NA	NA	FALSE	FALSE	FALSE	NA	TRUE	FALSE	FALSE	FALSE	37	31.97;32.38	58	1331	581	PF00069;PF00780;PF07714	yes	226850	15	2.32581	1.84327	0.599363	0.7836	1.25252	1.77322	1.69027	1.24993	1.10785	0.714463	2.46298	2.15612	0.450443	0.563855	-0.434361	0.130596	0.878813	0.902078	2.59048	2.89734
12438_1	12438	1	S	ENSP00000349880;ENSP00000345352	556;611	GO:0007256;GO:0046777;GO:0031532;GO:0048814;GO:0006468;GO:0016055;GO:0035556;GO:0007010;GO:0055037;GO:0005856;GO:0005737;GO:0005634;GO:0016772;GO:0004702;GO:0005083;GO:0004713;GO:0004672;GO:0004674;GO:0005524;GO:0005515	14-3-3 domain binding motif;Calmodulin-dependent protein kinase II substrate motif;Calmodulin-dependent protein kinase IV substrate motif;Casein kinase II substrate motif;Chk1 kinase substrate motif;G protein-coupled receptor kinase 1 substrate motif;GSK3 kinase substrate motif;PKA kinase substrate motif;PKC kinase substrate motif	NA	-	-	NA	NA	FALSE	FALSE	FALSE	NA	TRUE	FALSE	FALSE	FALSE	37	31.97;32.38	58	1331	581	PF00069;PF00780;PF07714	yes	226850	15	0.479437	0.167086	0.23883	0.207131	0.546862	0.539564	0.539802	0.638355	-0.222865	-0.117359	-0.250191	-0.150472	0.450444	0.563856	-0.434361	31.6392	1.72053e-05	0.0002401	0.283889	0.18417
12440_2	12440	2	S	ENSP00000349880;ENSP00000345352	594;649	GO:0007256;GO:0046777;GO:0031532;GO:0048814;GO:0006468;GO:0016055;GO:0035556;GO:0007010;GO:0055037;GO:0005856;GO:0005737;GO:0005634;GO:0016772;GO:0004702;GO:0005083;GO:0004713;GO:0004672;GO:0004674;GO:0005524;GO:0005515	14-3-3 domain binding motif;Calmodulin-dependent protein kinase II substrate motif;Casein kinase II substrate motif;G protein-coupled receptor kinase 1 substrate motif;Phosphorylase kinase substrate motif;PKA kinase substrate motif;PKC kinase substrate motif	NA	-	-	NA	NA	FALSE	FALSE	FALSE	NA	TRUE	FALSE	FALSE	FALSE	37	31.97;32.38	58	1331	581	PF00069;PF00780;PF07714	yes	226850	15	1.29363	1.31879	0.495527	0.662092	1.34459	1.35141	1.50002	1.18517	NA	0.939476	1.78208	1.80931	0.450443	0.563855	-0.434361	2.51725	0.12623	0.188419	2.24367	2.21644
12441_1	12441	1	S	ENSP00000349880;ENSP00000345352	596;651	GO:0007256;GO:0046777;GO:0031532;GO:0048814;GO:0006468;GO:0016055;GO:0035556;GO:0007010;GO:0055037;GO:0005856;GO:0005737;GO:0005634;GO:0016772;GO:0004702;GO:0005083;GO:0004713;GO:0004672;GO:0004674;GO:0005524;GO:0005515	ERK1,2 kinase substrate motif;G protein-coupled receptor kinase 1 substrate motif;GSK-3, ERK1, ERK2, CDK5 substrate motif;WW domain binding motif	NA	-	-	NA	NA	FALSE	FALSE	FALSE	NA	TRUE	FALSE	FALSE	FALSE	37	31.97;32.38	58	1331	581	PF00069;PF00780;PF07714	yes	226850	15	1.18724	1.08635	0.770395	0.757651	1.26663	1.18021	1.41515	1.17557	1.16976	1.38871	1.50047	1.33276	0.450444	0.563856	-0.434361	4.94902	0.0272744	0.0547	1.76712	1.93483
12441_2	12441	2	S	ENSP00000349880;ENSP00000345352	596;651	GO:0007256;GO:0046777;GO:0031532;GO:0048814;GO:0006468;GO:0016055;GO:0035556;GO:0007010;GO:0055037;GO:0005856;GO:0005737;GO:0005634;GO:0016772;GO:0004702;GO:0005083;GO:0004713;GO:0004672;GO:0004674;GO:0005524;GO:0005515	ERK1,2 kinase substrate motif;G protein-coupled receptor kinase 1 substrate motif;GSK-3, ERK1, ERK2, CDK5 substrate motif;WW domain binding motif	NA	-	-	NA	NA	FALSE	FALSE	FALSE	NA	TRUE	FALSE	FALSE	FALSE	37	31.97;32.38	58	1331	581	PF00069;PF00780;PF07714	yes	226850	15	1.29363	1.31879	0.495527	0.662092	1.34459	1.35141	1.50002	1.18517	NA	0.939476	1.78208	1.80931	0.450444	0.563856	-0.434361	2.51725	0.12623	0.188419	2.24367	2.21644
12449_1	12449	1	S	ENSP00000378760;ENSP00000349977	445;445	GO:0023057;GO:0038127;GO:0061099;GO:0031953;GO:0072376;GO:0051028;GO:0015031;GO:0008283;GO:0070062;GO:0030529;GO:0005643;GO:0005856;GO:0048471;GO:0005737;GO:0005634;GO:0019903;GO:0019901;GO:0005515		NA	+	+	TRUE	FALSE	FALSE	FALSE	FALSE	190	TRUE	FALSE	FALSE	FALSE	67	14.56;14.56	22	893	39	PF01505;PF11978	no	1972100	3	-0.460749	NA	-0.306549	-0.57875	0.0366587	0.0394129	-0.350577	1.16631	-0.728661	-0.660514	-1.27744	-1.22311	0.494568	0.343528	-0.197168	8.40728	0.0061782	0.0173319	-1.02594	-1.08027
12454_1	12454	1	S	ENSP00000380288;ENSP00000380286;ENSP00000350011	175;175;175		Casein kinase I substrate motif	NA	+	-	NA	NA	FALSE	FALSE	FALSE	NA	TRUE	FALSE	FALSE	FALSE	20	65.46;65.46;65.46	8	194	94	PF10180	no	572040	2	0.064192	-0.147579	-0.178304	-0.356699	-0.0123946	NA	0.150187	0.129769	NA	0.251384	0.148028	0.132602	-0.630715	-0.596973	0.482857	3.03092	0.0939783	0.14837	-0.350255	-0.334829
12457_1	12457	1	S	ENSP00000350018	262	GO:0007165;GO:0005622;GO:0005737;GO:0017124;GO:0005096;GO:0005515	Casein kinase II substrate motif;ERK1,2 kinase substrate motif;G protein-coupled receptor kinase 1 substrate motif;GSK-3, ERK1, ERK2, CDK5 substrate motif;WW domain binding motif	NA	-	+	FALSE	FALSE	TRUE	TRUE	TRUE	249	TRUE	FALSE	FALSE	FALSE	9	37.66	36	701	213	PF00620;PF03114	no	300690	4	0.0447601	0.174549	-0.0528564	-0.135254	0.343609	0.680007	0.531659	0.902009	0.353475	0.350463	0.405953	0.475951	0.551673	-0.297896	0.779841	12.113	0.00134896	0.00544704	-0.30389	-0.373888
12458_1	12458	1	S	ENSP00000350018	544	GO:0007165;GO:0005622;GO:0005737;GO:0017124;GO:0005096;GO:0005515	14-3-3 domain binding motif;Calmodulin-dependent protein kinase II substrate motif;ERK1,2 kinase substrate motif;G protein-coupled receptor kinase 1 substrate motif;Growth associated histone HI kinase substrate motif;GSK-3, ERK1, ERK2, CDK5 substrate motif;PKA kinase substrate motif;PKC kinase substrate motif;WW domain binding motif	NA	-	+	FALSE	FALSE	TRUE	TRUE	TRUE	23	TRUE	FALSE	FALSE	FALSE	9	37.66	36	701	213	PF00620;PF03114	no	300690	4	-0.0747917	-0.132341	-0.405473	-0.364755	0.519893	0.517035	0.63118	0.920879	0.190612	0.124655	0.267127	0.272107	0.551673	-0.297896	0.779841	27.5074	3.44088e-05	0.000376056	-0.507734	-0.512714
12459_1	12459	1	S	ENSP00000350018	175	GO:0007165;GO:0005622;GO:0005737;GO:0017124;GO:0005096;GO:0005515	Casein kinase II substrate motif;ERK1,2 kinase substrate motif;GSK-3, ERK1, ERK2, CDK5 substrate motif;WW domain binding motif	NA	-	+	FALSE	FALSE	TRUE	TRUE	TRUE	336	TRUE	FALSE	FALSE	FALSE	9	37.66	36	701	213	PF00620;PF03114	no	300690	4	NA	0.568542	NA	0.411631	1.40154	NA	1.21536	1.43331	1.15822	1.03209	1.169	1.20744	0.551672	-0.297896	0.779841	22.4396	0.000333045	0.00195095	0.4276	0.389158
12460_1	12460	1	S	ENSP00000350018	550	GO:0007165;GO:0005622;GO:0005737;GO:0017124;GO:0005096;GO:0005515	Casein kinase II substrate motif;ERK1,2 kinase substrate motif;G protein-coupled receptor kinase 1 substrate motif;Growth associated histone HI kinase substrate motif;GSK-3, ERK1, ERK2, CDK5 substrate motif;PKA kinase substrate motif;WW domain binding motif	NA	-	+	FALSE	FALSE	TRUE	TRUE	TRUE	29	TRUE	FALSE	FALSE	FALSE	9	37.66	36	701	213	PF00620;PF03114	no	300690	4	-0.256393	0.0459964	-0.361008	-0.309489	0.344834	0.379264	0.49264	0.875764	0.0759888	0.270612	0.215552	0.153212	0.551672	-0.297896	0.779841	14.8306	0.000585778	0.00289128	-0.626629	-0.564289
12467_1	12467	1	S	ENSP00000399797;ENSP00000358659;ENSP00000350028;ENSP00000358658	985;985;929;985	GO:0035279;GO:0048011;GO:0007173;GO:0008543;GO:0007219;GO:0048015;GO:0006355;GO:0045087;GO:0038095;GO:0006351;GO:0000932;GO:0005829;GO:0004386;GO:0005524;GO:0005515;GO:0003723;	Casein kinase II substrate motif;ERK1,2 kinase substrate motif;G protein-coupled receptor kinase 1 substrate motif;GSK3 kinase substrate motif;GSK-3, ERK1, ERK2, CDK5 substrate motif;PKA kinase substrate motif;PKC kinase substrate motif;WW domain binding motif	NA	-	-	NA	NA	FALSE	FALSE	FALSE	NA	FALSE	FALSE	FALSE	FALSE	984	5.78;5.78;6.12;5.78	31	1003	16	NA	no	132430	3	-0.304432	-0.0444821	-0.548193	-0.38561	-0.893469	-0.693968	NA	-0.76462	0.0209945	0.0219257	0.0600366	-0.19741	0.34952	-0.677773	0.648656	9.53724	0.00402969	0.0124279	-0.846067	-0.58862
124_2	124	2	S	ENSP00000040738	2779	GO:0003677	Casein kinase II substrate motif;Pyruvate dehydrogenase kinase substrate motif	NA	-	-	NA	NA	FALSE	FALSE	FALSE	NA	TRUE	FALSE	FALSE	FALSE	5	9.99;52.64	103	3051	726	PF05205	no	12782	23	-1.67579	-1.33603	-1.5611	-1.29315	-1.67037	NA	NA	-1.35549	NA	-1.30742	-1.4939	NA	0.231274	-0.280852	-1.23513	0.157718	0.856713	0.884376	NA	-0.258775
12516_1	12516	1	S	ENSP00000429900;ENSP00000350297	717;717	GO:0032312;GO:0060271;GO:0016020;GO:0005737;GO:0008060;GO:0008270;GO:0005515	b-Adrenergic Receptor kinase substrate motif;Casein kinase II substrate motif;Pyruvate dehydrogenase kinase substrate motif	NA	-	+	FALSE	FALSE	TRUE	FALSE	FALSE	11	TRUE	FALSE	FALSE	FALSE	22	29.32;29.32	41	1129	357	PF01412;PF00018;PF00169;PF07653	no	15269	5	-0.218009	0.265537	-0.13369	0.0329854	1.00517	1.05798	1.06124	1.15612	0.651061	0.433804	0.70848	NA	-0.00574636	-0.267992	-0.314174	37.4342	1.30632e-05	0.000197002	NA	1.02265
12518_1	12518	1	S	ENSP00000429900;ENSP00000350297	839;839	GO:0032312;GO:0060271;GO:0016020;GO:0005737;GO:0008060;GO:0008270;GO:0005515	14-3-3 domain binding motif;Calmodulin-dependent protein kinase II substrate motif;G protein-coupled receptor kinase 1 substrate motif;GSK3 kinase substrate motif;PKA kinase substrate motif;PKC kinase substrate motif	NA	-	+	FALSE	FALSE	TRUE	FALSE	FALSE	111	TRUE	FALSE	FALSE	FALSE	22	29.32;29.32	41	1129	357	PF01412;PF00018;PF00169;PF07653	no	15269	5	0.804624	0.815758	1.16548	1.04923	1.15112	1.20162	0.988857	1.28338	0.681196	0.488187	0.381842	0.512279	-0.00574599	-0.267992	-0.314175	15.024	0.000554348	0.00279546	0.826453	0.696016
12518_2	12518	2	S	ENSP00000429900;ENSP00000350297	839;839	GO:0032312;GO:0060271;GO:0016020;GO:0005737;GO:0008060;GO:0008270;GO:0005515	14-3-3 domain binding motif;Calmodulin-dependent protein kinase II substrate motif;G protein-coupled receptor kinase 1 substrate motif;GSK3 kinase substrate motif;PKA kinase substrate motif;PKC kinase substrate motif	NA	-	+	FALSE	FALSE	TRUE	FALSE	FALSE	111	TRUE	FALSE	FALSE	FALSE	22	29.32;29.32	41	1129	357	PF01412;PF00018;PF00169;PF07653	no	15269	5	0.792277	0.852425	0.57218	0.551057	0.74843	0.754968	0.799987	0.740452	0.348283	0.454277	0.700696	NA	-0.00574601	-0.267993	-0.314174	2.47999	0.129496	0.192677	NA	1.01487
12519_2	12519	2	S	ENSP00000429900;ENSP00000350297	843;843	GO:0032312;GO:0060271;GO:0016020;GO:0005737;GO:0008060;GO:0008270;GO:0005515	Casein kinase I substrate motif;DNA dependent Protein kinase substrate motif;ERK1,2 kinase substrate motif;GSK-3, ERK1, ERK2, CDK5 substrate motif;MAPKAPK2 kinase substrate motif;WW domain binding motif	NA	-	+	FALSE	FALSE	TRUE	FALSE	FALSE	115	TRUE	FALSE	FALSE	FALSE	22	29.32;29.32	41	1129	357	PF01412;PF00018;PF00169;PF07653	no	15269	5	0.792581	0.852819	0.57225	0.546561	0.748668	0.755216	0.799704	0.740261	0.347922	0.454075	0.706194	NA	-0.00574597	-0.267992	-0.314174	2.41039	0.135871	0.199608	NA	1.02037
12531_1	12531	1	S	ENSP00000350512	284	GO:0000338;GO:0010388;GO:0006413;GO:0046328;GO:0051726;GO:0006412;GO:0006366;GO:0006508;GO:0045944;GO:0005852;GO:0008180;GO:0048471;GO:0005737;GO:0005634;GO:0003713;GO:0003743;GO:0008237;GO:0046872;GO:0005515	PKA kinase substrate motif;PKC kinase substrate motif	NA	-	-	NA	NA	FALSE	FALSE	FALSE	NA	FALSE	FALSE	FALSE	FALSE	783	8.08	16	334	6	PF01398	no	1300800	1	0.552078	0.325651	-0.0240027	0.207518	0.937507	NA	1.08551	0.966847	0.898924	0.56206	0.676499	NA	0.431032	0.230311	-0.0500447	9.19277	0.0055299	0.0158546	NA	0.726544
12533_1	12533	1	S	ENSP00000387858;ENSP00000382633;ENSP00000363409;ENSP00000350531;ENSP00000410452	16;16;16;16;16	GO:0007019;GO:0007052;GO:0031110;GO:0007165;GO:0035556;GO:0009615;GO:0051272;GO:0031115;GO:0007409;GO:0007420;GO:0005874;GO:0005622;GO:0005829;GO:0016020;GO:0005737;GO:0015631;GO:0004871;GO:0005515	Calmodulin-dependent protein kinase II substrate motif;Chk1 kinase substrate motif;PAK2 kinase substrate motif;PKA kinase substrate motif;PKC kinase substrate motif	CAMK2A;CAMK4;PRKACA;CAMK2B;PAK1	-	+	FALSE	FALSE	FALSE	FALSE	FALSE	144	FALSE	FALSE	FALSE	FALSE	26	77.01;100;100;100;100	38	149	122	PF00836	no	7602600	8	0.982731	0.7576	0.623855	0.731705	1.9776	2.26436	2.15409	1.84776	0.6453	0.896265	0.682862	NA	-0.64123	-0.651048	0.364577	43.587	6.28905e-06	0.000122655	NA	0.318285
12533_2	12533	2	S	ENSP00000387858;ENSP00000382633;ENSP00000363409;ENSP00000350531;ENSP00000410452	16;16;16;16;16	GO:0007019;GO:0007052;GO:0031110;GO:0007165;GO:0035556;GO:0009615;GO:0051272;GO:0031115;GO:0007409;GO:0007420;GO:0005874;GO:0005622;GO:0005829;GO:0016020;GO:0005737;GO:0015631;GO:0004871;GO:0005515	Calmodulin-dependent protein kinase II substrate motif;Chk1 kinase substrate motif;PAK2 kinase substrate motif;PKA kinase substrate motif;PKC kinase substrate motif	CAMK2A;CAMK4;PRKACA;CAMK2B;PAK1	-	+	FALSE	FALSE	FALSE	FALSE	FALSE	144	FALSE	FALSE	FALSE	FALSE	26	77.01;100;100;100;100	38	149	122	PF00836	no	7602600	8	0.619119	0.497849	0.199934	0.294773	2.05707	1.99753	1.74979	1.33861	0.846683	0.903647	1.43369	2.02053	-0.64123	-0.651048	0.364577	16.0823	0.000413567	0.00230648	1.65595	1.06912
12534_1	12534	1	S	ENSP00000387858;ENSP00000382633;ENSP00000363409;ENSP00000350531;ENSP00000410452	25;25;25;25;25	GO:0007019;GO:0007052;GO:0031110;GO:0007165;GO:0035556;GO:0009615;GO:0051272;GO:0031115;GO:0007409;GO:0007420;GO:0005874;GO:0005622;GO:0005829;GO:0016020;GO:0005737;GO:0015631;GO:0004871;GO:0005515	Casein kinase II substrate motif;ERK1,2 kinase substrate motif;Growth associated histone HI kinase substrate motif;GSK-3, ERK1, ERK2, CDK5 substrate motif;PKA kinase substrate motif;PKC kinase substrate motif;WW domain binding motif	MAPK3;CDK1;CDK2;MAPK13;PRKCB	-	+	FALSE	FALSE	FALSE	FALSE	FALSE	135	TRUE	FALSE	FALSE	FALSE	26	77.01;100;100;100;100	38	149	122	PF00836	no	7602600	8	0.0589152	-0.0206155	0.085108	-0.0483873	0.695141	0.838559	0.210929	-0.110191	-0.141165	0.0577075	0.822928	NA	-0.64123	-0.651048	0.364576	1.30948	0.309251	0.387248	NA	0.458352
12534_2	12534	2	S	ENSP00000387858;ENSP00000382633;ENSP00000363409;ENSP00000350531;ENSP00000410452	25;25;25;25;25	GO:0007019;GO:0007052;GO:0031110;GO:0007165;GO:0035556;GO:0009615;GO:0051272;GO:0031115;GO:0007409;GO:0007420;GO:0005874;GO:0005622;GO:0005829;GO:0016020;GO:0005737;GO:0015631;GO:0004871;GO:0005515	Casein kinase II substrate motif;ERK1,2 kinase substrate motif;Growth associated histone HI kinase substrate motif;GSK-3, ERK1, ERK2, CDK5 substrate motif;PKA kinase substrate motif;PKC kinase substrate motif;WW domain binding motif	MAPK3;CDK1;CDK2;MAPK13;PRKCB	-	+	FALSE	FALSE	FALSE	FALSE	FALSE	135	TRUE	FALSE	FALSE	FALSE	26	77.01;100;100;100;100	38	149	122	PF00836	no	7602600	8	0.619119	0.497849	0.199934	0.294773	2.05707	1.99753	1.74979	1.33861	0.846683	0.903647	1.43369	2.02053	-0.64123	-0.651048	0.364576	16.0823	0.000413567	0.00230648	1.65596	1.06912
12537_1	12537	1	S	ENSP00000387858;ENSP00000382633;ENSP00000363409;ENSP00000350531;ENSP00000410452	38;38;38;38;38	GO:0007019;GO:0007052;GO:0031110;GO:0007165;GO:0035556;GO:0009615;GO:0051272;GO:0031115;GO:0007409;GO:0007420;GO:0005874;GO:0005622;GO:0005829;GO:0016020;GO:0005737;GO:0015631;GO:0004871;GO:0005515	Cdc2 kinase substrate motif;CDK kinase substrate motif;CDK1,2,4,6 kinase substrate motif;CDK4 kinase substrate motif;ERK1,2 kinase substrate motif;GSK-3, ERK1, ERK2, CDK5 substrate motif;WW domain binding motif	MAPK3;CDK1;UHMK1;CDK2;PAK1;MAPK13;PRKCB	-	+	FALSE	FALSE	FALSE	FALSE	FALSE	122	TRUE	FALSE	FALSE	FALSE	26	77.01;100;100;100;100	38	149	122	PF00836	no	7602600	8	-0.19956	-0.104768	-0.253163	-0.331774	0.115955	0.216984	0.140796	-0.0300768	-0.581318	-0.584736	-0.592025	-0.53929	-0.64123	-0.651048	0.364576	18.4991	0.000222586	0.00144703	-0.903866	-0.956601
12548_1	12548	1	S	ENSP00000350686	662	GO:0035307;GO:0007084;GO:0042326;GO:0050790;GO:0000278;GO:0007067;GO:0030176;GO:0005789;GO:0005737;GO:0051721;GO:0008601;GO:0005515	14-3-3 domain binding motif;Calmodulin-dependent protein kinase II substrate motif;Casein kinase II substrate motif;ERK1,2 kinase substrate motif;GSK-3, ERK1, ERK2, CDK5 substrate motif;PKA kinase substrate motif;PKC kinase substrate motif;WW domain binding motif	NA	-	+	FALSE	FALSE	TRUE	TRUE	TRUE	236	TRUE	FALSE	FALSE	FALSE	11	25.16	59	938	83	PF03020	no	27650	4	0.126811	0.232557	0.163672	0.144394	0.442586	0.334246	0.479549	0.456172	0.0553494	0.0642091	0.0834295	-0.0354853	-0.223391	-0.411768	0.731725	12.2891	0.00127329	0.00522965	-0.76721	-0.648295
12557_1	12557	1	S	ENSP00000417076;ENSP00000386135;ENSP00000350785	333;333;333	GO:0009103;GO:0097190;GO:0017148;GO:0010506;GO:0046777;GO:2000310;GO:0071346;GO:0043065;GO:0006468;GO:0007165;GO:0035556;GO:0043066;GO:0042981;GO:0006915;GO:0015629;GO:0016020;GO:0005737;GO:0004683;GO:0016772;GO:0042802;GO:0005516;GO:0004713;GO:0016773;GO:0004672;GO:0003824;GO:0004674;GO:0005524;GO:0005515;GO:1902042;GO:0008625	Casein kinase II substrate motif;MAPKAPK2 kinase substrate motif	NA	-	+	TRUE	FALSE	FALSE	FALSE	FALSE	83	FALSE	FALSE	FALSE	FALSE	45	7.76;7.76;7.76	22	1430	8	PF00069;PF00023;PF07714;PF00531;PF06293;PF01163	yes	8360.9	2	-0.379435	-0.982236	-1.04547	-1.12473	-3.00844	-3.09022	NA	-2.87088	NA	-0.278068	-1.09254	-1.32338	0.194253	-0.0116807	0.0131775	21.2349	0.00026183	0.00161512	-1.33656	-1.10572
12564_1	12564	1	S	ENSP00000350934	193	GO:0006897;GO:0015031;GO:0005769;GO:0005096;GO:0008083	Casein kinase II substrate motif;MAPKAPK2 kinase substrate motif	NA	-	+	FALSE	FALSE	TRUE	FALSE	FALSE	173	TRUE	FALSE	FALSE	FALSE	22	44.99	9	569	48	PF03528;PF09311	no	134500	1	NA	-0.24554	0.408079	0.399742	2.6046	1.76587	1.80935	1.40728	1.07562	-0.0572493	0.364902	NA	1.02457	-0.847007	-0.397393	15.4794	0.000894991	0.00402067	NA	0.762296
12568_1	12568	1	S	ENSP00000408503;ENSP00000362680;ENSP00000362668;ENSP00000350941	34;34;34;34	GO:0033146;GO:0032463;GO:0051902;GO:0043114;GO:0050847;GO:0033625;GO:2000811;GO:2001237;GO:0051895;GO:0048011;GO:0019048;GO:0045124;GO:0060065;GO:0071803;GO:0007173;GO:0070555;GO:0070374;GO:0007265;GO:0043393;GO:0007172;GO:0050900;GO:0030900;GO:0008543;GO:0031295;GO:0051897;GO:0046777;GO:0045453;GO:0090263;GO:0048477;GO:0030168;GO:0007596;GO:0043154;GO:0071393;GO:0006468;GO:0007049;GO:0007165;GO:…	14-3-3 domain binding motif;Aurora-A kinase substrate motif;Calmodulin-dependent protein kinase II substrate motif;Casein kinase II substrate motif;G protein-coupled receptor kinase 1 substrate motif;PAK2 kinase substrate motif;Phosphorylase kinase substrate motif;PKA kinase substrate motif;PKC epsilon kinase substrate motif;PKC kinase substrate motif	PRKACA	-	-	NA	NA	FALSE	FALSE	FALSE	NA	TRUE	TRUE	TRUE	TRUE	259	12.31;12.31;12.31;12.31	36	536	55	PF07714;PF00069;PF00017;PF00018;PF07653	yes	665270	5	-0.242419	0.0113682	-0.0266689	0.0272164	-0.498514	-0.30402	-0.500307	-0.567633	-0.157661	-0.266239	-0.26482	NA	-0.373233	0.373316	-0.304282	8.1256	0.00691008	0.0189446	NA	0.0394616
12570_1	12570	1	S	ENSP00000437271;ENSP00000350990	672;672	GO:0007004;GO:0000289;GO:0000288;GO:0016071;GO:0016070;GO:0010467;GO:0005724;GO:0030014;GO:0005856;GO:0005829;GO:0005737;GO:0005634;GO:0030506;GO:0019899	Casein kinase II substrate motif;ERK1,2 kinase substrate motif;G protein-coupled receptor kinase 1 substrate motif;GSK-3, ERK1, ERK2, CDK5 substrate motif;PKA kinase substrate motif;PKC kinase substrate motif;WW domain binding motif	NA	-	+	FALSE	FALSE	TRUE	TRUE	TRUE	576	TRUE	FALSE	FALSE	FALSE	22	51.13;51.13	153	1729	466	NA	no	1617.6	19	-1.21833	-1.26227	-1.18503	-1.10629	-1.85916	-0.190856	-0.811296	-0.73947	0.668216	-0.12928	-0.124715	-0.183391	1.1382	-0.486986	0.0824864	9.6815	0.00318931	0.0104084	-0.265878	-0.207202
12571_2	12571	2	S	ENSP00000437271;ENSP00000350990	1620;1620	GO:0007004;GO:0000289;GO:0000288;GO:0016071;GO:0016070;GO:0010467;GO:0005724;GO:0030014;GO:0005856;GO:0005829;GO:0005737;GO:0005634;GO:0030506;GO:0019899	14-3-3 domain binding motif;Calmodulin-dependent protein kinase II substrate motif;Casein kinase II substrate motif;DNA dependent Protein kinase substrate motif;MAPKAPK2 kinase substrate motif;PKA kinase substrate motif;PKC kinase substrate motif	NA	-	+	FALSE	FALSE	TRUE	TRUE	TRUE	255	TRUE	TRUE	FALSE	FALSE	22	51.13;51.13	153	1729	466	NA	no	1617.6	19	-1.44817	-1.29497	-1.62413	-1.539	-1.24139	-1.44767	-1.2323	-1.18188	NA	-0.305625	-0.608527	-0.536044	1.1382	-0.486986	0.0824865	26.9001	6.07444e-05	0.000560466	-0.61853	-0.691014
12572_2	12572	2	S	ENSP00000437271;ENSP00000350990	1621;1621	GO:0007004;GO:0000289;GO:0000288;GO:0016071;GO:0016070;GO:0010467;GO:0005724;GO:0030014;GO:0005856;GO:0005829;GO:0005737;GO:0005634;GO:0030506;GO:0019899	BARD1 BRCT domain binding motif;Casein kinase II substrate motif;MDC1 BRCT domain binding motif;Plk1 PBD domain binding motif	NA	-	+	FALSE	FALSE	TRUE	TRUE	TRUE	256	TRUE	TRUE	FALSE	FALSE	22	51.13;51.13	153	1729	466	NA	no	1617.6	19	-1.44817	-1.29497	-1.62413	-1.539	-1.24139	-1.44767	-1.2323	-1.18188	NA	-0.305625	-0.608527	-0.536044	1.1382	-0.486987	0.082487	26.9001	6.07444e-05	0.000560466	-0.618531	-0.691014
12582_1	12582	1	S	ENSP00000437271;ENSP00000350990	1385;1385	GO:0007004;GO:0000289;GO:0000288;GO:0016071;GO:0016070;GO:0010467;GO:0005724;GO:0030014;GO:0005856;GO:0005829;GO:0005737;GO:0005634;GO:0030506;GO:0019899	ERK1,2 kinase substrate motif;GSK-3, ERK1, ERK2, CDK5 substrate motif;WW domain binding motif	NA	-	+	FALSE	FALSE	TRUE	TRUE	TRUE	20	TRUE	FALSE	FALSE	FALSE	22	51.13;51.13	153	1729	466	NA	no	1617.6	19	-2.00336	-0.279301	-1.96502	-1.57932	-1.69687	-1.76646	-1.43052	-1.28696	-1.12099	-1.20195	-0.831355	-0.997068	1.1382	-0.486986	0.0824869	1.51339	0.259645	0.336516	-1.07955	-0.913842
12586_1	12586	1	S	ENSP00000437271;ENSP00000350990	1666;1666	GO:0007004;GO:0000289;GO:0000288;GO:0016071;GO:0016070;GO:0010467;GO:0005724;GO:0030014;GO:0005856;GO:0005829;GO:0005737;GO:0005634;GO:0030506;GO:0019899	14-3-3 domain binding motif;Akt kinase substrate motif;Calmodulin-dependent protein kinase II substrate motif;Casein kinase II substrate motif;MAPKAPK1 kinase substrate motif;PKA kinase substrate motif;PKC kinase substrate motif	NA	-	+	FALSE	FALSE	TRUE	TRUE	TRUE	301	TRUE	TRUE	FALSE	FALSE	22	51.13;51.13	153	1729	466	NA	no	1617.6	19	-1.77123	-1.42583	-1.70821	-1.79152	-0.980624	-1.43104	-1.30385	-1.40009	NA	-0.593346	-0.636536	-0.565674	1.1382	-0.486986	0.0824863	22.3568	0.000138625	0.00101919	-0.64816	-0.719022
12590_1	12590	1	S	ENSP00000437271;ENSP00000350990	836;836	GO:0007004;GO:0000289;GO:0000288;GO:0016071;GO:0016070;GO:0010467;GO:0005724;GO:0030014;GO:0005856;GO:0005829;GO:0005737;GO:0005634;GO:0030506;GO:0019899	ATM kinase substrate motif;Casein kinase II substrate motif;DNA dependent Protein kinase substrate motif	NA	-	+	FALSE	FALSE	TRUE	TRUE	TRUE	529	TRUE	FALSE	FALSE	FALSE	22	51.13;51.13	153	1729	466	NA	no	1617.6	19	-1.63943	NA	-2.04049	-2.29525	-2.1685	-2.33484	-1.89993	-1.98428	-1.8268	-1.92148	-1.64361	NA	1.1382	-0.486986	0.0824867	1.32486	0.309121	0.387233	NA	-1.72609
125_2	125	2	S	ENSP00000040738	2780	GO:0003677	BARD1 BRCT domain binding motif;Casein kinase II substrate motif;G protein-coupled receptor kinase 1 substrate motif;MDC1 BRCT domain binding motif;Plk1 PBD domain binding motif	NA	-	-	NA	NA	FALSE	FALSE	FALSE	NA	TRUE	FALSE	FALSE	FALSE	5	9.99;52.64	103	3051	726	PF05205	no	12782	23	-1.67579	-1.33603	-1.5611	-1.29315	-1.67037	NA	NA	-1.35549	NA	-1.30742	-1.4939	NA	0.231275	-0.280851	-1.23513	0.157718	0.856713	0.884376	NA	-0.258775
12601_1	12601	1	S	ENSP00000351052;ENSP00000309301	321;300	GO:0007067;GO:0043066;GO:0016567;GO:2001240;GO:0031965;GO:0005634;GO:0019901;GO:0008270;GO:0005515	b-Adrenergic Receptor kinase substrate motif;Cdc2 kinase substrate motif;CDK kinase substrate motif;CDK1,2,4,6 kinase substrate motif;ERK1,2 kinase substrate motif;Growth associated histone HI kinase substrate motif;GSK-3, ERK1, ERK2, CDK5 substrate motif;PKA kinase substrate motif;PKC kinase substrate motif;WW domain binding motif	NA	-	-	NA	NA	FALSE	FALSE	FALSE	NA	TRUE	TRUE	FALSE	FALSE	22	27.49;27.86	50	502	110	PF07967;PF08600	no	109920	11	0.747637	0.422009	0.630971	0.678199	0.936309	0.934503	0.885542	0.906705	0.289557	0.430353	0.246826	0.214309	0.904475	0.187514	0.993212	19.7966	0.00016362	0.00113145	-0.778903	-0.746386
12604_1	12604	1	S	ENSP00000351052;ENSP00000309301	395;374	GO:0007067;GO:0043066;GO:0016567;GO:2001240;GO:0031965;GO:0005634;GO:0019901;GO:0008270;GO:0005515	Cdc2 kinase substrate motif;CDK kinase substrate motif;CDK1,2,4,6 kinase substrate motif;ERK1,2 kinase substrate motif;Growth associated histone HI kinase substrate motif;GSK-3, ERK1, ERK2, CDK5 substrate motif;MDC1 BRCT domain binding motif;Plk1 PBD domain binding motif;WW domain binding motif	CDK1;CDK2	-	-	NA	NA	FALSE	FALSE	FALSE	NA	TRUE	FALSE	FALSE	FALSE	22	27.49;27.86	50	502	110	PF07967;PF08600	no	109920	11	0.445628	0.251953	0.497732	0.506221	0.695737	0.979651	0.723328	0.616669	0.2004	-0.0435656	-0.131805	0.0428021	0.904475	0.187514	0.993213	19.0898	0.000193104	0.00129678	-0.950411	-1.12502
12605_1	12605	1	S	ENSP00000351052;ENSP00000309301	344;323	GO:0007067;GO:0043066;GO:0016567;GO:2001240;GO:0031965;GO:0005634;GO:0019901;GO:0008270;GO:0005515	ERK1,2 kinase substrate motif;Growth associated histone HI kinase substrate motif;GSK-3, ERK1, ERK2, CDK5 substrate motif;WW domain binding motif	NA	-	-	NA	NA	FALSE	FALSE	FALSE	NA	TRUE	FALSE	FALSE	FALSE	22	27.49;27.86	50	502	110	PF07967;PF08600	no	109920	11	NA	0.49326	0.629188	0.474537	NA	0.84734	0.504406	0.509632	0.103766	-0.0665361	-0.244035	-0.154703	0.904475	0.187514	0.993212	9.96858	0.00424495	0.0129576	-1.14792	-1.23725
12605_2	12605	2	S	ENSP00000351052;ENSP00000309301	344;323	GO:0007067;GO:0043066;GO:0016567;GO:2001240;GO:0031965;GO:0005634;GO:0019901;GO:0008270;GO:0005515	ERK1,2 kinase substrate motif;Growth associated histone HI kinase substrate motif;GSK-3, ERK1, ERK2, CDK5 substrate motif;WW domain binding motif	NA	-	-	NA	NA	FALSE	FALSE	FALSE	NA	TRUE	FALSE	FALSE	FALSE	22	27.49;27.86	50	502	110	PF07967;PF08600	no	109920	11	0.256185	0.533659	0.287475	0.272411	0.18262	NA	NA	0.205419	0.0955615	-0.159882	-0.265836	NA	0.904475	0.187514	0.993212	3.94915	0.0591801	0.101578	NA	-1.25905
12607_2	12607	2	S	ENSP00000351052;ENSP00000309301	346;325	GO:0007067;GO:0043066;GO:0016567;GO:2001240;GO:0031965;GO:0005634;GO:0019901;GO:0008270;GO:0005515	Casein kinase II substrate motif;ERK1,2 kinase substrate motif;GSK-3, ERK1, ERK2, CDK5 substrate motif;WW domain binding motif	NA	-	-	NA	NA	FALSE	FALSE	FALSE	NA	TRUE	FALSE	FALSE	FALSE	22	27.49;27.86	50	502	110	PF07967;PF08600	no	109920	11	0.269179	0.542002	0.286461	0.27112	0.196848	NA	0.253902	0.202897	0.11125	-0.13991	-0.277027	NA	0.904475	0.187514	0.993212	4.16502	0.0486776	0.0870158	NA	-1.27024
12609_1	12609	1	S	ENSP00000351052;ENSP00000309301	371;350	GO:0007067;GO:0043066;GO:0016567;GO:2001240;GO:0031965;GO:0005634;GO:0019901;GO:0008270;GO:0005515	14-3-3 domain binding motif;Calmodulin-dependent protein kinase II substrate motif;Calmodulin-dependent protein kinase IV substrate motif;Casein kinase II substrate motif;Chk1 kinase substrate motif;G protein-coupled receptor kinase 1 substrate motif;GSK3 kinase substrate motif;MAPKAPK2 kinase substrate motif;PKA kinase substrate motif;PKC kinase substrate motif	NA	-	-	NA	NA	FALSE	FALSE	FALSE	NA	TRUE	FALSE	FALSE	FALSE	22	27.49;27.86	50	502	110	PF07967;PF08600	no	109920	11	0.0922378	0.0740624	NA	0.0320227	0.479168	0.962944	0.550395	0.545616	0.335724	0.400611	0.37855	NA	0.904476	0.187515	0.993213	7.83578	0.00911238	0.0232959	NA	-0.614663
1260_1	1260	1	S	ENSP00000370745;ENSP00000233084	481;481	GO:0090305;GO:0032508;GO:0000245;GO:0006302;GO:0006446;GO:0006355;GO:0043330;GO:0009615;GO:0007275;GO:0006351;GO:0071920;GO:0072669;GO:0010494;GO:0030529;GO:0005737;GO:0005634;GO:0033677;GO:0008143;GO:0003724;GO:0003712;GO:0004518;GO:0004386;GO:0003682;GO:0008026;GO:0003725;GO:0003677;GO:0004527;GO:0003676;GO:0005524;GO:0005515	Casein kinase II substrate motif;ERK1,2 kinase substrate motif;GSK-3, ERK1, ERK2, CDK5 substrate motif;WW domain binding motif	NA	+	-	NA	NA	FALSE	FALSE	FALSE	NA	FALSE	FALSE	FALSE	FALSE	110	7.57;7.57	32	740	15	PF00270;PF00622;PF00271	no	1199500	2	1.19862	1.16387	1.16312	0.848416	1.05086	0.886705	1.02604	0.893516	0.55319	0.456487	0.49327	NA	0.731365	-0.470178	0.0613316	11.6376	0.0019713	0.00714184	NA	0.431938
12613_1	12613	1	S	ENSP00000351052;ENSP00000309301	369;348	GO:0007067;GO:0043066;GO:0016567;GO:2001240;GO:0031965;GO:0005634;GO:0019901;GO:0008270;GO:0005515	Casein kinase I substrate motif;Casein kinase II substrate motif;ERK1,2 kinase substrate motif;GSK-3, ERK1, ERK2, CDK5 substrate motif;WW domain binding motif	NA	-	-	NA	NA	FALSE	FALSE	FALSE	NA	TRUE	FALSE	FALSE	FALSE	22	27.49;27.86	50	502	110	PF07967;PF08600	no	109920	11	0.348985	0.863355	0.476352	0.352143	0.228797	0.375853	NA	0.781007	NA	0.155271	0.25139	-0.0711103	0.904476	0.187514	0.993213	2.65668	0.119205	0.179413	-1.06432	-0.741823
12625_1	12625	1	S	ENSP00000426064;ENSP00000351113	1957;1957	GO:0006355;GO:0006351;GO:0005488;GO:0005515	14-3-3 domain binding motif;Calmodulin-dependent protein kinase II substrate motif;Casein kinase II substrate motif;PAK2 kinase substrate motif;PKA kinase substrate motif;PKA, PKG kinase substrate motif;PKC epsilon kinase substrate motif;PKC kinase substrate motif;PKG kinase substrate motif	NA	-	+	FALSE	FALSE	FALSE	FALSE	FALSE	79	FALSE	TRUE	FALSE	FALSE	13	8.89;8.89	76	3013	126	NA	no	49745	5	NA	-0.14597	-0.756536	-0.544291	0.346237	NA	0.458988	0.0901618	0.981908	0.111745	0.943382	1.02615	0.133194	0.101778	-0.451879	13.466	0.00149607	0.0058849	1.47803	1.39526
12636_1	12636	1	S	ENSP00000351141	306	GO:0008380;GO:0006397;GO:0007049;GO:0005654;GO:0031965;GO:0005634	ERK1,2 kinase substrate motif;GSK-3, ERK1, ERK2, CDK5 substrate motif;MDC1 BRCT domain binding motif;Plk1 PBD domain binding motif;WW domain binding motif	NA	-	-	NA	NA	FALSE	FALSE	FALSE	NA	TRUE	FALSE	FALSE	FALSE	13	42.93	30	396	165	NA	no	137790	2	-0.12767	-0.964086	-0.414404	-0.485565	-1.09962	NA	-0.786336	-1.19331	NA	-1.14017	-0.868325	-0.889835	-0.282634	-0.428474	-0.979386	3.1812	0.0856871	0.137955	0.0895512	0.111061
12638_1	12638	1	S	ENSP00000351175	19	GO:0010629;GO:0009267;GO:0051402;GO:0048678;GO:0032868;GO:0006461;GO:0071375;GO:0060041;GO:0006366;GO:0071339;GO:0030425;GO:0016605;GO:0005737;GO:0005634;GO:0003712;GO:0003713;GO:0032403;GO:0046983;GO:0043565;GO:0046982;GO:0042803;GO:0005515;GO:0003700	Casein kinase II substrate motif;Pyruvate dehydrogenase kinase substrate motif	CSNK2A1	-	-	NA	NA	FALSE	FALSE	FALSE	NA	TRUE	TRUE	FALSE	FALSE	65	95.36	24	151	151	PF00010	no	54911	2	-0.811384	-0.519013	-0.412234	-0.375204	-0.456851	-0.539532	-0.496691	-0.688235	NA	-0.178659	-0.501599	-0.508462	0.825797	-1.07155	-0.125313	0.665172	0.533859	0.601654	-0.383149	-0.376287
12638_2	12638	2	S	ENSP00000351175	19	GO:0010629;GO:0009267;GO:0051402;GO:0048678;GO:0032868;GO:0006461;GO:0071375;GO:0060041;GO:0006366;GO:0071339;GO:0030425;GO:0016605;GO:0005737;GO:0005634;GO:0003712;GO:0003713;GO:0032403;GO:0046983;GO:0043565;GO:0046982;GO:0042803;GO:0005515;GO:0003700	Casein kinase II substrate motif;Pyruvate dehydrogenase kinase substrate motif	CSNK2A1	-	-	NA	NA	FALSE	FALSE	FALSE	NA	TRUE	TRUE	FALSE	FALSE	65	95.36	24	151	151	PF00010	no	54911	2	-0.523602	-0.554838	-0.485629	-0.567016	-0.544221	-0.460972	-0.522831	-0.730043	NA	-0.0524688	-0.314909	0.0842062	0.825798	-1.07155	-0.125313	8.24721	0.00658218	0.0181372	0.209519	-0.189597
12639_1	12639	1	S	ENSP00000351175	11	GO:0010629;GO:0009267;GO:0051402;GO:0048678;GO:0032868;GO:0006461;GO:0071375;GO:0060041;GO:0006366;GO:0071339;GO:0030425;GO:0016605;GO:0005737;GO:0005634;GO:0003712;GO:0003713;GO:0032403;GO:0046983;GO:0043565;GO:0046982;GO:0042803;GO:0005515;GO:0003700	b-Adrenergic Receptor kinase substrate motif;Casein kinase I substrate motif;Casein kinase II substrate motif;Pyruvate dehydrogenase kinase substrate motif	CSNK2A1	-	-	NA	NA	FALSE	FALSE	FALSE	NA	TRUE	FALSE	FALSE	FALSE	65	95.36	24	151	151	PF00010	no	54911	2	-1.06637	-0.744072	NA	-0.224053	-0.997281	-1.9578	NA	-1.16321	NA	-0.903794	-1.29062	-1.77065	0.825798	-1.07155	-0.125313	2.5588	0.132431	0.196265	-1.64534	-1.16531
12639_2	12639	2	S	ENSP00000351175	11	GO:0010629;GO:0009267;GO:0051402;GO:0048678;GO:0032868;GO:0006461;GO:0071375;GO:0060041;GO:0006366;GO:0071339;GO:0030425;GO:0016605;GO:0005737;GO:0005634;GO:0003712;GO:0003713;GO:0032403;GO:0046983;GO:0043565;GO:0046982;GO:0042803;GO:0005515;GO:0003700	b-Adrenergic Receptor kinase substrate motif;Casein kinase I substrate motif;Casein kinase II substrate motif;Pyruvate dehydrogenase kinase substrate motif	CSNK2A1	-	-	NA	NA	FALSE	FALSE	FALSE	NA	TRUE	FALSE	FALSE	FALSE	65	95.36	24	151	151	PF00010	no	54911	2	-0.523602	-0.554838	-0.485629	-0.567016	-0.544221	-0.460972	-0.522831	-0.730043	NA	-0.0524688	-0.314909	0.0842062	0.825797	-1.07155	-0.125313	8.24721	0.00658218	0.0181372	0.209519	-0.189596
12655_1	12655	1	S	ENSP00000358556	1102	GO:0017015;GO:0030514;GO:0007179;GO:0006367;GO:0010467;GO:0045892;GO:0016567;GO:0006351;GO:0000122;GO:0005654;GO:0043231;GO:0005622;GO:0005634;GO:0070412;GO:0070410;GO:0004842;GO:0003677;GO:0008270;GO:0005515	14-3-3 domain binding motif;Akt kinase substrate motif;Calmodulin-dependent protein kinase II substrate motif;Casein kinase II substrate motif;CLK1 kinase substrate motif;G protein-coupled receptor kinase 1 substrate motif;MAPKAPK1 kinase substrate motif;PKA kinase substrate motif;PKC kinase substrate motif	NA	-	+	FALSE	FALSE	TRUE	FALSE	FALSE	1035	FALSE	FALSE	FALSE	FALSE	53	28.29	53	1110	273	PF00439;PF00643;PF00628	no	56162	5	-1.4633	NA	-1.37926	-1.6543	-1.63801	-1.67249	-1.71329	-1.73062	-1.74842	-2.0656	-1.75598	-1.77818	0.187222	-0.634369	-0.139743	4.91991	0.0300058	0.0592655	-1.63844	-1.61624
12657_1	12657	1	S	ENSP00000358556	862	GO:0017015;GO:0030514;GO:0007179;GO:0006367;GO:0010467;GO:0045892;GO:0016567;GO:0006351;GO:0000122;GO:0005654;GO:0043231;GO:0005622;GO:0005634;GO:0070412;GO:0070410;GO:0004842;GO:0003677;GO:0008270;GO:0005515	Cdc2 kinase substrate motif;CDK kinase substrate motif;CDK1,2,4,6 kinase substrate motif;ERK1,2 kinase substrate motif;G protein-coupled receptor kinase 1 substrate motif;Growth associated histone HI kinase substrate motif;GSK3 kinase substrate motif;GSK-3, ERK1, ERK2, CDK5 substrate motif;WW domain binding motif	NA	-	+	FALSE	FALSE	TRUE	FALSE	FALSE	795	FALSE	FALSE	FALSE	FALSE	53	28.29	53	1110	273	PF00439;PF00643;PF00628	no	56162	5	-0.739454	-0.642973	-0.853058	-0.85498	-0.925332	NA	-0.887338	-0.838118	NA	-1.03985	-0.671519	-0.815556	0.187222	-0.634369	-0.139743	0.363984	0.703822	0.751836	-0.675812	-0.531776
12661_1	12661	1	S	ENSP00000351314	230	GO:0051436;GO:0019048;GO:0042098;GO:0000082;GO:0006959;GO:0000902;GO:0051439;GO:0051437;GO:0042590;GO:0034641;GO:0031145;GO:0016071;GO:0016070;GO:0010467;GO:0006977;GO:0006521;GO:0002479;GO:0016032;GO:0000278;GO:0002474;GO:0051603;GO:0000209;GO:0044281;GO:0043066;GO:0042981;GO:0006915;GO:1990111;GO:0000502;GO:0005654;GO:0005839;GO:0005829;GO:0004298	Casein kinase II substrate motif;ERK1,2 kinase substrate motif;G protein-coupled receptor kinase 1 substrate motif;GSK-3, ERK1, ERK2, CDK5 substrate motif;MDC1 BRCT domain binding motif;Plk1 PBD domain binding motif;WW domain binding motif	NA	-	-	NA	NA	FALSE	FALSE	FALSE	NA	FALSE	FALSE	FALSE	FALSE	19	5.49	12	273	4	PF00227;PF12465	no	2901200	2	-0.335588	-0.0783026	-0.332032	-0.553073	NA	0.458578	0.338653	0.16762	-0.190926	-0.173046	-0.280976	-0.215811	0.618967	-0.00130712	0.879266	6.30511	0.0151487	0.0348441	-1.09508	-1.16024
12669_1	12669	1	S	ENSP00000351352;ENSP00000370630;ENSP00000450832	222;222;222	GO:0032861;GO:0061001;GO:0032317;GO:0050770;GO:0048167;GO:0048013;GO:0031532;GO:0051056;GO:0008150;GO:0014069;GO:0043197;GO:0045211;GO:0030054;GO:0005737;GO:0005575;GO:0046875;GO:0005096;GO:0005515;GO:0003674	Casein kinase I substrate motif;Casein kinase II substrate motif	NA	-	-	NA	NA	FALSE	FALSE	FALSE	NA	FALSE	FALSE	FALSE	FALSE	14	31.46;30.88;31.48	129	1782	234	PF11881;PF02145;PF00595	no	26588	23	0.443172	0.458934	0.516384	0.435193	0.802311	1.24133	0.950701	0.513729	2.85592	2.25724	2.62071	2.42088	-0.215418	-0.366393	1.67552	71.9384	2.25074e-07	1.26391e-05	0.745363	0.94519
1266_1	1266	1	S	ENSP00000438144;ENSP00000233114;ENSP00000446395	241;259;152	GO:0006107;GO:0006734;GO:0006108;GO:0006094;GO:0044262;GO:0006006;GO:0005975;GO:0006099;GO:0044281;GO:0055114;GO:0005813;GO:0005829;GO:0005739;GO:0005737;GO:0047860;GO:0004470;GO:0030060;GO:0016616;GO:0016615;GO:0051287;GO:0003824;GO:0016491;GO:0019674	14-3-3 domain binding motif;Calmodulin-dependent protein kinase II substrate motif;G protein-coupled receptor kinase 1 substrate motif;GSK3 kinase substrate motif;MAPKAPK1 kinase substrate motif;PKA kinase substrate motif;PKC epsilon kinase substrate motif;PKC kinase substrate motif	NA	-	-	NA	NA	FALSE	FALSE	FALSE	NA	FALSE	TRUE	FALSE	FALSE	19	6.29;6.53;11.84	34	352	7	PF02866;PF00056	no	29840000	2	-0.213458	NA	-0.224215	-0.245615	NA	-0.993341	0.0224136	0.0113599	0.504566	0.366615	-0.333928	-0.0447661	-0.127045	-0.498911	-0.619214	1.45364	0.279543	0.35789	0.574448	0.285286
12681_1	12681	1	S	ENSP00000351352;ENSP00000370630;ENSP00000450832	1412;1433;1412	GO:0032861;GO:0061001;GO:0032317;GO:0050770;GO:0048167;GO:0048013;GO:0031532;GO:0051056;GO:0008150;GO:0014069;GO:0043197;GO:0045211;GO:0030054;GO:0005737;GO:0005575;GO:0046875;GO:0005096;GO:0005515;GO:0003674	ERK1,2 kinase substrate motif;GSK-3, ERK1, ERK2, CDK5 substrate motif;WW domain binding motif	NA	-	-	NA	NA	FALSE	FALSE	FALSE	NA	TRUE	FALSE	FALSE	FALSE	14	31.46;30.88;31.48	129	1782	234	PF11881;PF02145;PF00595	no	26588	23	0.384819	0.370735	0.289757	0.401298	-0.191276	0.213461	-0.089991	-0.43604	1.13713	1.11883	1.31695	1.44264	-0.215418	-0.366393	1.67552	54.8943	9.78867e-07	3.22468e-05	-0.232874	-0.358571
12683_1	12683	1	S	ENSP00000351352;ENSP00000370630;ENSP00000450832	1528;1549;1528	GO:0032861;GO:0061001;GO:0032317;GO:0050770;GO:0048167;GO:0048013;GO:0031532;GO:0051056;GO:0008150;GO:0014069;GO:0043197;GO:0045211;GO:0030054;GO:0005737;GO:0005575;GO:0046875;GO:0005096;GO:0005515;GO:0003674	b-Adrenergic Receptor kinase substrate motif;Casein kinase I substrate motif;Casein kinase II substrate motif;ERK1,2 kinase substrate motif;GSK-3, ERK1, ERK2, CDK5 substrate motif;WW domain binding motif	NA	-	-	NA	NA	FALSE	FALSE	FALSE	NA	FALSE	TRUE	FALSE	FALSE	14	31.46;30.88;31.48	129	1782	234	PF11881;PF02145;PF00595	no	26588	23	0.277853	0.395712	0.580009	0.523103	0.506112	0.555719	0.304979	0.0855796	0.954945	1.41888	1.24815	1.30876	-0.215417	-0.366393	1.67552	25.2667	5.19816e-05	0.0005009	-0.366761	-0.427368
12696_1	12696	1	S	ENSP00000351352;ENSP00000370630;ENSP00000450832	1142;1142;1142	GO:0032861;GO:0061001;GO:0032317;GO:0050770;GO:0048167;GO:0048013;GO:0031532;GO:0051056;GO:0008150;GO:0014069;GO:0043197;GO:0045211;GO:0030054;GO:0005737;GO:0005575;GO:0046875;GO:0005096;GO:0005515;GO:0003674	14-3-3 domain binding motif;Calmodulin-dependent protein kinase II substrate motif;Calmodulin-dependent protein kinase IV substrate motif;Casein kinase II substrate motif;Chk1 kinase substrate motif;ERK1,2 kinase substrate motif;GSK-3, ERK1, ERK2, CDK5 substrate motif;PAK2 kinase substrate motif;PKA kinase substrate motif;PKC epsilon kinase substrate motif;PKC kinase substrate motif;WW domain bin…	NA	-	-	NA	NA	FALSE	FALSE	FALSE	NA	FALSE	FALSE	FALSE	FALSE	14	31.46;30.88;31.48	129	1782	234	PF11881;PF02145;PF00595	no	26588	23	0.197878	-0.0330959	0.14998	0.142455	-0.266668	0.0787446	-0.0586547	-0.281862	-0.0852984	0.0410676	-0.00635603	NA	-0.215417	-0.366393	1.67552	2.5263	0.12545	0.187514	NA	-1.68187
12699_1	12699	1	S	ENSP00000351352;ENSP00000370630	1224;1224	GO:0032861;GO:0061001;GO:0032317;GO:0050770;GO:0048167;GO:0048013;GO:0031532;GO:0051056;GO:0008150;GO:0014069;GO:0043197;GO:0045211;GO:0030054;GO:0005737;GO:0005575;GO:0046875;GO:0005096;GO:0005515;GO:0003674	Casein kinase II substrate motif;G protein-coupled receptor kinase 1 substrate motif;MAPKAPK2 kinase substrate motif	NA	-	-	NA	NA	FALSE	FALSE	FALSE	NA	TRUE	FALSE	FALSE	FALSE	14	31.46;31.48	129	1782	234	PF11881;PF02145;PF00595	no	26588	1	-0.763329	NA	-0.774644	NA	-0.566964	-0.554388	-0.789821	NA	NA	-1.27947	-0.796767	NA	-0.215418	-0.366393	1.67552	1.99916	0.206558	0.280667	NA	-2.47228
12708_1	12708	1	S	ENSP00000351352;ENSP00000370630;ENSP00000450832	1564;1585;1564	GO:0032861;GO:0061001;GO:0032317;GO:0050770;GO:0048167;GO:0048013;GO:0031532;GO:0051056;GO:0008150;GO:0014069;GO:0043197;GO:0045211;GO:0030054;GO:0005737;GO:0005575;GO:0046875;GO:0005096;GO:0005515;GO:0003674	14-3-3 domain binding motif;AMP-activated protein kinase substrate motif;Calmodulin-dependent protein kinase I substrate motif;Calmodulin-dependent protein kinase II substrate motif;Calmodulin-dependent protein kinase IV substrate motif;Casein kinase II substrate motif;Chk1 kinase substrate motif;PKA kinase substrate motif;PKC kinase substrate motif	NA	-	-	NA	NA	FALSE	FALSE	FALSE	NA	FALSE	TRUE	FALSE	FALSE	14	31.46;30.88;31.48	129	1782	234	PF11881;PF02145;PF00595	no	26588	23	0.196397	0.089072	0.445284	0.425242	0.573491	0.540015	0.350262	0.267568	0.966001	0.964357	0.927836	0.881568	-0.215417	-0.366393	1.67552	19.2324	0.000186685	0.0012641	-0.793949	-0.747681
12717_2	12717	2	S	ENSP00000466459;ENSP00000464977;ENSP00000445625;ENSP00000376475;ENSP00000351410	77;77;77;77;77	GO:2000480;GO:0034199;GO:0006112;GO:0048011;GO:0050796;GO:0007202;GO:0071377;GO:0007173;GO:0006833;GO:0045214;GO:0045835;GO:0060038;GO:0008543;GO:0001707;GO:0006469;GO:0007596;GO:0001932;GO:0006357;GO:0007165;GO:0035556;GO:0007143;GO:0044281;GO:0055085;GO:0045087;GO:0005952;GO:0031588;GO:0031594;GO:0043234;GO:0005829;GO:0005737;GO:0005886;GO:0004862;GO:0034236;GO:0030552;GO:0008603;GO:0031625;GO:…	14-3-3 domain binding motif;b-Adrenergic Receptor kinase substrate motif;Calmodulin-dependent protein kinase II substrate motif;Casein kinase II substrate motif;PKA kinase substrate motif;PKC kinase substrate motif;Pyruvate dehydrogenase kinase substrate motif	NA	-	-	NA	NA	FALSE	FALSE	FALSE	NA	TRUE	FALSE	FALSE	FALSE	74	13.91;13.91;13.91;13.91;13.91	25	381	35	PF00027;PF02197	no	1701500	4	-0.628086	-0.493336	-0.424002	-0.585591	-0.731715	NA	-0.789345	-0.629945	-0.0743468	-0.335157	-0.340806	-0.230767	-0.269749	-0.286731	-0.0681679	10.9011	0.00250643	0.00859309	-0.162599	-0.272638
12718_1	12718	1	S	ENSP00000466459;ENSP00000464977;ENSP00000445625;ENSP00000376475;ENSP00000351410	83;83;83;83;83	GO:2000480;GO:0034199;GO:0006112;GO:0048011;GO:0050796;GO:0007202;GO:0071377;GO:0007173;GO:0006833;GO:0045214;GO:0045835;GO:0060038;GO:0008543;GO:0001707;GO:0006469;GO:0007596;GO:0001932;GO:0006357;GO:0007165;GO:0035556;GO:0007143;GO:0044281;GO:0055085;GO:0045087;GO:0005952;GO:0031588;GO:0031594;GO:0043234;GO:0005829;GO:0005737;GO:0005886;GO:0004862;GO:0034236;GO:0030552;GO:0008603;GO:0031625;GO:…	Casein kinase I substrate motif;ERK1,2 kinase substrate motif;G protein-coupled receptor kinase 1 substrate motif;GSK-3, ERK1, ERK2, CDK5 substrate motif;WW domain binding motif	CDK16;CDK2	-	-	NA	NA	FALSE	FALSE	FALSE	NA	TRUE	FALSE	FALSE	FALSE	74	13.91;13.91;13.91;13.91;13.91	25	381	35	PF00027;PF02197	no	1701500	4	0.301662	0.239302	0.0880959	0.0468788	0.00160552	0.100224	0.283994	0.120418	0.192718	0.0235227	0.0245248	0.0564886	-0.269749	-0.286731	-0.0681674	0.415159	0.669435	0.72197	0.124656	0.0926921
12718_2	12718	2	S	ENSP00000466459;ENSP00000464977;ENSP00000445625;ENSP00000376475;ENSP00000351410	83;83;83;83;83	GO:2000480;GO:0034199;GO:0006112;GO:0048011;GO:0050796;GO:0007202;GO:0071377;GO:0007173;GO:0006833;GO:0045214;GO:0045835;GO:0060038;GO:0008543;GO:0001707;GO:0006469;GO:0007596;GO:0001932;GO:0006357;GO:0007165;GO:0035556;GO:0007143;GO:0044281;GO:0055085;GO:0045087;GO:0005952;GO:0031588;GO:0031594;GO:0043234;GO:0005829;GO:0005737;GO:0005886;GO:0004862;GO:0034236;GO:0030552;GO:0008603;GO:0031625;GO:…	Casein kinase I substrate motif;ERK1,2 kinase substrate motif;G protein-coupled receptor kinase 1 substrate motif;GSK-3, ERK1, ERK2, CDK5 substrate motif;WW domain binding motif	CDK16;CDK2	-	-	NA	NA	FALSE	FALSE	FALSE	NA	TRUE	FALSE	FALSE	FALSE	74	13.91;13.91;13.91;13.91;13.91	25	381	35	PF00027;PF02197	no	1701500	4	-0.57687	-0.466351	-0.381493	-0.610611	-0.692128	NA	-0.576578	-0.64623	-0.0695147	-0.316535	-0.356264	-0.241925	-0.269749	-0.286731	-0.0681674	7.72187	0.00814632	0.0215187	-0.173758	-0.288097
12726_1	12726	1	S	ENSP00000391467;ENSP00000386931;ENSP00000386730;ENSP00000386336;ENSP00000351503	120;120;120;120;120	GO:0005730;GO:0005737;GO:0005515	b-Adrenergic Receptor kinase substrate motif;Casein kinase II substrate motif;MAPKAPK2 kinase substrate motif	NA	-	-	NA	NA	FALSE	FALSE	FALSE	NA	TRUE	FALSE	FALSE	FALSE	3	56.63;56.63;56.63;56.63;56.63	18	558	172	PF07139	no	22752	3	-0.532397	NA	-0.888381	-1.17915	NA	-0.793522	-0.679075	NA	0.628386	NA	0.788201	0.832096	-1.48312	-0.0944192	0.266677	42.7558	5.76576e-05	0.000539629	0.565419	0.521523
12727_1	12727	1	S	ENSP00000391467;ENSP00000386931;ENSP00000386730;ENSP00000386336;ENSP00000351503	338;338;338;338;338	GO:0005730;GO:0005737;GO:0005515	PKA kinase substrate motif;PKC kinase substrate motif	NA	-	-	NA	NA	FALSE	FALSE	FALSE	NA	FALSE	FALSE	FALSE	FALSE	3	56.63;56.63;56.63;56.63;56.63	18	558	172	PF07139	no	22752	3	NA	-0.585019	-0.677655	NA	0.0330635	0.153976	0.697839	0.328163	1.79713	1.12629	1.50089	NA	-1.48312	-0.0944186	0.266677	31.4366	9.21379e-05	0.000766146	NA	1.23421
12728_1	12728	1	S	ENSP00000391467;ENSP00000386931;ENSP00000386730;ENSP00000386336;ENSP00000351503	159;159;159;159;159	GO:0005730;GO:0005737;GO:0005515	PKA kinase substrate motif;PKC kinase substrate motif	NA	-	-	NA	NA	FALSE	FALSE	FALSE	NA	TRUE	FALSE	FALSE	FALSE	3	56.63;56.63;56.63;56.63;56.63	18	558	172	PF07139	no	22752	3	-0.757025	-1.02892	-1.69172	-1.73191	-1.73515	-0.775392	-1.32043	-1.67537	-1.42267	-1.22105	-0.435219	-0.216827	-1.48312	-0.0944185	0.266678	1.74274	0.216851	0.292058	-0.483505	-0.701897
12738_1	12738	1	S	ENSP00000351524	1631	GO:0005634;GO:0004386;GO:0046872;GO:0005524;GO:0005515	ERK1,2 kinase substrate motif;Growth associated histone HI kinase substrate motif;GSK-3, ERK1, ERK2, CDK5 substrate motif;WW domain binding motif	NA	-	+	FALSE	FALSE	FALSE	TRUE	FALSE	1557	TRUE	FALSE	FALSE	FALSE	19	17.61	51	1942	282	PF00642	no	4594.9	4	NA	0.0916122	-0.181647	NA	0.289016	NA	0.235277	NA	0.0126789	0.211042	0.296916	NA	-0.593768	-1.1401	-0.615703	1.55583	0.276832	0.354698	NA	0.912619
12763_1	12763	1	S	ENSP00000353463;ENSP00000351552	114;114	GO:0021506;GO:0012501;GO:0010172;GO:0001842;GO:0001568;GO:0006306;GO:0001701;GO:0006355;GO:0045892;GO:0006351;GO:0016607;GO:0016581;GO:0005634;GO:0030674;GO:0043565;GO:0008270;GO:0005515;GO:0003700	14-3-3 domain binding motif;Calmodulin-dependent protein kinase II substrate motif;DNA dependent Protein kinase substrate motif;ERK1,2 kinase substrate motif;GSK-3, ERK1, ERK2, CDK5 substrate motif;PKA kinase substrate motif;PKC kinase substrate motif;WW domain binding motif;ZIP kinase substrate motif	NA	-	-	NA	NA	FALSE	FALSE	FALSE	NA	TRUE	FALSE	FALSE	FALSE	25	48.82;48.82	54	633	150	PF00320	no	287900	7	0.407214	0.230434	0.81675	0.668769	NA	0.519275	-0.38227	0.545977	-0.0344488	0.199907	-0.0398511	-0.00152976	0.465296	0.0254246	0.250662	2.8506	0.100956	0.156652	-0.252192	-0.290513
12763_2	12763	2	S	ENSP00000353463;ENSP00000351552	114;114	GO:0021506;GO:0012501;GO:0010172;GO:0001842;GO:0001568;GO:0006306;GO:0001701;GO:0006355;GO:0045892;GO:0006351;GO:0016607;GO:0016581;GO:0005634;GO:0030674;GO:0043565;GO:0008270;GO:0005515;GO:0003700	14-3-3 domain binding motif;Calmodulin-dependent protein kinase II substrate motif;DNA dependent Protein kinase substrate motif;ERK1,2 kinase substrate motif;GSK-3, ERK1, ERK2, CDK5 substrate motif;PKA kinase substrate motif;PKC kinase substrate motif;WW domain binding motif;ZIP kinase substrate motif	NA	-	-	NA	NA	FALSE	FALSE	FALSE	NA	TRUE	FALSE	FALSE	FALSE	25	48.82;48.82	54	633	150	PF00320	no	287900	7	-0.808276	-0.350196	-0.202261	-0.276251	-0.582497	-0.446693	-0.541764	-0.381959	-0.737976	-0.278691	-0.881054	NA	0.465296	0.025424	0.250662	1.09793	0.36777	0.447284	NA	-1.13172
12763_3	12763	3	S	ENSP00000353463;ENSP00000351552	114;114	GO:0021506;GO:0012501;GO:0010172;GO:0001842;GO:0001568;GO:0006306;GO:0001701;GO:0006355;GO:0045892;GO:0006351;GO:0016607;GO:0016581;GO:0005634;GO:0030674;GO:0043565;GO:0008270;GO:0005515;GO:0003700	14-3-3 domain binding motif;Calmodulin-dependent protein kinase II substrate motif;DNA dependent Protein kinase substrate motif;ERK1,2 kinase substrate motif;GSK-3, ERK1, ERK2, CDK5 substrate motif;PKA kinase substrate motif;PKC kinase substrate motif;WW domain binding motif;ZIP kinase substrate motif	NA	-	-	NA	NA	FALSE	FALSE	FALSE	NA	TRUE	FALSE	FALSE	FALSE	25	48.82;48.82	54	633	150	PF00320	no	287900	7	-0.0884188	-0.334608	-0.0997491	-0.0864119	-0.874349	-0.780181	-0.535618	-0.231443	-0.447279	-0.428168	-0.308335	-1.33733	0.465296	0.0254247	0.250662	2.97099	0.0898131	0.142791	-1.58799	-0.558997
12764_2	12764	2	S	ENSP00000353463;ENSP00000351552	107;107	GO:0021506;GO:0012501;GO:0010172;GO:0001842;GO:0001568;GO:0006306;GO:0001701;GO:0006355;GO:0045892;GO:0006351;GO:0016607;GO:0016581;GO:0005634;GO:0030674;GO:0043565;GO:0008270;GO:0005515;GO:0003700	Casein kinase II substrate motif	NA	-	-	NA	NA	FALSE	FALSE	FALSE	NA	TRUE	FALSE	FALSE	FALSE	25	48.82;48.82	54	633	150	PF00320	no	287900	7	-0.816378	-0.489555	-0.288779	-0.451653	-0.527027	-0.604526	-0.5764	-0.430646	-0.695357	-0.438192	-0.817322	NA	0.465296	0.0254247	0.250661	0.878263	0.442944	0.520443	NA	-1.06798
12764_3	12764	3	S	ENSP00000353463;ENSP00000351552	107;107	GO:0021506;GO:0012501;GO:0010172;GO:0001842;GO:0001568;GO:0006306;GO:0001701;GO:0006355;GO:0045892;GO:0006351;GO:0016607;GO:0016581;GO:0005634;GO:0030674;GO:0043565;GO:0008270;GO:0005515;GO:0003700	Casein kinase II substrate motif	NA	-	-	NA	NA	FALSE	FALSE	FALSE	NA	TRUE	FALSE	FALSE	FALSE	25	48.82;48.82	54	633	150	PF00320	no	287900	7	-0.0884188	-0.334608	-0.0997491	-0.0864119	-0.874349	-0.780181	-0.535618	-0.231443	-0.447279	-0.428168	-0.308335	-1.33733	0.465296	0.0254243	0.250662	2.97099	0.0898131	0.142791	-1.58799	-0.558997
12765_3	12765	3	S	ENSP00000353463;ENSP00000351552	114;114	GO:0021506;GO:0012501;GO:0010172;GO:0001842;GO:0001568;GO:0006306;GO:0001701;GO:0006355;GO:0045892;GO:0006351;GO:0016607;GO:0016581;GO:0005634;GO:0030674;GO:0043565;GO:0008270;GO:0005515;GO:0003700	Casein kinase I substrate motif;DNA dependent Protein kinase substrate motif	NA	-	-	NA	NA	FALSE	FALSE	FALSE	NA	TRUE	FALSE	FALSE	FALSE	25	48.82;48.82	54	633	150	PF00320	no	287900	7	-0.142874	-0.262651	-0.101632	-0.18783	NA	-0.527207	-0.667299	NA	NA	-1.0245	-0.527246	NA	0.465296	0.0254246	0.250662	5.80143	0.0281452	0.0561121	NA	-0.777907
12766_2	12766	2	S	ENSP00000353463;ENSP00000351552	114;114	GO:0021506;GO:0012501;GO:0010172;GO:0001842;GO:0001568;GO:0006306;GO:0001701;GO:0006355;GO:0045892;GO:0006351;GO:0016607;GO:0016581;GO:0005634;GO:0030674;GO:0043565;GO:0008270;GO:0005515;GO:0003700	ERK1,2 kinase substrate motif;Growth associated histone HI kinase substrate motif;GSK-3, ERK1, ERK2, CDK5 substrate motif;MDC1 BRCT domain binding motif;PKA kinase substrate motif;PKC kinase substrate motif;Plk1 PBD domain binding motif;WW domain binding motif	NA	-	-	NA	NA	FALSE	FALSE	FALSE	NA	TRUE	FALSE	FALSE	FALSE	25	48.82;48.82	54	633	150	PF00320	no	287900	7	-0.715238	-0.643798	-0.127352	-0.0803936	NA	0.108516	-0.0902414	-0.319134	-0.241108	-0.249702	-0.866818	NA	0.465297	0.0254245	0.250662	1.29009	0.317742	0.396356	NA	-1.11748
12766_3	12766	3	S	ENSP00000353463;ENSP00000351552	114;114	GO:0021506;GO:0012501;GO:0010172;GO:0001842;GO:0001568;GO:0006306;GO:0001701;GO:0006355;GO:0045892;GO:0006351;GO:0016607;GO:0016581;GO:0005634;GO:0030674;GO:0043565;GO:0008270;GO:0005515;GO:0003700	ERK1,2 kinase substrate motif;Growth associated histone HI kinase substrate motif;GSK-3, ERK1, ERK2, CDK5 substrate motif;MDC1 BRCT domain binding motif;PKA kinase substrate motif;PKC kinase substrate motif;Plk1 PBD domain binding motif;WW domain binding motif	NA	-	-	NA	NA	FALSE	FALSE	FALSE	NA	TRUE	FALSE	FALSE	FALSE	25	48.82;48.82	54	633	150	PF00320	no	287900	7	-0.150143	-0.573925	-0.169167	-0.0521966	-0.893019	-0.758409	-0.586213	-0.245847	-0.307289	-0.357002	-0.272628	-1.34916	0.465296	0.0254241	0.250661	1.48977	0.26459	0.341159	-1.59982	-0.523289
12768_1	12768	1	S	ENSP00000371859;ENSP00000353458;ENSP00000351555	1381;1413;1413	GO:0006261;GO:0006338;GO:0006355;GO:0006351;GO:0016590;GO:0008623;GO:0000228;GO:0008270;GO:0005515	Casein kinase II substrate motif;ERK1,2 kinase substrate motif;G protein-coupled receptor kinase 1 substrate motif;GSK3 kinase substrate motif;GSK-3, ERK1, ERK2, CDK5 substrate motif;PAK2 kinase substrate motif;Pim1 kinase substrate sequence;PKA kinase substrate motif;PKC kinase substrate motif;WW domain binding motif	NA	-	-	NA	NA	FALSE	FALSE	FALSE	NA	FALSE	TRUE	FALSE	FALSE	17	32.68;31.62;31.62	47	1556	181	PF10537;PF00439;PF02791;PF00628	no	33589	5	0.484986	0.500958	0.601632	0.143861	-0.173579	-0.0298855	-0.514924	0.0188185	-0.731766	-0.453334	0.196417	-0.739084	0.109209	0.348324	-0.598254	9.37203	0.00359237	0.011415	-0.14083	0.794671
12781_1	12781	1	S	ENSP00000351629;ENSP00000384442	232;222	GO:0050684;GO:0006468;GO:0006355;GO:0001558;GO:0007067;GO:0006915;GO:0005737;GO:0005634;GO:0016772;GO:0004693;GO:0004713;GO:0004672;GO:0004674;GO:0005524	Cdc2 kinase substrate motif;CDK kinase substrate motif;CDK1,2,4,6 kinase substrate motif;ERK1,2 kinase substrate motif;G protein-coupled receptor kinase 1 substrate motif;Growth associated histone HI kinase substrate motif;GSK-3, ERK1, ERK2, CDK5 substrate motif;WW domain binding motif	NA	-	+	FALSE	FALSE	TRUE	TRUE	TRUE	110	TRUE	FALSE	FALSE	FALSE	60	46.03;47.01	48	770	404	PF00069;PF07714	yes	276720	12	0.652228	0.625426	-0.195686	-0.285053	1.18165	NA	0.801831	0.151016	0.732614	-2.00068	0.204793	0.807064	-0.214533	-0.175749	0.324885	0.795661	0.475827	0.551127	0.482179	-0.120093
12784_1	12784	1	S	ENSP00000351629;ENSP00000384442	268;258	GO:0050684;GO:0006468;GO:0006355;GO:0001558;GO:0007067;GO:0006915;GO:0005737;GO:0005634;GO:0016772;GO:0004693;GO:0004713;GO:0004672;GO:0004674;GO:0005524	Casein kinase II substrate motif	NA	-	+	FALSE	FALSE	TRUE	TRUE	TRUE	146	TRUE	FALSE	FALSE	FALSE	60	46.03;47.01	48	770	404	PF00069;PF07714	yes	276720	12	0.581221	0.733917	1.3929	0.778747	1.3923	1.55536	1.33644	1.20108	0.447925	0.292262	0.508006	-0.331118	-0.214533	-0.175749	0.324885	15.2772	0.000516136	0.002694	-0.656004	0.183121
12792_1	12792	1	S	ENSP00000351629;ENSP00000384442	419;409	GO:0050684;GO:0006468;GO:0006355;GO:0001558;GO:0007067;GO:0006915;GO:0005737;GO:0005634;GO:0016772;GO:0004693;GO:0004713;GO:0004672;GO:0004674;GO:0005524	Casein kinase II substrate motif	NA	-	+	FALSE	FALSE	TRUE	TRUE	TRUE	297	FALSE	TRUE	TRUE	FALSE	60	46.03;47.01	48	770	404	PF00069;PF07714	yes	276720	12	1.12112	0.870392	0.649349	0.59598	0.880391	0.70879	1.15477	1.03703	0.611731	1.44804	1.03862	NA	-0.214533	-0.175749	0.324886	0.736915	0.500978	0.573375	NA	0.713729
12830_1	12830	1	S	ENSP00000351811	887	GO:0043928;GO:0000288;GO:0016071;GO:0016070;GO:0010467;GO:0008150;GO:0043231;GO:0000932;GO:0005829;GO:0005737;GO:0005634;GO:0005515	Casein kinase II substrate motif;MAPKAPK2 kinase substrate motif;Pyruvate dehydrogenase kinase substrate motif	NA	-	-	NA	NA	FALSE	FALSE	FALSE	NA	TRUE	FALSE	FALSE	FALSE	41	22.41	66	1401	370	NA	no	203990	10	-0.37956	-0.693049	-0.399564	-0.4407	-0.117458	-0.0413175	-0.346897	-0.344753	-0.373946	-0.210133	0.113598	NA	-0.149811	0.547412	-1.27558	2.694	0.112	0.170358	NA	1.38918
1283_1	1283	1	S	ENSP00000369181;ENSP00000233557	2;2	GO:0006888;GO:0006367;GO:0006468;GO:0010467;GO:0030027;GO:0012505;GO:0005654;GO:0005938;GO:0048471;GO:0016020;GO:0016772;GO:0004713;GO:0004672;GO:0005524;GO:0042803;GO:0005515;GO:0042802	Casein kinase II substrate motif;G protein-coupled receptor kinase 1 substrate motif;GSK3 kinase substrate motif	NA	-	-	NA	NA	FALSE	FALSE	FALSE	NA	TRUE	FALSE	FALSE	FALSE	18	19.63;19.63	16	535	64	PF00069;PF07714	yes	245980	2	0.118678	0.0948699	-0.0244275	-0.263517	0.417986	0.358171	0.499849	0.323555	NA	-0.0570367	-0.0371409	0.0706782	0.208979	-1.20035	0.170635	9.04664	0.00483137	0.0142922	-0.0999572	-0.207776
12842_1	12842	1	S	ENSP00000351851	169	GO:0000090;GO:0006997;GO:0060487;GO:0000132;GO:0000086;GO:0000278;GO:0007067;GO:0005876;GO:0016363;GO:0005819;GO:0000922;GO:0045177;GO:0005654;GO:0005694;GO:0000139;GO:0005829;GO:0005737;GO:0005634;GO:0005198;GO:0005515;GO:0000166	Casein kinase I substrate motif;Casein kinase II substrate motif;ERK1,2 kinase substrate motif;GSK-3, ERK1, ERK2, CDK5 substrate motif;WW domain binding motif	NA	-	+	FALSE	FALSE	TRUE	TRUE	FALSE	73	TRUE	NA	NA	FALSE	68	50.21	152	2101	186	NA	no	644060	17	-0.250312	-0.0576735	-0.0280109	0.0291642	-0.831778	-0.940913	-0.921904	-0.717215	-0.443028	-0.412843	-0.621876	NA	0.440251	-0.981052	0.574361	27.0526	5.92074e-05	0.000550967	NA	-1.19624
12849_1	12849	1	S	ENSP00000351851	1863	GO:0000090;GO:0006997;GO:0060487;GO:0000132;GO:0000086;GO:0000278;GO:0007067;GO:0005876;GO:0016363;GO:0005819;GO:0000922;GO:0045177;GO:0005654;GO:0005694;GO:0000139;GO:0005829;GO:0005737;GO:0005634;GO:0005198;GO:0005515;GO:0000166	14-3-3 domain binding motif;Calmodulin-dependent protein kinase II substrate motif;Calmodulin-dependent protein kinase IV substrate motif;Casein kinase II substrate motif;Chk1 kinase substrate motif;ERK1,2 kinase substrate motif;GSK-3, ERK1, ERK2, CDK5 substrate motif;PKA kinase substrate motif;PKC kinase substrate motif;WW domain binding motif	NA	-	+	FALSE	FALSE	TRUE	TRUE	FALSE	52	TRUE	NA	NA	FALSE	68	50.21	152	2101	186	NA	no	644060	17	1.47619	NA	NA	0.213165	0.616487	0.64066	NA	0.548705	-0.13247	0.0412769	0.913265	NA	0.440251	-0.981052	0.57436	0.948031	0.427514	0.506332	NA	0.338904
12862_1	12862	1	S	ENSP00000351851	1743	GO:0000090;GO:0006997;GO:0060487;GO:0000132;GO:0000086;GO:0000278;GO:0007067;GO:0005876;GO:0016363;GO:0005819;GO:0000922;GO:0045177;GO:0005654;GO:0005694;GO:0000139;GO:0005829;GO:0005737;GO:0005634;GO:0005198;GO:0005515;GO:0000166	Casein kinase I substrate motif;Casein kinase II substrate motif;ERK1,2 kinase substrate motif;GSK-3, ERK1, ERK2, CDK5 substrate motif;WW domain binding motif	NA	-	+	FALSE	FALSE	TRUE	TRUE	FALSE	68	TRUE	NA	NA	FALSE	68	50.21	152	2101	186	NA	no	644060	17	-0.532572	-0.468604	-0.245856	-0.269163	-0.953624	-1.0212	-1.14102	-0.969447	-0.744215	-0.822567	-0.786905	-0.981207	0.440251	-0.981051	0.574361	20.8015	0.000130278	0.000973908	-1.55557	-1.36127
[truncated: 2,716 more rows]
[truncated: 10 more columns]
