# Supplementary material for: A Methodological Assessment and Characterization of Genetically-Driven Variation in Three Human Phosphoproteomes
Source: Sci Rep. 2018 Aug 14;8:12106. doi: 10.1038/s41598-018-30587-3 (PMC6092387; doi:10.1038/s41598-018-30587-3)
Supplement: Supplementary file 9 — Supplemental Table 8 [file 41598_2018_30587_MOESM9_ESM.xlsx]

## Sheet: Sheet1
Supplemental Table 8. Phosphopeptide categorical enrichments
Annotation (phosphopeptide)	N (sites)	Background	p-value
Within Pfam domain	3257	Phosphopeptides subjected to F-Test	6.50 x 10-4
Within ELM annotated motif	3257	Phosphopeptides subjected to F-Test	2.06 x 10-7
Within phosphorylation regulation domain	1003	Phosphopeptides within Pfam domains	2.76 x 10-1
Within disordered region	3257	Phosphopeptides subjected to F-Test	6.00 x 10-3*
*Depleted relative to background
