# Supplementary material for: A Methodological Assessment and Characterization of Genetically-Driven Variation in Three Human Phosphoproteomes
Source: Sci Rep. 2018 Aug 14;8:12106. doi: 10.1038/s41598-018-30587-3 (PMC6092387; doi:10.1038/s41598-018-30587-3)
Supplement: Supplementary file 10 — Supplemental Table 9 [file 41598_2018_30587_MOESM10_ESM.xlsx]

## Sheet: Sheet1
Supplemental Table 9. Protein categorical enrichment analysis
Annotation	N (sites)	Background	p-value
Maximum length of disordered residues	3257	Phosphopeptides subjected to F-Test	1.38x 10-6 *
Percentage disordered residues	3257	Phosphopeptides subjected to F-Test	3.21 x 10-2 *
Number of protein-protein interactions	3257	Phosphopeptides subjected to F-Test	7.97 x 10-9 *
Number of annotated post-translational modifications	3257	Phosphopeptides subjected to F-Test	1.86 x 10-5 *
Number of observed phosphorylation sites	3257	Phosphopeptides subjected to F-Test	4.27 x 10-6 *
Protein length	3257	Phosphopeptides subjected to F-Test	2.04 x 10-5 *
Protein expression level (iBAQ)	3257	Phosphopeptides subjected to F-Test	5.88 x 10-6
*Depleted relative to background
